# Supplementary material for: Acceptor Copolymerized Axially Chiral Conjugated Polymers with TADF Properties for Efficient Circularly Polarized Electroluminescence
Source: Adv Sci (Weinh). 2024 Mar 29;11(23):2309031. doi: 10.1002/advs.202309031 (PMC11186117; doi:10.1002/advs.202309031)
Supplement: Supplementary file 2 — Supporting Information [file ADVS-11-2309031-s002.zip]

Archive with 4 entries (4 files):
- checkcif-R-ACBr.pdf
- checkcif-S-ACBr.pdf
- R-ACBr.cif
- S-ACBr.cif
