# Supplementary material for: Acceptor Copolymerized Axially Chiral Conjugated Polymers with TADF Properties for Efficient Circularly Polarized Electroluminescence
Source: Adv Sci (Weinh). 2024 Mar 29;11(23):2309031. doi: 10.1002/advs.202309031 (PMC11186117; doi:10.1002/advs.202309031)
Supplement: Supplementary file 2 — Supporting Information [file ADVS-11-2309031-s002.zip › R-ACBr.cif]

data_tx12963
_audit_creation_date               2023-07-03
_audit_creation_method
;
Olex2 1.2
(compiled 2018.05.29 svn.r3508 for OlexSys, GUI svn.r5506)
;
_shelx_SHELXL_version_number       '2018/3'
_audit_contact_author_address      ?
_audit_contact_author_email        ?
_audit_contact_author_name         ''
_audit_contact_author_phone        ?
_publ_contact_author_id_orcid      ?
_publ_section_references
;
Bourhis, L.J., Dolomanov, O.V., Gildea, R.J., Howard, J.A.K., Puschmann, H.
 (2015). Acta Cryst. A71, 59-75.

Dolomanov, O.V., Bourhis, L.J., Gildea, R.J, Howard, J.A.K. & Puschmann, H.
 (2009), J. Appl. Cryst. 42, 339-341.

Sheldrick, G.M. (2015). Acta Cryst. C71, 3-8.
;
_chemical_name_common              ?
_chemical_name_systematic          ?
_chemical_formula_moiety           'C54 H52 Br2 N4'
_chemical_formula_sum              'C54 H52 Br2 N4'
_chemical_formula_weight           916.81
_chemical_absolute_configuration   ?
_chemical_melting_point            ?
_chemical_oxdiff_formula           'C H N Br Cl'
_chemical_oxdiff_usercomment       'C H N Br Cl'
loop_
  _atom_type_symbol
  _atom_type_description
  _atom_type_scat_dispersion_real
  _atom_type_scat_dispersion_imag
  _atom_type_scat_source
 'C' 'C' 0.0181 0.0091 'International Tables Vol C Tables 4.2.6.8 and 6.1.1.4'
 'H' 'H' 0.0000 0.0000 'International Tables Vol C Tables 4.2.6.8 and 6.1.1.4'
 'Br' 'Br' -0.6763 1.2805
 'International Tables Vol C Tables 4.2.6.8 and 6.1.1.4'
 'N' 'N' 0.0311 0.0180 'International Tables Vol C Tables 4.2.6.8 and 6.1.1.4'

_shelx_space_group_comment
;
The symmetry employed for this shelxl refinement is uniquely defined
by the following loop, which should always be used as a source of
symmetry information in preference to the above space-group names.
They are only intended as comments.
;
_space_group_crystal_system        'monoclinic'
_space_group_IT_number             4
_space_group_name_H-M_alt          'P 1 21 1'
_space_group_name_Hall             'P 2yb'
loop_
  _space_group_symop_operation_xyz
 'x, y, z'
 '-x, y+1/2, -z'

_cell_length_a                     12.50070(10)
_cell_length_b                     15.59217(11)
_cell_length_c                     12.89385(10)
_cell_angle_alpha                  90
_cell_angle_beta                   95.4592(7)
_cell_angle_gamma                  90
_cell_volume                       2501.78(3)
_cell_formula_units_Z              2
_cell_measurement_reflns_used      36109
_cell_measurement_temperature      169.99(10)
_cell_measurement_theta_max        75.8100
_cell_measurement_theta_min        3.4140
_shelx_estimated_absorpt_T_max     ?
_shelx_estimated_absorpt_T_min     ?
_exptl_absorpt_coefficient_mu      2.333
_exptl_absorpt_correction_T_max    1.00000
_exptl_absorpt_correction_T_min    0.62413
_exptl_absorpt_correction_type     multi-scan
_exptl_absorpt_process_details
;
CrysAlisPro 1.171.42.90a (Rigaku Oxford Diffraction, 2023)
Empirical absorption correction using spherical harmonics,
implemented in SCALE3 ABSPACK scaling algorithm.
;
_exptl_absorpt_special_details     ?
_exptl_crystal_colour              'fluorescent light green'
_exptl_crystal_density_diffrn      1.217
_exptl_crystal_density_meas        ?
_exptl_crystal_density_method      ?
_exptl_crystal_description         cube
_exptl_crystal_F_000               948
_exptl_crystal_size_max            0.06
_exptl_crystal_size_mid            0.04
_exptl_crystal_size_min            0.04
_exptl_transmission_factor_max     ?
_exptl_transmission_factor_min     ?
_diffrn_reflns_av_R_equivalents    0.0441
_diffrn_reflns_av_unetI/netI       0.0287
_diffrn_reflns_Laue_measured_fraction_full  1.000
_diffrn_reflns_Laue_measured_fraction_max  0.987
_diffrn_reflns_limit_h_max         15
_diffrn_reflns_limit_h_min         -15
_diffrn_reflns_limit_k_max         19
_diffrn_reflns_limit_k_min         -18
_diffrn_reflns_limit_l_max         16
_diffrn_reflns_limit_l_min         -14
_diffrn_reflns_number              46704
_diffrn_reflns_point_group_measured_fraction_full  0.982
_diffrn_reflns_point_group_measured_fraction_max  0.954
_diffrn_reflns_theta_full          67.684
_diffrn_reflns_theta_max           75.873
_diffrn_reflns_theta_min           3.443
_diffrn_ambient_environment        N~2~
_diffrn_ambient_temperature        169.99(10)
_diffrn_detector                   'Hybrid Pixel Array Detector'
_diffrn_detector_area_resol_mean   10.0000
_diffrn_detector_type              HyPix
_diffrn_measured_fraction_theta_full  1.000
_diffrn_measured_fraction_theta_max  0.987
_diffrn_measurement_details
;
List of Runs (angles in degrees, time in seconds):

  # Type    Start    End  Width  t~exp~   \w     \q     \k     \f   Frames
--------------------------------------------------------------------------
  1  \w    -31.00  20.00   0.50    0.05    --  -48.81  38.00-150.00  102
  2  \w    -84.00 -58.00   0.50    0.05    -- -103.25  77.00-180.00   52
  3  \w   -101.00 -44.00   0.50    0.05    -- -103.25  77.00   0.00  114
  4  \w    -61.00 -36.00   0.50    0.05    -- -103.25  57.00  60.00   50
  5  \w    -23.00   2.00   0.50    0.05    --  -48.81  30.00  61.00   50
  6  \w     28.00 114.00   0.50    0.05    --   48.81  77.00 120.00  172
  7  \w     60.00  86.00   0.50    0.05    --   48.81  30.00  61.00   52
  8  \w     37.00  68.00   0.50    0.05    --   48.81  57.00-150.00   62
  9  \w     30.00  61.00   0.50    0.05    --   48.81  77.00-180.00   62
 10  \w     38.00  85.00   0.50    0.05    --   48.81  77.00-150.00   94
 11  \w     97.00 134.00   0.50    0.05    --  101.25  30.00  61.00   74
 12  \w    136.00 162.00   0.50    0.05    --  101.25  77.00  90.00   52
 13  \w     82.00 107.00   0.50    0.05    --  101.25  77.00 150.00   50
 14  \w     82.00 108.00   0.50    0.05    --  101.25  74.00 122.00   52
 15  \w     81.00 116.00   0.50    0.05    --  101.25  77.00  90.00   70
 16  \w     90.00 131.00   0.50    0.05    --  101.25  57.00  90.00   82
 17  \w    141.00 166.00   0.50    0.05    --  101.25  57.00  90.00   50
 18  \w     90.00 125.00   0.50    0.05    --  101.25  57.00 120.00   70
 19  \w     91.00 118.00   0.50    0.05    --  101.25  51.00 163.18   54
 20  \w    128.00 154.00   0.50    0.05    --  101.25  51.00 163.18   52
 21  \w     92.00 124.00   0.50    0.05    --  101.25  57.00-150.00   64
 22  \w     81.00 172.00   0.50    0.05    --  101.25  77.00-180.00  182
 23  \w    132.00 159.00   0.50    0.05    --  101.25  57.00-150.00   54
 24  \w     29.00  69.00   0.50    0.05    --  101.25 -57.00 -60.00   80
 25  \w     30.00  69.00   0.50    0.05    --  101.25 -57.00 -30.00   78
 26  \w     29.00  56.00   0.50    0.05    --  101.25 -57.00   0.00   54
 27  \w     -3.00  29.00   0.50    0.05    --   48.81 -30.00 -99.00   64
 28  \w     29.00  69.00   0.50    0.05    --  101.25 -57.00-120.00   80
 29  \w    -19.00  30.00   0.50    0.05    --   48.81 -19.00 120.00   98
 30  \w     36.00  68.00   0.50    0.05    --  101.25 -57.00  90.00   64
 31  \w     35.00  69.00   0.50    0.05    --  101.25 -57.00 120.00   68
 32  \w     31.00  64.00   0.50    0.05    --  101.25 -57.00 150.00   66
 33  \w     32.00 103.00   0.50    0.05    --  101.25 -99.00 120.00  142
 34  \w     71.00 102.00   0.50    0.05    --  101.25 -99.00  90.00   62
 35  \w     31.00  66.00   0.50    0.05    --  101.25 -99.00  90.00   70
 36  \w     44.00 105.00   0.50    0.05    --  101.25 -99.00  60.00  122
 37  \w     33.00  64.00   0.50    0.05    --  101.25-125.00-120.00   62
 38  \w     25.00  72.00   0.50    0.05    --   48.81-125.00-180.00   94
 39  \w   -117.00 -81.00   0.50    0.05    -- -103.25 -80.00-167.72   72
 40  \w   -110.00 -83.00   0.50    0.05    -- -103.25 -77.00-153.88   54
 41  \w   -109.00 -82.00   0.50    0.05    -- -103.25 -78.00-128.94   54
 42  \w   -108.00 -82.00   0.50    0.05    -- -103.25 -77.00-120.00   52
 43  \w   -114.00 -82.00   0.50    0.05    -- -103.25 -79.00 145.40   64
 44  \w   -111.00 -84.00   0.50    0.05    -- -103.25 -73.00 160.79   54
 45  \w   -110.00 -83.00   0.50    0.05    -- -103.25 -77.00 170.21   54
 46  \w   -110.00 -83.00   0.50    0.05    -- -103.25 -76.00 160.63   54
 47  \w   -173.00 -82.00   0.50    0.05    -- -103.25 -77.00 150.00  182
 48  \w   -167.00-141.00   0.50    0.05    -- -103.25 -76.00 160.63   52
 49  \w   -111.00 -85.00   0.50    0.05    -- -103.25 -70.00 167.26   52
 50  \w   -118.00 -85.00   0.50    0.05    -- -103.25 -70.00 173.66   66
 51  \w   -112.00 -86.00   0.50    0.05    -- -103.25 -68.00 116.15   52
 52  \w   -114.00 -87.00   0.50    0.05    -- -103.25 -65.00 178.86   54
 53  \w   -115.00 -88.00   0.50    0.05    -- -103.25 -65.00 126.01   54
 54  \w   -114.00 -88.00   0.50    0.05    -- -103.25 -64.00 114.04   52
 55  \w   -118.00 -90.00   0.50    0.05    -- -103.25 -63.00 142.04   56
 56  \w   -118.00 -90.00   0.50    0.05    -- -103.25 -57.00 120.00   56
 57  \w   -172.00 -88.00   0.50    0.05    -- -103.25 -62.00 177.71  168
 58  \w   -172.00-145.00   0.50    0.05    -- -103.25 -57.00 120.00   54
 59  \w   -123.00 -93.00   0.50    0.05    -- -103.25 -48.00  99.52   60
 60  \w   -119.00 -93.00   0.50    0.05    -- -103.25 -47.00 151.72   52
 61  \w   -171.00-133.00   0.50    0.05    -- -103.25 -48.00  99.52   76
 62  \w   -121.00 -42.00   0.50    0.05    --  -48.81 -30.00 -99.00  158
 63  \w   -117.00 -41.00   0.50    0.05    --  -48.81 -38.00-150.00  152
 64  \w   -172.00 -87.00   0.50    0.05    -- -103.25 -67.00-158.13  170
 65  \w   -150.00 -85.00   0.50    0.05    -- -103.25 -70.00-144.84  130
 66  \w   -138.00-100.00   0.50    0.05    -- -103.25 -30.00 -99.00   76
 67  \w   -117.00 -91.00   0.50    0.05    -- -103.25 -56.00-140.97   52
 68  \w   -106.00 -80.00   0.50    0.05    -- -103.25 -82.00-118.56   52
;
_diffrn_measurement_device         'four-circle diffractometer'
_diffrn_measurement_device_type    'XtaLAB Synergy R, HyPix'
_diffrn_measurement_method         '\w scans'
_diffrn_orient_matrix_type        
 'CrysAlisPro convention (1999,Acta A55,543-557)'
_diffrn_orient_matrix_UB_11        0.0530707000
_diffrn_orient_matrix_UB_12        -0.0357436000
_diffrn_orient_matrix_UB_13        0.1037268000
_diffrn_orient_matrix_UB_21        0.1117331000
_diffrn_orient_matrix_UB_22        0.0123952000
_diffrn_orient_matrix_UB_23        -0.0389452000
_diffrn_orient_matrix_UB_31        0.0056614000
_diffrn_orient_matrix_UB_32        0.0913169000
_diffrn_orient_matrix_UB_33        0.0459603000
_diffrn_oxdiff_digest_frames
;
019851809d6082efe972b2d9dc87dc68f5052542f47
;
_diffrn_oxdiff_digest_hkl
;
01ddbb12f403cd6719014dfe043057327cfe71
;
_diffrn_radiation_monochromator    mirror
_diffrn_radiation_probe            x-ray
_diffrn_radiation_type             CuK\a
_diffrn_radiation_wavelength       1.54184
_diffrn_source                     'Rotating-anode X-ray tube'
_diffrn_source_type                'PhotonJet R (Cu) X-ray Source'
_reflns_Friedel_coverage           0.861
_reflns_Friedel_fraction_full      0.963
_reflns_Friedel_fraction_max       0.918
_reflns_number_gt                  9561
_reflns_number_total               9951
_reflns_odcompleteness_completeness  99.98
_reflns_odcompleteness_iscentric   1
_reflns_odcompleteness_theta       66.97
_reflns_special_details
;
 Reflections were merged by SHELXL according to the crystal
 class for the calculation of statistics and refinement.
 
 _reflns_Friedel_fraction is defined as the number of unique
 Friedel pairs measured divided by the number that would be
 possible theoretically, ignoring centric projections and
 systematic absences.
;
_reflns_threshold_expression       'I > 2\s(I)'
_computing_cell_refinement         'CrysAlisPro 1.171.42.90a (Rigaku OD, 2023)'
_computing_data_collection         'CrysAlisPro 1.171.42.90a (Rigaku OD, 2023)'
_computing_data_reduction          'CrysAlisPro 1.171.42.90a (Rigaku OD, 2023)'
_computing_molecular_graphics      'Olex2 (Dolomanov et al., 2009)'
_computing_publication_material    'Olex2 (Dolomanov et al., 2009)'
_computing_structure_refinement    'ShelXL (Sheldrick, 2015)'
_computing_structure_solution      'olex2.solve (Bourhis et al., 2015)'
_refine_diff_density_max           2.534
_refine_diff_density_min           -1.126
_refine_diff_density_rms           0.103
_refine_ls_abs_structure_details
;
 Flack x determined using 4221 quotients [(I+)-(I-)]/[(I+)+(I-)]
 (Parsons, Flack and Wagner, Acta Cryst. B69 (2013) 249-259).
;
_refine_ls_abs_structure_Flack     -0.014(7)
_refine_ls_extinction_coef         .
_refine_ls_extinction_method       none
_refine_ls_goodness_of_fit_ref     1.041
_refine_ls_hydrogen_treatment      constr
_refine_ls_matrix_type             full
_refine_ls_number_parameters       593
_refine_ls_number_reflns           9951
_refine_ls_number_restraints       34
_refine_ls_R_factor_all            0.0615
_refine_ls_R_factor_gt             0.0603
_refine_ls_restrained_S_all        1.040
_refine_ls_shift/su_max            0.000
_refine_ls_shift/su_mean           0.000
_refine_ls_structure_factor_coef   Fsqd
_refine_ls_weighting_details      
 'w=1/[\s^2^(Fo^2^)+(0.1401P)^2^+1.3761P] where P=(Fo^2^+2Fc^2^)/3'
_refine_ls_weighting_scheme        calc
_refine_ls_wR_factor_gt            0.1812
_refine_ls_wR_factor_ref           0.1829
_refine_special_details            ?
_olex2_refinement_description
;
1. Fixed Uiso
 At 1.2 times of:
  All C(H) groups
 At 1.5 times of:
  All C(H,H,H) groups
2. Restrained distances
 C4A-C1A = C2A-C1A = C3A-C1A
 1.54 with sigma of 0.01
3. Uiso/Uaniso restraints and constraints
C4A \\sim C2A \\sim C3A \\sim C1A: within 1.7A with sigma of 0.01 and sigma for
terminal atoms of 0.02
Uanis(C4A) \\sim Ueq, Uanis(C2A) \\sim Ueq: with sigma of 0.01 and sigma for
terminal atoms of 0.02
4. Others
 Sof(C3A)=Sof(H3AA)=Sof(H3AB)=Sof(H3AC)=Sof(C1A)=Sof(C2A)=Sof(H2AA)=Sof(H2AB)=
 Sof(H2AC)=Sof(C4A)=Sof(H4AA)=Sof(H4AB)=Sof(H4AC)=1-FVAR(1)
 Sof(C46)=Sof(C47)=Sof(H47A)=Sof(H47B)=Sof(H47C)=Sof(C48)=Sof(H48A)=Sof(H48B)=
 Sof(H48C)=Sof(C49)=Sof(H49A)=Sof(H49B)=Sof(H49C)=FVAR(1)
5.a Aromatic/amide H refined with riding coordinates:
 C2(H2), C6(H6), C9(H9), C10(H10), C12(H12), C15(H15), C17(H17), C18(H18),
 C30(H30), C32(H32), C35(H35), C36(H36), C38(H38), C41(H41), C43(H43), C44(H44)
5.b Idealised Me refined as rotating group:
 C21(H21A,H21B,H21C), C22(H22A,H22B,H22C), C23(H23A,H23B,H23C), C25(H25A,H25B,
 H25C), C26(H26A,H26B,H26C), C27(H27A,H27B,H27C), C47(H47A,H47B,H47C), C48(H48A,
 H48B,H48C), C49(H49A,H49B,H49C), C51(H51A,H51B,H51C), C52(H52A,H52B,H52C),
 C53(H53A,H53B,H53C), C3A(H3AA,H3AB,H3AC), C2A(H2AA,H2AB,H2AC), C4A(H4AA,H4AB,
 H4AC)
;
_atom_sites_solution_hydrogens     geom
_atom_sites_solution_primary       iterative
_atom_sites_solution_secondary     ?
loop_
  _atom_site_label
  _atom_site_type_symbol
  _atom_site_fract_x
  _atom_site_fract_y
  _atom_site_fract_z
  _atom_site_U_iso_or_equiv
  _atom_site_adp_type
  _atom_site_occupancy
  _atom_site_site_symmetry_order
  _atom_site_calc_flag
  _atom_site_refinement_flags_posn
  _atom_site_refinement_flags_adp
  _atom_site_refinement_flags_occupancy
  _atom_site_disorder_assembly
  _atom_site_disorder_group
 Br1 Br -0.55312(13) 0.33744(6) 0.02301(8) 0.1011(5) Uani 1 1 d . . . . .
 Br2 Br -0.71566(5) 0.89652(4) 0.48185(7) 0.0559(2) Uani 1 1 d . . . . .
 N1 N -0.7212(7) 0.7076(6) 0.0380(6) 0.081(2) Uani 1 1 d . . . . .
 N2 N -0.4427(5) 0.7094(5) 0.1749(5) 0.0570(15) Uani 1 1 d . . . . .
 N3 N -0.6137(3) 0.4618(3) 0.3892(3) 0.0311(8) Uani 1 1 d . . . . .
 N4 N -0.8088(3) 0.5757(3) 0.3972(3) 0.0273(8) Uani 1 1 d . . . . .
 C1 C -0.5896(7) 0.4267(5) 0.1110(6) 0.0569(18) Uani 1 1 d . . . . .
 C2 C -0.6243(6) 0.5029(5) 0.0664(5) 0.0494(15) Uani 1 1 d . . . . .
 H2 H -0.630896 0.509863 -0.007091 0.059 Uiso 1 1 calc R . . . .
 C3 C -0.6497(5) 0.5695(4) 0.1312(4) 0.0397(11) Uani 1 1 d . . . . .
 C4 C -0.6425(4) 0.5616(3) 0.2413(4) 0.0300(9) Uani 1 1 d . . . . .
 C5 C -0.6112(4) 0.4816(3) 0.2829(4) 0.0323(10) Uani 1 1 d . . . . .
 C6 C -0.5819(5) 0.4160(4) 0.2184(5) 0.0434(13) Uani 1 1 d . . . . .
 H6 H -0.556372 0.363263 0.248072 0.052 Uiso 1 1 calc R . . . .
 C7 C -0.6897(6) 0.6470(5) 0.0809(5) 0.0527(16) Uani 1 1 d . . . . .
 C8 C -0.6724(3) 0.3919(3) 0.4219(4) 0.0293(9) Uani 1 1 d . . . . .
 C9 C -0.7428(4) 0.3370(4) 0.3638(4) 0.0344(10) Uani 1 1 d . . . . .
 H9 H -0.755300 0.342174 0.290198 0.041 Uiso 1 1 calc R . . . .
 C10 C -0.7940(4) 0.2744(4) 0.4176(5) 0.0362(11) Uani 1 1 d . . . . .
 H10 H -0.841230 0.235872 0.378836 0.043 Uiso 1 1 calc R . . . .
 C11 C -0.7797(4) 0.2652(4) 0.5257(4) 0.0326(10) Uani 1 1 d . . . . .
 C12 C -0.7097(4) 0.3219(3) 0.5834(4) 0.0314(10) Uani 1 1 d . . . . .
 H12 H -0.698255 0.317177 0.657086 0.038 Uiso 1 1 calc R . . . .
 C13 C -0.6567(3) 0.3860(3) 0.5303(4) 0.0290(9) Uani 1 1 d . . . . .
 C14 C -0.5847(4) 0.4546(3) 0.5666(4) 0.0291(9) Uani 1 1 d . . . . .
 C15 C -0.5421(4) 0.4815(3) 0.6640(4) 0.0310(10) Uani 1 1 d . . . . .
 H15 H -0.559696 0.451417 0.724170 0.037 Uiso 1 1 calc R . . . .
 C16 C -0.4738(4) 0.5524(4) 0.6753(4) 0.0338(10) Uani 1 1 d . . . . .
 C17 C -0.4490(4) 0.5949(3) 0.5853(5) 0.0352(11) Uani 1 1 d . . . . .
 H17 H -0.402084 0.642927 0.592156 0.042 Uiso 1 1 calc R . . . .
 C18 C -0.4907(4) 0.5696(3) 0.4853(4) 0.0311(10) Uani 1 1 d . . . . .
 H18 H -0.471935 0.599021 0.425118 0.037 Uiso 1 1 calc R . . . .
 C19 C -0.5600(3) 0.5005(3) 0.4769(4) 0.0276(9) Uani 1 1 d . . . . .
 C20 C -0.8425(4) 0.1956(4) 0.5767(5) 0.0382(11) Uani 1 1 d . . . . .
 C21 C -0.9618(4) 0.2092(4) 0.5485(6) 0.0474(14) Uani 1 1 d . . . . .
 H21A H -0.979465 0.197322 0.474221 0.071 Uiso 1 1 calc GR . . . .
 H21B H -0.980450 0.268768 0.563234 0.071 Uiso 1 1 calc GR . . . .
 H21C H -1.002522 0.170459 0.589799 0.071 Uiso 1 1 calc GR . . . .
 C22 C -0.8118(6) 0.1068(4) 0.5355(8) 0.058(2) Uani 1 1 d . . . . .
 H22A H -0.858579 0.062856 0.561441 0.088 Uiso 1 1 calc GR . . . .
 H22B H -0.736783 0.094061 0.559888 0.088 Uiso 1 1 calc GR . . . .
 H22C H -0.820401 0.107099 0.459205 0.088 Uiso 1 1 calc GR . . . .
 C23 C -0.8227(7) 0.1951(6) 0.6939(7) 0.065(2) Uani 1 1 d . . . . .
 H23A H -0.817780 0.254206 0.719670 0.097 Uiso 1 1 calc GR . . . .
 H23B H -0.755291 0.164931 0.714812 0.097 Uiso 1 1 calc GR . . . .
 H23C H -0.882156 0.165716 0.723423 0.097 Uiso 1 1 calc GR . . . .
 C24 C -0.4302(6) 0.5815(5) 0.7847(5) 0.0487(15) Uani 1 1 d . . . . .
 C25 C -0.5266(8) 0.6185(7) 0.8382(7) 0.073(2) Uani 1 1 d . . . . .
 H25A H -0.549164 0.673038 0.805271 0.109 Uiso 1 1 calc GR . . . .
 H25B H -0.504772 0.627953 0.912307 0.109 Uiso 1 1 calc GR . . . .
 H25C H -0.586540 0.577767 0.830644 0.109 Uiso 1 1 calc GR . . . .
 C26 C -0.3815(11) 0.5070(6) 0.8468(8) 0.094(4) Uani 1 1 d . . . . .
 H26A H -0.435652 0.462009 0.850868 0.141 Uiso 1 1 calc GR . . . .
 H26B H -0.356324 0.526348 0.917262 0.141 Uiso 1 1 calc GR . . . .
 H26C H -0.320675 0.484169 0.812756 0.141 Uiso 1 1 calc GR . . . .
 C27 C -0.3472(7) 0.6532(6) 0.7832(7) 0.066(2) Uani 1 1 d . . . . .
 H27A H -0.282026 0.630788 0.756293 0.099 Uiso 1 1 calc GR . . . .
 H27B H -0.329708 0.674864 0.854102 0.099 Uiso 1 1 calc GR . . . .
 H27C H -0.376704 0.699820 0.738246 0.099 Uiso 1 1 calc GR . . . .
 C28 C -0.6643(4) 0.6389(3) 0.3034(4) 0.0285(9) Uani 1 1 d . . . . .
 C29 C -0.7425(4) 0.6456(3) 0.3750(4) 0.0279(9) Uani 1 1 d . . . . .
 C30 C -0.7570(4) 0.7231(3) 0.4265(4) 0.0335(10) Uani 1 1 d . . . . .
 H30 H -0.811762 0.727845 0.472423 0.040 Uiso 1 1 calc R . . . .
 C31 C -0.6928(4) 0.7920(4) 0.4111(5) 0.0378(11) Uani 1 1 d . . . . .
 C32 C -0.6125(4) 0.7893(4) 0.3453(5) 0.0370(11) Uani 1 1 d . . . . .
 H32 H -0.567405 0.837285 0.336726 0.044 Uiso 1 1 calc R . . . .
 C33 C -0.6003(4) 0.7127(3) 0.2917(4) 0.0330(10) Uani 1 1 d . . . . .
 C34 C -0.8832(4) 0.5328(3) 0.3279(4) 0.0277(9) Uani 1 1 d . . . . .
 C35 C -0.9029(5) 0.5390(4) 0.2208(4) 0.0372(11) Uani 1 1 d . . . . .
 H35 H -0.861009 0.575763 0.181993 0.045 Uiso 1 1 calc R . . . .
 C36 C -0.9852(6) 0.4901(5) 0.1716(5) 0.0529(17) Uani 1 1 d . . . . .
 H36 H -0.998661 0.493631 0.097992 0.063 Uiso 1 1 calc R . . . .
 C37 C -1.0500(7) 0.4354(6) 0.2264(4) 0.060(2) Uani 1 1 d . . . . .
 C38 C -1.0301(5) 0.4316(4) 0.3342(4) 0.0400(12) Uani 1 1 d . . . . .
 H38 H -1.072177 0.395151 0.373199 0.048 Uiso 1 1 calc R . . . .
 C39 C -0.9488(4) 0.4810(3) 0.3850(4) 0.0274(9) Uani 1 1 d . . . . .
 C40 C -0.9159(3) 0.4966(3) 0.4941(4) 0.0260(9) Uani 1 1 d . . . . .
 C41 C -0.9569(4) 0.4684(4) 0.5858(4) 0.0312(10) Uani 1 1 d . . . . .
 H41 H -1.014596 0.428523 0.582308 0.037 Uiso 1 1 calc R . . . .
 C42 C -0.9127(4) 0.4990(4) 0.6819(4) 0.0358(11) Uani 1 1 d . . . . .
 C43 C -0.8258(4) 0.5568(4) 0.6834(4) 0.0368(11) Uani 1 1 d . . . . .
 H43 H -0.794954 0.577515 0.748822 0.044 Uiso 1 1 calc R . . . .
 C44 C -0.7834(4) 0.5848(4) 0.5937(4) 0.0338(10) Uani 1 1 d . . . . .
 H44 H -0.723856 0.622856 0.596982 0.041 Uiso 1 1 calc R . . . .
 C45 C -0.8312(4) 0.5551(3) 0.4992(4) 0.0276(9) Uani 1 1 d . . . . .
 C46 C -1.1622(14) 0.3981(12) 0.1749(10) 0.048(4) Uani 0.483(19) 1 d . . P A 1
 C47 C -1.165(2) 0.404(2) 0.0508(16) 0.065(7) Uani 0.483(19) 1 d . . P A 1
 H47A H -1.231432 0.378092 0.018857 0.098 Uiso 0.483(19) 1 calc GR . P A 1
 H47B H -1.102988 0.373647 0.027692 0.098 Uiso 0.483(19) 1 calc GR . P A 1
 H47C H -1.162237 0.464518 0.029960 0.098 Uiso 0.483(19) 1 calc GR . P A 1
 C48 C -1.2625(13) 0.4383(17) 0.2078(13) 0.076(6) Uani 0.483(19) 1 d . . P A 1
 H48A H -1.264676 0.499025 0.187993 0.114 Uiso 0.483(19) 1 calc GR . P A 1
 H48B H -1.262958 0.433335 0.283502 0.114 Uiso 0.483(19) 1 calc GR . P A 1
 H48C H -1.325445 0.408877 0.173368 0.114 Uiso 0.483(19) 1 calc GR . P A 1
 C49 C -1.158(4) 0.307(3) 0.205(3) 0.111(17) Uani 0.483(19) 1 d . . P A 1
 H49A H -1.225447 0.278964 0.180448 0.167 Uiso 0.483(19) 1 calc GR . P A 1
 H49B H -1.146018 0.302427 0.281174 0.167 Uiso 0.483(19) 1 calc GR . P A 1
 H49C H -1.098248 0.278962 0.173892 0.167 Uiso 0.483(19) 1 calc GR . P A 1
 C50 C -0.9591(6) 0.4757(5) 0.7840(4) 0.0493(15) Uani 1 1 d . . . . .
 C51 C -1.0077(11) 0.5551(7) 0.8284(8) 0.088(3) Uani 1 1 d . . . . .
 H51A H -0.955892 0.602376 0.829698 0.133 Uiso 1 1 calc GR . . . .
 H51B H -1.025367 0.543259 0.899437 0.133 Uiso 1 1 calc GR . . . .
 H51C H -1.073164 0.571056 0.784815 0.133 Uiso 1 1 calc GR . . . .
 C52 C -1.0453(8) 0.4057(7) 0.7682(6) 0.074(3) Uani 1 1 d . . . . .
 H52A H -1.107279 0.427758 0.723903 0.111 Uiso 1 1 calc GR . . . .
 H52B H -1.068151 0.388804 0.835954 0.111 Uiso 1 1 calc GR . . . .
 H52C H -1.015693 0.355733 0.734763 0.111 Uiso 1 1 calc GR . . . .
 C53 C -0.8685(9) 0.4415(9) 0.8630(7) 0.088(3) Uani 1 1 d . . . . .
 H53A H -0.834934 0.391471 0.833575 0.131 Uiso 1 1 calc GR . . . .
 H53B H -0.898701 0.425039 0.927541 0.131 Uiso 1 1 calc GR . . . .
 H53C H -0.814438 0.486465 0.878097 0.131 Uiso 1 1 calc GR . . . .
 C58 C -0.5124(4) 0.7094(4) 0.2256(5) 0.0390(12) Uani 1 1 d . . . . .
 C3A C -1.0489(14) 0.3053(11) 0.0935(12) 0.065(4) Uani 0.517(19) 1 d D U P A 2
 H3AA H -1.013362 0.340579 0.044110 0.098 Uiso 0.517(19) 1 calc GR . P A 2
 H3AB H -1.098471 0.265235 0.055145 0.098 Uiso 0.517(19) 1 calc GR . P A 2
 H3AC H -0.994735 0.272977 0.137471 0.098 Uiso 0.517(19) 1 calc GR . P A 2
 C1A C -1.1119(12) 0.3633(10) 0.1623(11) 0.053(4) Uani 0.517(19) 1 d D U P A 2
 C2A C -1.1880(19) 0.4132(16) 0.083(2) 0.065(6) Uani 0.517(19) 1 d D U P A 2
 H2AA H -1.145758 0.449286 0.040023 0.098 Uiso 0.517(19) 1 calc GR . P A 2
 H2AB H -1.235765 0.449412 0.120372 0.098 Uiso 0.517(19) 1 calc GR . P A 2
 H2AC H -1.231031 0.372638 0.038562 0.098 Uiso 0.517(19) 1 calc GR . P A 2
 C4A C -1.169(2) 0.302(2) 0.231(2) 0.063(6) Uani 0.517(19) 1 d D U P A 2
 H4AA H -1.228406 0.273337 0.189305 0.094 Uiso 0.517(19) 1 calc GR . P A 2
 H4AB H -1.197834 0.334077 0.287724 0.094 Uiso 0.517(19) 1 calc GR . P A 2
 H4AC H -1.118204 0.258594 0.260911 0.094 Uiso 0.517(19) 1 calc GR . P A 2

loop_
  _atom_site_aniso_label
  _atom_site_aniso_U_11
  _atom_site_aniso_U_22
  _atom_site_aniso_U_33
  _atom_site_aniso_U_23
  _atom_site_aniso_U_13
  _atom_site_aniso_U_12
 Br1 0.1952(13) 0.0443(5) 0.0784(6) -0.0186(4) 0.0891(8) -0.0091(6)
 Br2 0.0575(4) 0.0284(3) 0.0835(5) -0.0190(3) 0.0162(3) -0.0060(3)
 N1 0.106(6) 0.077(5) 0.058(4) 0.025(4) -0.005(4) 0.024(5)
 N2 0.055(3) 0.059(4) 0.061(3) 0.013(3) 0.025(3) -0.004(3)
 N3 0.0335(19) 0.024(2) 0.037(2) 0.0026(16) 0.0096(16) -0.0017(15)
 N4 0.0258(17) 0.026(2) 0.0308(19) -0.0014(15) 0.0069(14) -0.0015(15)
 C1 0.093(5) 0.032(3) 0.053(3) -0.010(3) 0.043(4) -0.011(3)
 C2 0.075(4) 0.046(4) 0.031(2) -0.005(2) 0.022(3) -0.011(3)
 C3 0.050(3) 0.035(3) 0.035(3) 0.007(2) 0.011(2) -0.002(2)
 C4 0.033(2) 0.025(2) 0.034(2) 0.0021(18) 0.0129(18) 0.0007(17)
 C5 0.034(2) 0.025(3) 0.039(2) 0.0025(19) 0.0138(19) -0.0014(18)
 C6 0.059(3) 0.029(3) 0.046(3) 0.000(2) 0.026(3) 0.000(2)
 C7 0.071(4) 0.052(4) 0.036(3) 0.012(3) 0.006(3) 0.005(3)
 C8 0.0302(19) 0.020(2) 0.040(2) 0.0035(19) 0.0107(17) 0.0039(19)
 C9 0.039(2) 0.028(3) 0.037(2) -0.002(2) 0.0083(19) -0.002(2)
 C10 0.034(2) 0.024(3) 0.051(3) -0.005(2) 0.006(2) -0.0022(19)
 C11 0.028(2) 0.023(3) 0.048(3) 0.0026(19) 0.012(2) -0.0011(17)
 C12 0.029(2) 0.023(2) 0.042(2) 0.0088(19) 0.0081(18) -0.0020(17)
 C13 0.0246(18) 0.024(3) 0.039(2) 0.0066(19) 0.0094(16) 0.0022(17)
 C14 0.0254(19) 0.020(2) 0.043(3) 0.0043(18) 0.0095(18) 0.0014(16)
 C15 0.031(2) 0.026(3) 0.037(2) 0.0064(19) 0.0077(18) -0.0001(18)
 C16 0.031(2) 0.029(3) 0.042(3) 0.005(2) 0.0059(19) -0.0022(18)
 C17 0.031(2) 0.025(3) 0.051(3) 0.006(2) 0.009(2) -0.0041(18)
 C18 0.029(2) 0.024(2) 0.041(3) 0.0089(19) 0.0086(18) -0.0014(18)
 C19 0.0258(19) 0.023(2) 0.035(2) 0.0057(17) 0.0070(16) 0.0031(17)
 C20 0.030(2) 0.024(3) 0.062(3) 0.005(2) 0.011(2) -0.006(2)
 C21 0.032(3) 0.032(3) 0.080(4) 0.001(3) 0.017(3) -0.004(2)
 C22 0.045(3) 0.021(3) 0.114(6) 0.005(3) 0.033(3) -0.003(2)
 C23 0.064(4) 0.060(5) 0.070(5) 0.023(4) 0.005(3) -0.035(4)
 C24 0.057(3) 0.044(4) 0.044(3) 0.001(3) 0.000(3) -0.019(3)
 C25 0.084(6) 0.086(7) 0.051(4) -0.015(4) 0.024(4) -0.027(5)
 C26 0.139(9) 0.052(5) 0.078(6) 0.016(4) -0.055(6) -0.024(5)
 C27 0.071(5) 0.068(5) 0.057(4) -0.002(4) 0.002(3) -0.033(4)
 C28 0.029(2) 0.023(2) 0.033(2) 0.0034(17) 0.0018(17) -0.0003(17)
 C29 0.027(2) 0.023(2) 0.034(2) -0.0016(17) 0.0038(17) -0.0007(16)
 C30 0.029(2) 0.027(3) 0.046(3) -0.008(2) 0.0074(19) 0.0009(18)
 C31 0.035(2) 0.026(3) 0.052(3) -0.007(2) 0.004(2) 0.0013(19)
 C32 0.037(2) 0.023(3) 0.050(3) 0.004(2) 0.003(2) -0.0038(19)
 C33 0.033(2) 0.026(3) 0.040(3) 0.0058(19) 0.0056(19) 0.0003(19)
 C34 0.031(2) 0.018(2) 0.035(2) -0.0027(17) 0.0085(17) -0.0009(16)
 C35 0.047(3) 0.035(3) 0.031(2) 0.004(2) 0.007(2) -0.011(2)
 C36 0.072(4) 0.055(4) 0.030(3) 0.001(2) 0.000(3) -0.030(3)
 C37 0.083(5) 0.071(5) 0.026(3) 0.001(3) -0.003(3) -0.047(4)
 C38 0.053(3) 0.037(3) 0.030(2) -0.002(2) 0.006(2) -0.022(2)
 C39 0.032(2) 0.019(2) 0.032(2) -0.0025(17) 0.0086(17) -0.0017(17)
 C40 0.0268(19) 0.021(2) 0.031(2) -0.0017(16) 0.0057(16) 0.0042(16)
 C41 0.035(2) 0.032(3) 0.027(2) -0.0025(18) 0.0080(17) 0.0009(19)
 C42 0.042(2) 0.038(3) 0.028(2) -0.002(2) 0.0080(19) 0.003(2)
 C43 0.037(2) 0.041(3) 0.032(2) -0.006(2) -0.0006(19) 0.002(2)
 C44 0.032(2) 0.033(3) 0.036(2) -0.005(2) 0.0032(18) -0.002(2)
 C45 0.026(2) 0.025(2) 0.033(2) 0.0003(17) 0.0080(16) 0.0041(16)
 C46 0.064(9) 0.049(9) 0.029(6) 0.000(6) -0.008(6) -0.028(8)
 C47 0.079(16) 0.082(16) 0.034(7) -0.011(9) 0.000(8) -0.023(12)
 C48 0.049(8) 0.129(18) 0.050(8) -0.014(9) 0.001(6) -0.028(9)
 C49 0.20(4) 0.076(18) 0.048(13) 0.019(12) -0.047(17) -0.09(2)
 C50 0.074(4) 0.048(4) 0.028(2) -0.001(2) 0.016(3) -0.009(3)
 C51 0.139(9) 0.070(6) 0.067(5) -0.009(4) 0.064(6) 0.001(6)
 C52 0.102(6) 0.085(6) 0.039(3) 0.001(3) 0.028(3) -0.037(5)
 C53 0.104(7) 0.110(9) 0.045(4) 0.029(5) -0.012(4) -0.028(6)
 C58 0.042(3) 0.031(3) 0.045(3) 0.012(2) 0.011(2) -0.005(2)
 C3A 0.079(10) 0.060(9) 0.057(8) -0.012(6) 0.010(7) -0.013(7)
 C1A 0.058(8) 0.048(8) 0.053(7) -0.007(6) 0.001(6) -0.021(6)
 C2A 0.055(9) 0.053(10) 0.084(15) -0.004(11) -0.011(10) -0.013(7)
 C4A 0.067(9) 0.054(11) 0.069(15) -0.002(9) 0.008(9) -0.036(8)

_geom_special_details
;
 All esds (except the esd in the dihedral angle between two l.s. planes)
 are estimated using the full covariance matrix.  The cell esds are taken
 into account individually in the estimation of esds in distances, angles
 and torsion angles; correlations between esds in cell parameters are only
 used when they are defined by crystal symmetry.  An approximate (isotropic)
 treatment of cell esds is used for estimating esds involving l.s. planes.
;
loop_
  _geom_bond_atom_site_label_1
  _geom_bond_atom_site_label_2
  _geom_bond_distance
  _geom_bond_site_symmetry_2
  _geom_bond_publ_flag
 Br1 C1 1.879(6) . ?
 Br2 C31 1.902(6) . ?
 N1 C7 1.145(11) . ?
 N2 C58 1.138(8) . ?
 N3 C5 1.408(7) . ?
 N3 C8 1.400(7) . ?
 N3 C19 1.396(7) . ?
 N4 C29 1.415(6) . ?
 N4 C34 1.398(6) . ?
 N4 C45 1.408(6) . ?
 C1 C2 1.372(11) . ?
 C1 C6 1.389(10) . ?
 C2 H2 0.9500 . ?
 C2 C3 1.388(9) . ?
 C3 C4 1.420(7) . ?
 C3 C7 1.439(9) . ?
 C4 C5 1.400(7) . ?
 C4 C28 1.486(7) . ?
 C5 C6 1.389(8) . ?
 C6 H6 0.9500 . ?
 C8 C9 1.395(7) . ?
 C8 C13 1.396(7) . ?
 C9 H9 0.9500 . ?
 C9 C10 1.388(8) . ?
 C10 H10 0.9500 . ?
 C10 C11 1.396(8) . ?
 C11 C12 1.407(8) . ?
 C11 C20 1.525(7) . ?
 C12 H12 0.9500 . ?
 C12 C13 1.412(7) . ?
 C13 C14 1.446(7) . ?
 C14 C15 1.383(8) . ?
 C14 C19 1.419(7) . ?
 C15 H15 0.9500 . ?
 C15 C16 1.396(7) . ?
 C16 C17 1.397(8) . ?
 C16 C24 1.531(8) . ?
 C17 H17 0.9500 . ?
 C17 C18 1.401(8) . ?
 C18 H18 0.9500 . ?
 C18 C19 1.379(7) . ?
 C20 C21 1.515(8) . ?
 C20 C22 1.545(9) . ?
 C20 C23 1.508(11) . ?
 C21 H21A 0.9800 . ?
 C21 H21B 0.9800 . ?
 C21 H21C 0.9800 . ?
 C22 H22A 0.9800 . ?
 C22 H22B 0.9800 . ?
 C22 H22C 0.9800 . ?
 C23 H23A 0.9800 . ?
 C23 H23B 0.9800 . ?
 C23 H23C 0.9800 . ?
 C24 C25 1.555(12) . ?
 C24 C26 1.507(12) . ?
 C24 C27 1.526(9) . ?
 C25 H25A 0.9800 . ?
 C25 H25B 0.9800 . ?
 C25 H25C 0.9800 . ?
 C26 H26A 0.9800 . ?
 C26 H26B 0.9800 . ?
 C26 H26C 0.9800 . ?
 C27 H27A 0.9800 . ?
 C27 H27B 0.9800 . ?
 C27 H27C 0.9800 . ?
 C28 C29 1.411(7) . ?
 C28 C33 1.418(7) . ?
 C29 C30 1.398(7) . ?
 C30 H30 0.9500 . ?
 C30 C31 1.368(8) . ?
 C31 C32 1.375(8) . ?
 C32 H32 0.9500 . ?
 C32 C33 1.394(8) . ?
 C33 C58 1.454(7) . ?
 C34 C35 1.383(7) . ?
 C34 C39 1.407(6) . ?
 C35 H35 0.9500 . ?
 C35 C36 1.384(8) . ?
 C36 H36 0.9500 . ?
 C36 C37 1.412(9) . ?
 C37 C38 1.389(8) . ?
 C37 C46 1.603(14) . ?
 C37 C1A 1.556(14) . ?
 C38 H38 0.9500 . ?
 C38 C39 1.389(7) . ?
 C39 C40 1.447(6) . ?
 C40 C41 1.403(7) . ?
 C40 C45 1.395(7) . ?
 C41 H41 0.9500 . ?
 C41 C42 1.392(7) . ?
 C42 C43 1.410(8) . ?
 C42 C50 1.532(7) . ?
 C43 H43 0.9500 . ?
 C43 C44 1.388(8) . ?
 C44 H44 0.9500 . ?
 C44 C45 1.385(7) . ?
 C46 C47 1.60(2) . ?
 C46 C48 1.50(3) . ?
 C46 C49 1.47(4) . ?
 C47 H47A 0.9800 . ?
 C47 H47B 0.9800 . ?
 C47 H47C 0.9800 . ?
 C48 H48A 0.9800 . ?
 C48 H48B 0.9800 . ?
 C48 H48C 0.9800 . ?
 C49 H49A 0.9800 . ?
 C49 H49B 0.9800 . ?
 C49 H49C 0.9800 . ?
 C50 C51 1.515(12) . ?
 C50 C52 1.534(11) . ?
 C50 C53 1.544(12) . ?
 C51 H51A 0.9800 . ?
 C51 H51B 0.9800 . ?
 C51 H51C 0.9800 . ?
 C52 H52A 0.9800 . ?
 C52 H52B 0.9800 . ?
 C52 H52C 0.9800 . ?
 C53 H53A 0.9800 . ?
 C53 H53B 0.9800 . ?
 C53 H53C 0.9800 . ?
 C3A H3AA 0.9800 . ?
 C3A H3AB 0.9800 . ?
 C3A H3AC 0.9800 . ?
 C3A C1A 1.535(13) . ?
 C1A C2A 1.539(13) . ?
 C1A C4A 1.533(13) . ?
 C2A H2AA 0.9800 . ?
 C2A H2AB 0.9800 . ?
 C2A H2AC 0.9800 . ?
 C4A H4AA 0.9800 . ?
 C4A H4AB 0.9800 . ?
 C4A H4AC 0.9800 . ?

loop_
  _geom_angle_atom_site_label_1
  _geom_angle_atom_site_label_2
  _geom_angle_atom_site_label_3
  _geom_angle
  _geom_angle_site_symmetry_1
  _geom_angle_site_symmetry_3
  _geom_angle_publ_flag
 C8 N3 C5 121.6(4) . . ?
 C19 N3 C5 129.8(4) . . ?
 C19 N3 C8 108.6(4) . . ?
 C34 N4 C29 127.4(4) . . ?
 C34 N4 C45 107.9(4) . . ?
 C45 N4 C29 122.5(4) . . ?
 C2 C1 Br1 118.3(5) . . ?
 C2 C1 C6 120.7(6) . . ?
 C6 C1 Br1 121.0(6) . . ?
 C1 C2 H2 120.7 . . ?
 C1 C2 C3 118.5(5) . . ?
 C3 C2 H2 120.7 . . ?
 C2 C3 C4 122.7(5) . . ?
 C2 C3 C7 116.5(6) . . ?
 C4 C3 C7 120.7(6) . . ?
 C3 C4 C28 118.1(5) . . ?
 C5 C4 C3 116.7(5) . . ?
 C5 C4 C28 125.1(4) . . ?
 C4 C5 N3 122.5(5) . . ?
 C6 C5 N3 117.0(5) . . ?
 C6 C5 C4 120.4(5) . . ?
 C1 C6 H6 119.6 . . ?
 C5 C6 C1 120.8(6) . . ?
 C5 C6 H6 119.6 . . ?
 N1 C7 C3 178.0(8) . . ?
 C9 C8 N3 129.7(5) . . ?
 C9 C8 C13 121.3(5) . . ?
 C13 C8 N3 108.9(4) . . ?
 C8 C9 H9 121.3 . . ?
 C10 C9 C8 117.4(5) . . ?
 C10 C9 H9 121.3 . . ?
 C9 C10 H10 118.3 . . ?
 C9 C10 C11 123.4(5) . . ?
 C11 C10 H10 118.3 . . ?
 C10 C11 C12 118.6(5) . . ?
 C10 C11 C20 118.8(5) . . ?
 C12 C11 C20 122.6(5) . . ?
 C11 C12 H12 120.5 . . ?
 C11 C12 C13 119.1(5) . . ?
 C13 C12 H12 120.5 . . ?
 C8 C13 C12 120.3(5) . . ?
 C8 C13 C14 107.4(4) . . ?
 C12 C13 C14 132.3(5) . . ?
 C15 C14 C13 133.8(5) . . ?
 C15 C14 C19 119.5(4) . . ?
 C19 C14 C13 106.7(4) . . ?
 C14 C15 H15 119.5 . . ?
 C14 C15 C16 121.0(5) . . ?
 C16 C15 H15 119.5 . . ?
 C15 C16 C17 118.1(5) . . ?
 C15 C16 C24 119.4(5) . . ?
 C17 C16 C24 122.5(5) . . ?
 C16 C17 H17 118.7 . . ?
 C16 C17 C18 122.6(5) . . ?
 C18 C17 H17 118.7 . . ?
 C17 C18 H18 121.0 . . ?
 C19 C18 C17 117.9(4) . . ?
 C19 C18 H18 121.0 . . ?
 N3 C19 C14 108.4(4) . . ?
 C18 C19 N3 130.6(4) . . ?
 C18 C19 C14 120.9(5) . . ?
 C11 C20 C22 109.6(5) . . ?
 C21 C20 C11 109.4(5) . . ?
 C21 C20 C22 108.3(5) . . ?
 C23 C20 C11 113.2(5) . . ?
 C23 C20 C21 107.8(6) . . ?
 C23 C20 C22 108.5(6) . . ?
 C20 C21 H21A 109.5 . . ?
 C20 C21 H21B 109.5 . . ?
 C20 C21 H21C 109.5 . . ?
 H21A C21 H21B 109.5 . . ?
 H21A C21 H21C 109.5 . . ?
 H21B C21 H21C 109.5 . . ?
 C20 C22 H22A 109.5 . . ?
 C20 C22 H22B 109.5 . . ?
 C20 C22 H22C 109.5 . . ?
 H22A C22 H22B 109.5 . . ?
 H22A C22 H22C 109.5 . . ?
 H22B C22 H22C 109.5 . . ?
 C20 C23 H23A 109.5 . . ?
 C20 C23 H23B 109.5 . . ?
 C20 C23 H23C 109.5 . . ?
 H23A C23 H23B 109.5 . . ?
 H23A C23 H23C 109.5 . . ?
 H23B C23 H23C 109.5 . . ?
 C16 C24 C25 107.2(6) . . ?
 C26 C24 C16 110.6(6) . . ?
 C26 C24 C25 110.0(8) . . ?
 C26 C24 C27 109.3(7) . . ?
 C27 C24 C16 112.8(6) . . ?
 C27 C24 C25 106.9(7) . . ?
 C24 C25 H25A 109.5 . . ?
 C24 C25 H25B 109.5 . . ?
 C24 C25 H25C 109.5 . . ?
 H25A C25 H25B 109.5 . . ?
 H25A C25 H25C 109.5 . . ?
 H25B C25 H25C 109.5 . . ?
 C24 C26 H26A 109.5 . . ?
 C24 C26 H26B 109.5 . . ?
 C24 C26 H26C 109.5 . . ?
 H26A C26 H26B 109.5 . . ?
 H26A C26 H26C 109.5 . . ?
 H26B C26 H26C 109.5 . . ?
 C24 C27 H27A 109.5 . . ?
 C24 C27 H27B 109.5 . . ?
 C24 C27 H27C 109.5 . . ?
 H27A C27 H27B 109.5 . . ?
 H27A C27 H27C 109.5 . . ?
 H27B C27 H27C 109.5 . . ?
 C29 C28 C4 125.9(4) . . ?
 C29 C28 C33 116.2(5) . . ?
 C33 C28 C4 117.8(4) . . ?
 C28 C29 N4 122.1(4) . . ?
 C30 C29 N4 117.7(4) . . ?
 C30 C29 C28 120.3(5) . . ?
 C29 C30 H30 119.8 . . ?
 C31 C30 C29 120.4(5) . . ?
 C31 C30 H30 119.8 . . ?
 C30 C31 Br2 119.1(4) . . ?
 C30 C31 C32 122.5(5) . . ?
 C32 C31 Br2 118.4(4) . . ?
 C31 C32 H32 121.5 . . ?
 C31 C32 C33 117.0(5) . . ?
 C33 C32 H32 121.5 . . ?
 C28 C33 C58 119.9(5) . . ?
 C32 C33 C28 123.6(5) . . ?
 C32 C33 C58 116.5(5) . . ?
 N4 C34 C39 109.0(4) . . ?
 C35 C34 N4 130.4(4) . . ?
 C35 C34 C39 120.4(4) . . ?
 C34 C35 H35 120.9 . . ?
 C34 C35 C36 118.2(5) . . ?
 C36 C35 H35 120.9 . . ?
 C35 C36 H36 118.6 . . ?
 C35 C36 C37 122.7(5) . . ?
 C37 C36 H36 118.6 . . ?
 C36 C37 C46 122.2(7) . . ?
 C36 C37 C1A 116.8(7) . . ?
 C38 C37 C36 118.0(5) . . ?
 C38 C37 C46 117.8(7) . . ?
 C38 C37 C1A 122.2(7) . . ?
 C37 C38 H38 120.0 . . ?
 C37 C38 C39 120.1(5) . . ?
 C39 C38 H38 120.0 . . ?
 C34 C39 C40 106.7(4) . . ?
 C38 C39 C34 120.5(4) . . ?
 C38 C39 C40 132.7(5) . . ?
 C41 C40 C39 132.4(5) . . ?
 C45 C40 C39 107.4(4) . . ?
 C45 C40 C41 120.1(4) . . ?
 C40 C41 H41 120.1 . . ?
 C42 C41 C40 119.8(5) . . ?
 C42 C41 H41 120.1 . . ?
 C41 C42 C43 118.1(5) . . ?
 C41 C42 C50 122.2(5) . . ?
 C43 C42 C50 119.6(5) . . ?
 C42 C43 H43 118.5 . . ?
 C44 C43 C42 122.9(5) . . ?
 C44 C43 H43 118.5 . . ?
 C43 C44 H44 121.3 . . ?
 C45 C44 C43 117.5(5) . . ?
 C45 C44 H44 121.3 . . ?
 C40 C45 N4 108.8(4) . . ?
 C44 C45 N4 129.7(5) . . ?
 C44 C45 C40 121.5(5) . . ?
 C47 C46 C37 109.2(15) . . ?
 C48 C46 C37 117.0(13) . . ?
 C48 C46 C47 108.6(17) . . ?
 C49 C46 C37 103(2) . . ?
 C49 C46 C47 109(2) . . ?
 C49 C46 C48 110(3) . . ?
 C46 C47 H47A 109.5 . . ?
 C46 C47 H47B 109.5 . . ?
 C46 C47 H47C 109.5 . . ?
 H47A C47 H47B 109.5 . . ?
 H47A C47 H47C 109.5 . . ?
 H47B C47 H47C 109.5 . . ?
 C46 C48 H48A 109.5 . . ?
 C46 C48 H48B 109.5 . . ?
 C46 C48 H48C 109.5 . . ?
 H48A C48 H48B 109.5 . . ?
 H48A C48 H48C 109.5 . . ?
 H48B C48 H48C 109.5 . . ?
 C46 C49 H49A 109.5 . . ?
 C46 C49 H49B 109.5 . . ?
 C46 C49 H49C 109.5 . . ?
 H49A C49 H49B 109.5 . . ?
 H49A C49 H49C 109.5 . . ?
 H49B C49 H49C 109.5 . . ?
 C42 C50 C52 111.9(5) . . ?
 C42 C50 C53 109.6(7) . . ?
 C51 C50 C42 109.2(6) . . ?
 C51 C50 C52 109.3(8) . . ?
 C51 C50 C53 109.1(8) . . ?
 C52 C50 C53 107.7(7) . . ?
 C50 C51 H51A 109.5 . . ?
 C50 C51 H51B 109.5 . . ?
 C50 C51 H51C 109.5 . . ?
 H51A C51 H51B 109.5 . . ?
 H51A C51 H51C 109.5 . . ?
 H51B C51 H51C 109.5 . . ?
 C50 C52 H52A 109.5 . . ?
 C50 C52 H52B 109.5 . . ?
 C50 C52 H52C 109.5 . . ?
 H52A C52 H52B 109.5 . . ?
 H52A C52 H52C 109.5 . . ?
 H52B C52 H52C 109.5 . . ?
 C50 C53 H53A 109.5 . . ?
 C50 C53 H53B 109.5 . . ?
 C50 C53 H53C 109.5 . . ?
 H53A C53 H53B 109.5 . . ?
 H53A C53 H53C 109.5 . . ?
 H53B C53 H53C 109.5 . . ?
 N2 C58 C33 177.7(7) . . ?
 H3AA C3A H3AB 109.5 . . ?
 H3AA C3A H3AC 109.5 . . ?
 H3AB C3A H3AC 109.5 . . ?
 C1A C3A H3AA 109.5 . . ?
 C1A C3A H3AB 109.5 . . ?
 C1A C3A H3AC 109.5 . . ?
 C3A C1A C37 118.5(11) . . ?
 C3A C1A C2A 103.5(16) . . ?
 C2A C1A C37 103.5(14) . . ?
 C4A C1A C37 112.3(15) . . ?
 C4A C1A C3A 105.1(17) . . ?
 C4A C1A C2A 114.0(18) . . ?
 C1A C2A H2AA 109.5 . . ?
 C1A C2A H2AB 109.5 . . ?
 C1A C2A H2AC 109.5 . . ?
 H2AA C2A H2AB 109.5 . . ?
 H2AA C2A H2AC 109.5 . . ?
 H2AB C2A H2AC 109.5 . . ?
 C1A C4A H4AA 109.5 . . ?
 C1A C4A H4AB 109.5 . . ?
 C1A C4A H4AC 109.5 . . ?
 H4AA C4A H4AB 109.5 . . ?
 H4AA C4A H4AC 109.5 . . ?
 H4AB C4A H4AC 109.5 . . ?

loop_
  _geom_torsion_atom_site_label_1
  _geom_torsion_atom_site_label_2
  _geom_torsion_atom_site_label_3
  _geom_torsion_atom_site_label_4
  _geom_torsion
  _geom_torsion_site_symmetry_1
  _geom_torsion_site_symmetry_2
  _geom_torsion_site_symmetry_3
  _geom_torsion_site_symmetry_4
  _geom_torsion_publ_flag
 Br1 C1 C2 C3 -179.0(5) . . . . ?
 Br1 C1 C6 C5 -178.6(5) . . . . ?
 Br2 C31 C32 C33 -177.7(4) . . . . ?
 N3 C5 C6 C1 172.3(6) . . . . ?
 N3 C8 C9 C10 -177.4(5) . . . . ?
 N3 C8 C13 C12 178.3(4) . . . . ?
 N3 C8 C13 C14 -0.4(5) . . . . ?
 N4 C29 C30 C31 177.6(5) . . . . ?
 N4 C34 C35 C36 -177.8(6) . . . . ?
 N4 C34 C39 C38 179.7(5) . . . . ?
 N4 C34 C39 C40 2.8(5) . . . . ?
 C1 C2 C3 C4 -0.8(10) . . . . ?
 C1 C2 C3 C7 -177.8(7) . . . . ?
 C2 C1 C6 C5 1.2(11) . . . . ?
 C2 C3 C4 C5 -1.9(8) . . . . ?
 C2 C3 C4 C28 175.8(5) . . . . ?
 C3 C4 C5 N3 -171.9(5) . . . . ?
 C3 C4 C5 C6 4.3(7) . . . . ?
 C3 C4 C28 C29 123.0(5) . . . . ?
 C3 C4 C28 C33 -58.0(6) . . . . ?
 C4 C5 C6 C1 -4.1(9) . . . . ?
 C4 C28 C29 N4 1.6(7) . . . . ?
 C4 C28 C29 C30 -178.2(5) . . . . ?
 C4 C28 C33 C32 180.0(5) . . . . ?
 C4 C28 C33 C58 -3.7(7) . . . . ?
 C5 N3 C8 C9 -6.5(8) . . . . ?
 C5 N3 C8 C13 177.7(4) . . . . ?
 C5 N3 C19 C14 -177.1(5) . . . . ?
 C5 N3 C19 C18 1.1(9) . . . . ?
 C5 C4 C28 C29 -59.5(7) . . . . ?
 C5 C4 C28 C33 119.5(5) . . . . ?
 C6 C1 C2 C3 1.2(11) . . . . ?
 C7 C3 C4 C5 174.9(6) . . . . ?
 C7 C3 C4 C28 -7.4(8) . . . . ?
 C8 N3 C5 C4 123.0(5) . . . . ?
 C8 N3 C5 C6 -53.2(7) . . . . ?
 C8 N3 C19 C14 0.1(5) . . . . ?
 C8 N3 C19 C18 178.4(5) . . . . ?
 C8 C9 C10 C11 1.1(8) . . . . ?
 C8 C13 C14 C15 178.8(5) . . . . ?
 C8 C13 C14 C19 0.5(5) . . . . ?
 C9 C8 C13 C12 2.1(7) . . . . ?
 C9 C8 C13 C14 -176.7(4) . . . . ?
 C9 C10 C11 C12 -0.2(8) . . . . ?
 C9 C10 C11 C20 178.4(5) . . . . ?
 C10 C11 C12 C13 0.1(7) . . . . ?
 C10 C11 C20 C21 -57.6(7) . . . . ?
 C10 C11 C20 C22 61.0(7) . . . . ?
 C10 C11 C20 C23 -177.8(6) . . . . ?
 C11 C12 C13 C8 -1.1(7) . . . . ?
 C11 C12 C13 C14 177.3(5) . . . . ?
 C12 C11 C20 C21 120.9(6) . . . . ?
 C12 C11 C20 C22 -120.5(6) . . . . ?
 C12 C11 C20 C23 0.7(8) . . . . ?
 C12 C13 C14 C15 0.3(9) . . . . ?
 C12 C13 C14 C19 -178.0(5) . . . . ?
 C13 C8 C9 C10 -2.1(7) . . . . ?
 C13 C14 C15 C16 -179.3(5) . . . . ?
 C13 C14 C19 N3 -0.3(5) . . . . ?
 C13 C14 C19 C18 -178.8(4) . . . . ?
 C14 C15 C16 C17 -0.4(7) . . . . ?
 C14 C15 C16 C24 178.7(5) . . . . ?
 C15 C14 C19 N3 -179.0(4) . . . . ?
 C15 C14 C19 C18 2.6(7) . . . . ?
 C15 C16 C17 C18 0.5(8) . . . . ?
 C15 C16 C24 C25 -69.0(7) . . . . ?
 C15 C16 C24 C26 50.9(9) . . . . ?
 C15 C16 C24 C27 173.6(6) . . . . ?
 C16 C17 C18 C19 0.9(8) . . . . ?
 C17 C16 C24 C25 110.0(7) . . . . ?
 C17 C16 C24 C26 -130.1(8) . . . . ?
 C17 C16 C24 C27 -7.4(10) . . . . ?
 C17 C18 C19 N3 179.5(5) . . . . ?
 C17 C18 C19 C14 -2.4(7) . . . . ?
 C19 N3 C5 C4 -60.1(7) . . . . ?
 C19 N3 C5 C6 123.7(6) . . . . ?
 C19 N3 C8 C9 176.0(5) . . . . ?
 C19 N3 C8 C13 0.2(5) . . . . ?
 C19 C14 C15 C16 -1.1(7) . . . . ?
 C20 C11 C12 C13 -178.4(5) . . . . ?
 C24 C16 C17 C18 -178.5(5) . . . . ?
 C28 C4 C5 N3 10.6(8) . . . . ?
 C28 C4 C5 C6 -173.2(5) . . . . ?
 C28 C29 C30 C31 -2.5(8) . . . . ?
 C29 N4 C34 C35 8.6(8) . . . . ?
 C29 N4 C34 C39 -166.8(4) . . . . ?
 C29 N4 C45 C40 167.0(4) . . . . ?
 C29 N4 C45 C44 -12.2(8) . . . . ?
 C29 C28 C33 C32 -0.9(7) . . . . ?
 C29 C28 C33 C58 175.4(5) . . . . ?
 C29 C30 C31 Br2 179.5(4) . . . . ?
 C29 C30 C31 C32 0.3(9) . . . . ?
 C30 C31 C32 C33 1.5(8) . . . . ?
 C31 C32 C33 C28 -1.2(8) . . . . ?
 C31 C32 C33 C58 -177.6(5) . . . . ?
 C33 C28 C29 N4 -177.4(4) . . . . ?
 C33 C28 C29 C30 2.7(7) . . . . ?
 C34 N4 C29 C28 -62.1(7) . . . . ?
 C34 N4 C29 C30 117.7(5) . . . . ?
 C34 N4 C45 C40 2.6(5) . . . . ?
 C34 N4 C45 C44 -176.6(5) . . . . ?
 C34 C35 C36 C37 0.7(12) . . . . ?
 C34 C39 C40 C41 174.6(5) . . . . ?
 C34 C39 C40 C45 -1.2(5) . . . . ?
 C35 C34 C39 C38 3.8(8) . . . . ?
 C35 C34 C39 C40 -173.1(5) . . . . ?
 C35 C36 C37 C38 0.6(14) . . . . ?
 C35 C36 C37 C46 164.0(12) . . . . ?
 C35 C36 C37 C1A -160.2(10) . . . . ?
 C36 C37 C38 C39 0.3(13) . . . . ?
 C36 C37 C46 C47 20(2) . . . . ?
 C36 C37 C46 C48 -104.0(15) . . . . ?
 C36 C37 C46 C49 135(2) . . . . ?
 C36 C37 C1A C3A 50.7(16) . . . . ?
 C36 C37 C1A C2A -63.0(17) . . . . ?
 C36 C37 C1A C4A 173.6(16) . . . . ?
 C37 C38 C39 C34 -2.4(10) . . . . ?
 C37 C38 C39 C40 173.5(7) . . . . ?
 C38 C37 C46 C47 -176.8(16) . . . . ?
 C38 C37 C46 C48 59.4(17) . . . . ?
 C38 C37 C46 C49 -61(2) . . . . ?
 C38 C37 C1A C3A -109.3(14) . . . . ?
 C38 C37 C1A C2A 137.0(15) . . . . ?
 C38 C37 C1A C4A 14(2) . . . . ?
 C38 C39 C40 C41 -1.7(10) . . . . ?
 C38 C39 C40 C45 -177.6(6) . . . . ?
 C39 C34 C35 C36 -2.8(9) . . . . ?
 C39 C40 C41 C42 -175.4(5) . . . . ?
 C39 C40 C45 N4 -0.9(5) . . . . ?
 C39 C40 C45 C44 178.4(4) . . . . ?
 C40 C41 C42 C43 -1.2(8) . . . . ?
 C40 C41 C42 C50 175.5(5) . . . . ?
 C41 C40 C45 N4 -177.3(4) . . . . ?
 C41 C40 C45 C44 2.0(7) . . . . ?
 C41 C42 C43 C44 0.5(9) . . . . ?
 C41 C42 C50 C51 -112.2(8) . . . . ?
 C41 C42 C50 C52 8.9(10) . . . . ?
 C41 C42 C50 C53 128.3(7) . . . . ?
 C42 C43 C44 C45 1.3(8) . . . . ?
 C43 C42 C50 C51 64.4(9) . . . . ?
 C43 C42 C50 C52 -174.4(7) . . . . ?
 C43 C42 C50 C53 -55.0(9) . . . . ?
 C43 C44 C45 N4 176.6(5) . . . . ?
 C43 C44 C45 C40 -2.6(8) . . . . ?
 C45 N4 C29 C28 136.7(5) . . . . ?
 C45 N4 C29 C30 -43.4(6) . . . . ?
 C45 N4 C34 C35 172.0(5) . . . . ?
 C45 N4 C34 C39 -3.4(5) . . . . ?
 C45 C40 C41 C42 0.0(7) . . . . ?
 C46 C37 C38 C39 -163.8(11) . . . . ?
 C50 C42 C43 C44 -176.2(6) . . . . ?
 C1A C37 C38 C39 160.0(9) . . . . ?

_shelx_res_file
;
TITL tx12963_auto_a.res in P2(1)
    tx12963.res
    created by SHELXL-2018/3 at 17:40:02 on 03-Jul-2023
REM Old TITL TX12963_auto in P2(1)
REM SHELXT solution in P2(1): R1 0.248, Rweak 0.082, Alpha 0.011
REM <I/s> 2.462 for 9 systematic absences, Orientation as input
REM Flack x = 0.220 ( 0.007 ) from 4148 Parsons' quotients
REM Formula found by SHELXT: C11 N8 Cl Br
CELL 1.54184 12.500702 15.592173 12.893845 90 95.4592 90
ZERR 2 0.000097 0.000113 0.000096 0 0.0007 0
LATT -1
SYMM -X,0.5+Y,-Z
SFAC C H Br N
UNIT 108 104 4 8
DFIX 1.54 0.01 C4A C1A C2A C1A C3A C1A
SIMU 0.01 0.02 1.7 C4A C2A C3A C1A
ISOR 0.01 0.02 C4A C2A

L.S. 22
PLAN  13
TEMP -103
CONF
MORE -1
BOND $H
fmap 2
acta
REM <olex2.extras>
REM <HklSrc "%.\\TX12963.hkl">
REM </olex2.extras>

WGHT    0.140100    1.376100
FVAR       0.55712   0.48341
BR1   3   -0.553124    0.337445    0.023012    11.00000    0.19523    0.04427 =
         0.07836   -0.01865    0.08910   -0.00911
BR2   3   -0.715663    0.896521    0.481848    11.00000    0.05751    0.02844 =
         0.08352   -0.01901    0.01620   -0.00599
N1    4   -0.721227    0.707580    0.038033    11.00000    0.10572    0.07669 =
         0.05848    0.02464   -0.00499    0.02447
N2    4   -0.442715    0.709418    0.174889    11.00000    0.05468    0.05917 =
         0.06089    0.01315    0.02546   -0.00433
N3    4   -0.613671    0.461778    0.389225    11.00000    0.03348    0.02361 =
         0.03748    0.00262    0.00960   -0.00173
N4    4   -0.808827    0.575725    0.397158    11.00000    0.02581    0.02614 =
         0.03081   -0.00141    0.00688   -0.00146
C1    1   -0.589576    0.426704    0.110978    11.00000    0.09255    0.03205 =
         0.05314   -0.01010    0.04338   -0.01082
C2    1   -0.624342    0.502855    0.066429    11.00000    0.07490    0.04596 =
         0.03068   -0.00501    0.02239   -0.01146
AFIX  43
H2    2   -0.630896    0.509863   -0.007091    11.00000   -1.20000
AFIX   0
C3    1   -0.649741    0.569470    0.131206    11.00000    0.05000    0.03497 =
         0.03539    0.00669    0.01075   -0.00206
C4    1   -0.642499    0.561624    0.241339    11.00000    0.03343    0.02461 =
         0.03370    0.00210    0.01289    0.00074
C5    1   -0.611167    0.481574    0.282943    11.00000    0.03436    0.02535 =
         0.03912    0.00248    0.01379   -0.00144
C6    1   -0.581928    0.416046    0.218401    11.00000    0.05919    0.02898 =
         0.04613    0.00034    0.02636   -0.00041
AFIX  43
H6    2   -0.556372    0.363263    0.248072    11.00000   -1.20000
AFIX   0
C7    1   -0.689656    0.647007    0.080890    11.00000    0.07055    0.05151 =
         0.03631    0.01194    0.00605    0.00457
C8    1   -0.672409    0.391934    0.421862    11.00000    0.03016    0.01972 =
         0.03957    0.00352    0.01066    0.00389
C9    1   -0.742837    0.336987    0.363767    11.00000    0.03856    0.02802 =
         0.03745   -0.00163    0.00833   -0.00228
AFIX  43
H9    2   -0.755300    0.342174    0.290198    11.00000   -1.20000
AFIX   0
C10   1   -0.794043    0.274408    0.417582    11.00000    0.03439    0.02371 =
         0.05081   -0.00543    0.00617   -0.00221
AFIX  43
H10   2   -0.841230    0.235872    0.378836    11.00000   -1.20000
AFIX   0
C11   1   -0.779740    0.265216    0.525689    11.00000    0.02784    0.02287 =
         0.04848    0.00255    0.01157   -0.00105
C12   1   -0.709720    0.321935    0.583414    11.00000    0.02934    0.02341 =
         0.04231    0.00883    0.00813   -0.00196
AFIX  43
H12   2   -0.698255    0.317177    0.657086    11.00000   -1.20000
AFIX   0
C13   1   -0.656714    0.386042    0.530306    11.00000    0.02456    0.02448 =
         0.03915    0.00656    0.00939    0.00217
C14   1   -0.584718    0.454574    0.566569    11.00000    0.02544    0.02016 =
         0.04284    0.00431    0.00950    0.00143
C15   1   -0.542147    0.481545    0.664029    11.00000    0.03091    0.02616 =
         0.03666    0.00640    0.00770   -0.00012
AFIX  43
H15   2   -0.559696    0.451417    0.724170    11.00000   -1.20000
AFIX   0
C16   1   -0.473774    0.552383    0.675345    11.00000    0.03072    0.02905 =
         0.04206    0.00510    0.00587   -0.00220
C17   1   -0.449028    0.594925    0.585302    11.00000    0.03084    0.02480 =
         0.05090    0.00619    0.00861   -0.00406
AFIX  43
H17   2   -0.402084    0.642927    0.592156    11.00000   -1.20000
AFIX   0
C18   1   -0.490739    0.569566    0.485274    11.00000    0.02904    0.02443 =
         0.04076    0.00885    0.00863   -0.00142
AFIX  43
H18   2   -0.471935    0.599021    0.425118    11.00000   -1.20000
AFIX   0
C19   1   -0.559952    0.500496    0.476908    11.00000    0.02583    0.02294 =
         0.03475    0.00568    0.00696    0.00312
C20   1   -0.842533    0.195617    0.576704    11.00000    0.03040    0.02369 =
         0.06199    0.00491    0.01146   -0.00626
C21   1   -0.961773    0.209245    0.548498    11.00000    0.03184    0.03199 =
         0.08042    0.00104    0.01655   -0.00440
AFIX 137
H21A  2   -0.979465    0.197322    0.474221    11.00000   -1.50000
H21B  2   -0.980450    0.268768    0.563234    11.00000   -1.50000
H21C  2   -1.002522    0.170459    0.589799    11.00000   -1.50000
AFIX   0
C22   1   -0.811761    0.106788    0.535547    11.00000    0.04470    0.02095 =
         0.11424    0.00520    0.03276   -0.00252
AFIX 137
H22A  2   -0.858579    0.062856    0.561441    11.00000   -1.50000
H22B  2   -0.736783    0.094061    0.559888    11.00000   -1.50000
H22C  2   -0.820401    0.107099    0.459205    11.00000   -1.50000
AFIX   0
C23   1   -0.822705    0.195070    0.693912    11.00000    0.06419    0.06022 =
         0.06974    0.02274    0.00518   -0.03535
AFIX 137
H23A  2   -0.817780    0.254206    0.719670    11.00000   -1.50000
H23B  2   -0.755291    0.164931    0.714812    11.00000   -1.50000
H23C  2   -0.882156    0.165716    0.723423    11.00000   -1.50000
AFIX   0
C24   1   -0.430230    0.581499    0.784666    11.00000    0.05707    0.04425 =
         0.04380    0.00107    0.00008   -0.01913
C25   1   -0.526581    0.618482    0.838166    11.00000    0.08429    0.08605 =
         0.05101   -0.01549    0.02445   -0.02703
AFIX 137
H25A  2   -0.549164    0.673038    0.805271    11.00000   -1.50000
H25B  2   -0.504772    0.627953    0.912307    11.00000   -1.50000
H25C  2   -0.586540    0.577767    0.830644    11.00000   -1.50000
AFIX   0
C26   1   -0.381457    0.506994    0.846821    11.00000    0.13897    0.05213 =
         0.07822    0.01552   -0.05471   -0.02418
AFIX 137
H26A  2   -0.435652    0.462009    0.850868    11.00000   -1.50000
H26B  2   -0.356324    0.526348    0.917262    11.00000   -1.50000
H26C  2   -0.320675    0.484169    0.812756    11.00000   -1.50000
AFIX   0
C27   1   -0.347245    0.653152    0.783195    11.00000    0.07079    0.06828 =
         0.05737   -0.00229    0.00168   -0.03282
AFIX 137
H27A  2   -0.282026    0.630788    0.756293    11.00000   -1.50000
H27B  2   -0.329708    0.674864    0.854102    11.00000   -1.50000
H27C  2   -0.376704    0.699820    0.738246    11.00000   -1.50000
AFIX   0
C28   1   -0.664277    0.638877    0.303404    11.00000    0.02870    0.02333 =
         0.03329    0.00344    0.00179   -0.00031
C29   1   -0.742539    0.645620    0.374969    11.00000    0.02690    0.02296 =
         0.03415   -0.00160    0.00376   -0.00074
C30   1   -0.756988    0.723089    0.426476    11.00000    0.02884    0.02654 =
         0.04595   -0.00772    0.00741    0.00086
AFIX  43
H30   2   -0.811762    0.727845    0.472423    11.00000   -1.20000
AFIX   0
C31   1   -0.692753    0.792044    0.411112    11.00000    0.03502    0.02604 =
         0.05238   -0.00651    0.00422    0.00130
C32   1   -0.612494    0.789259    0.345297    11.00000    0.03681    0.02345 =
         0.05033    0.00400    0.00270   -0.00378
AFIX  43
H32   2   -0.567405    0.837285    0.336726    11.00000   -1.20000
AFIX   0
C33   1   -0.600293    0.712748    0.291713    11.00000    0.03336    0.02634 =
         0.03970    0.00581    0.00564    0.00027
C34   1   -0.883235    0.532755    0.327914    11.00000    0.03066    0.01833 =
         0.03503   -0.00269    0.00848   -0.00094
C35   1   -0.902868    0.538987    0.220778    11.00000    0.04670    0.03459 =
         0.03093    0.00391    0.00701   -0.01118
AFIX  43
H35   2   -0.861009    0.575763    0.181993    11.00000   -1.20000
AFIX   0
C36   1   -0.985205    0.490149    0.171636    11.00000    0.07203    0.05534 =
         0.03044    0.00095    0.00047   -0.03006
AFIX  43
H36   2   -0.998661    0.493631    0.097992    11.00000   -1.20000
AFIX   0
C37   1   -1.050008    0.435381    0.226431    11.00000    0.08320    0.07118 =
         0.02563    0.00134   -0.00252   -0.04728
C38   1   -1.030113    0.431591    0.334200    11.00000    0.05349    0.03695 =
         0.02997   -0.00171    0.00632   -0.02169
AFIX  43
H38   2   -1.072177    0.395151    0.373199    11.00000   -1.20000
AFIX   0
C39   1   -0.948780    0.481026    0.384998    11.00000    0.03201    0.01890 =
         0.03223   -0.00250    0.00860   -0.00168
C40   1   -0.915943    0.496555    0.494062    11.00000    0.02682    0.02060 =
         0.03119   -0.00174    0.00567    0.00418
C41   1   -0.956889    0.468382    0.585778    11.00000    0.03536    0.03236 =
         0.02681   -0.00250    0.00797    0.00088
AFIX  43
H41   2   -1.014596    0.428523    0.582308    11.00000   -1.20000
AFIX   0
C42   1   -0.912719    0.499000    0.681870    11.00000    0.04234    0.03788 =
         0.02810   -0.00170    0.00799    0.00314
C43   1   -0.825846    0.556793    0.683429    11.00000    0.03661    0.04099 =
         0.03197   -0.00567   -0.00061    0.00220
AFIX  43
H43   2   -0.794954    0.577515    0.748822    11.00000   -1.20000
AFIX   0
C44   1   -0.783414    0.584783    0.593677    11.00000    0.03170    0.03344 =
         0.03619   -0.00543    0.00324   -0.00186
AFIX  43
H44   2   -0.723856    0.622856    0.596982    11.00000   -1.20000
AFIX   0
C45   1   -0.831192    0.555104    0.499181    11.00000    0.02577    0.02479 =
         0.03325    0.00032    0.00799    0.00413
PART 1
C46   1   -1.162195    0.398139    0.174867    21.00000    0.06420    0.04901 =
         0.02902    0.00037   -0.00822   -0.02793
C47   1   -1.164983    0.404184    0.050841    21.00000    0.07935    0.08186 =
         0.03400   -0.01120    0.00015   -0.02301
AFIX 137
H47A  2   -1.231432    0.378092    0.018857    21.00000   -1.50000
H47B  2   -1.102988    0.373647    0.027692    21.00000   -1.50000
H47C  2   -1.162237    0.464518    0.029960    21.00000   -1.50000
AFIX   0
C48   1   -1.262497    0.438320    0.207780    21.00000    0.04859    0.12926 =
         0.04961   -0.01424    0.00119   -0.02823
AFIX 137
H48A  2   -1.264676    0.499025    0.187993    21.00000   -1.50000
H48B  2   -1.262958    0.433335    0.283502    21.00000   -1.50000
H48C  2   -1.325445    0.408877    0.173368    21.00000   -1.50000
AFIX   0
C49   1   -1.157591    0.306992    0.205129    21.00000    0.19893    0.07556 =
         0.04808    0.01897   -0.04728   -0.08652
AFIX 137
H49A  2   -1.225447    0.278964    0.180448    21.00000   -1.50000
H49B  2   -1.146018    0.302427    0.281174    21.00000   -1.50000
H49C  2   -1.098248    0.278962    0.173892    21.00000   -1.50000
AFIX   0
PART 0
C50   1   -0.959123    0.475690    0.783982    11.00000    0.07412    0.04796 =
         0.02780   -0.00111    0.01578   -0.00901
C51   1   -1.007674    0.555109    0.828406    11.00000    0.13909    0.07017 =
         0.06659   -0.00900    0.06373    0.00071
AFIX 137
H51A  2   -0.955892    0.602376    0.829698    11.00000   -1.50000
H51B  2   -1.025367    0.543259    0.899437    11.00000   -1.50000
H51C  2   -1.073164    0.571056    0.784815    11.00000   -1.50000
AFIX   0
C52   1   -1.045346    0.405675    0.768228    11.00000    0.10241    0.08478 =
         0.03898    0.00134    0.02794   -0.03735
AFIX 137
H52A  2   -1.107279    0.427758    0.723903    11.00000   -1.50000
H52B  2   -1.068151    0.388804    0.835954    11.00000   -1.50000
H52C  2   -1.015693    0.355733    0.734763    11.00000   -1.50000
AFIX   0
C53   1   -0.868522    0.441547    0.863019    11.00000    0.10367    0.11007 =
         0.04549    0.02858   -0.01225   -0.02761
AFIX 137
H53A  2   -0.834934    0.391471    0.833575    11.00000   -1.50000
H53B  2   -0.898701    0.425039    0.927541    11.00000   -1.50000
H53C  2   -0.814438    0.486465    0.878097    11.00000   -1.50000
AFIX   0
C58   1   -0.512418    0.709356    0.225551    11.00000    0.04243    0.03088 =
         0.04492    0.01239    0.01131   -0.00477
PART 2
C3A   1   -1.048915    0.305285    0.093536   -21.00000    0.07911    0.05984 =
         0.05717   -0.01237    0.00979   -0.01318
AFIX 137
H3AA  2   -1.013362    0.340579    0.044110   -21.00000   -1.50000
H3AB  2   -1.098471    0.265235    0.055145   -21.00000   -1.50000
H3AC  2   -0.994735    0.272977    0.137471   -21.00000   -1.50000
AFIX   0
C1A   1   -1.111852    0.363346    0.162279   -21.00000    0.05779    0.04771 =
         0.05262   -0.00699    0.00140   -0.02078
C2A   1   -1.188014    0.413195    0.083125   -21.00000    0.05492    0.05306 =
         0.08426   -0.00432   -0.01096   -0.01252
AFIX 137
H2AA  2   -1.145758    0.449286    0.040023   -21.00000   -1.50000
H2AB  2   -1.235765    0.449412    0.120372   -21.00000   -1.50000
H2AC  2   -1.231031    0.372638    0.038562   -21.00000   -1.50000
AFIX   0
C4A   1   -1.169248    0.301790    0.231274   -21.00000    0.06658    0.05371 =
         0.06882   -0.00190    0.00765   -0.03628
AFIX 137
H4AA  2   -1.228406    0.273337    0.189305   -21.00000   -1.50000
H4AB  2   -1.197834    0.334077    0.287724   -21.00000   -1.50000
H4AC  2   -1.118204    0.258594    0.260911   -21.00000   -1.50000
AFIX   0
HKLF 4


REM  tx12963_auto_a.res in P2(1)
REM wR2 = 0.1829, GooF = S = 1.041, Restrained GooF = 1.040 for all data
REM R1 = 0.0603 for 9561 Fo > 4sig(Fo) and 0.0615 for all 9951 data
REM 593 parameters refined using 34 restraints

END

WGHT      0.1411      1.3389

REM Highest difference peak  2.534,  deepest hole -1.126,  1-sigma level  0.103
Q1    1  -0.8635  0.2983  0.0965  11.00000  0.05    2.53
Q2    1  -0.9904  0.2103 -0.0609  11.00000  0.05    1.79
Q3    1  -0.1800  0.6856  1.0385  11.00000  0.05    1.04
Q4    1  -0.2612  0.6488  1.0458  11.00000  0.05    0.99
Q5    1  -0.8652  0.4959  0.0976  11.00000  0.05    0.53
Q6    1  -0.8566  0.3711  0.1007  11.00000  0.05    0.48
Q7    1  -1.2883  0.4384  0.3620  11.00000  0.05    0.46
Q8    1  -0.9939  0.5873  0.9365  11.00000  0.05    0.43
Q9    1  -0.5587  0.4973  0.8663  11.00000  0.05    0.40
Q10   1  -0.7420  0.0216  0.5496  11.00000  0.05    0.37
Q11   1  -0.7165  0.4981 -0.0478  11.00000  0.05    0.37
Q12   1  -0.7184  0.5300  0.4318  11.00000  0.05    0.33
Q13   1  -0.5887  0.4345  0.5782  11.00000  0.05    0.33
;
_shelx_res_checksum                4164
_shelx_hkl_file
;
   0 -18   4  159.83    5.28
   0 -18   5   40.54    2.52
   0 -18   6   89.85    3.68
   0 -17   4   76.38    4.10
   0 -17   5   42.81    2.97
   0 -17   6   90.66    4.13
   0 -17   6   97.25    4.50
   0 -17   6  107.48    4.50
   0 -17   6   99.79    4.69
   0 -17   7    4.85    1.17
   0 -17   7    5.56    1.36
   0 -17   7    3.95    1.23
   0 -17   7    4.18    1.25
   0 -17   7    4.38    1.28
   0 -17   8   97.03    3.72
   0 -17   8   96.66    3.73
   0 -16   5  141.10    6.02
   0 -16   5  115.93    5.56
   0 -16   6    9.18    1.85
   0 -16   6   10.13    1.99
   0 -16   6   12.94    2.08
   0 -16   6    9.61    1.69
   0 -16   7    9.28    1.51
   0 -16   7   11.62    1.86
   0 -16   7   12.74    1.93
   0 -16   7   12.51    2.01
   0 -16   7   12.14    2.09
   0 -16   7    9.67    1.83
   0 -16   7   13.32    2.15
   0 -16   8    4.94    1.24
   0 -16   8    5.55    1.44
   0 -16   8    5.46    1.33
   0 -16   8    6.28    1.62
   0 -16   8    5.42    1.36
   0 -16   8    6.08    1.49
   0 -16   8    6.36    1.54
   0 -16   8    5.30    1.49
   0 -16   9   49.73    2.56
   0 -16   9   50.94    2.71
   0 -16   9   56.39    2.70
   0 -16   9   50.71    2.74
   0 -16   9   48.74    2.78
   0 -15   0    0.12    1.78
   0 -15   1   19.80    3.16
   0 -15   1   25.13    3.26
   0 -15  -1   25.15    3.20
   0 -15   2    8.75    2.58
   0 -15   2    7.42    2.70
   0 -15   5   73.58    4.80
   0 -15   5   81.25    5.03
   0 -15   5   75.66    4.83
   0 -15   6  180.52    7.75
   0 -15   6  187.32    7.80
   0 -15   6  210.24    8.22
   0 -15   6  186.88    7.84
   0 -15   7    3.98    1.55
   0 -15   7    3.50    1.80
   0 -15   7    4.58    1.64
   0 -15   7    5.87    1.99
   0 -15   7    3.34    1.59
   0 -15   7    4.84    2.09
   0 -15   7    6.10    2.15
   0 -15   8  143.77    6.38
   0 -15   8  116.10    5.35
   0 -15   8  125.25    5.56
   0 -15   8  135.82    6.17
   0 -15   8  130.18    6.04
   0 -15   8  112.75    5.40
   0 -15   8  127.55    6.08
   0 -15   8  148.92    6.18
   0 -15   8  144.16    5.98
   0 -15   9   13.08    1.94
   0 -15   9   10.60    1.82
   0 -15   9   11.30    1.49
   0 -15   9    9.49    1.51
   0 -15   9   11.49    1.85
   0 -15   9   11.77    1.91
   0 -15   9   10.59    1.93
   0 -15   9   11.82    1.79
   0 -15   9   12.02    1.72
   0 -15   9   12.63    1.93
   0 -15  10   56.03    2.88
   0 -15  10   54.18    2.97
   0 -15  10   55.69    2.91
   0 -15  10   64.11    3.03
   0 -15  10   59.28    3.04
   0 -15  10   60.66    2.98
   0 -15  10   52.01    2.88
   0 -14   0  656.98   16.74
   0 -14   0  532.61   17.63
   0 -14   1  166.40    8.40
   0 -14  -1  183.60    8.35
   0 -14  -2  335.50   12.25
   0 -14   2  323.51   12.67
   0 -14   3  153.17    7.16
   0 -14   3  121.48    7.23
   0 -14   4  231.22   10.40
   0 -14   4  300.14   10.45
   0 -14   5    5.06    2.99
   0 -14   6  129.03    6.67
   0 -14   6  121.88    6.71
   0 -14   6  123.15    6.80
   0 -14   7    9.98    2.34
   0 -14   7   10.90    2.32
   0 -14   7   10.29    2.56
   0 -14   7   10.84    2.33
   0 -14   7   17.45    3.16
   0 -14   8    2.41    1.59
   0 -14   8    1.53    1.76
   0 -14   8    2.71    1.80
   0 -14   8    2.52    1.63
   0 -14   8    2.59    1.73
   0 -14   8    2.62    1.85
   0 -14   8    0.73    2.02
   0 -14   8    1.43    2.23
   0 -14   9    7.95    1.80
   0 -14   9    5.85    1.89
   0 -14   9    5.90    1.82
   0 -14   9    8.41    2.04
   0 -14   9    5.28    1.93
   0 -14   9    6.13    1.86
   0 -14   9    8.65    2.07
   0 -14   9    8.04    2.21
   0 -14   9    5.89    2.19
   0 -14  10    0.71    1.08
   0 -14  10    1.00    1.27
   0 -14  10    0.48    1.17
   0 -14  10   -0.51    1.32
   0 -14  10    0.44    1.25
   0 -14  10    1.16    1.27
   0 -14  10    0.47    1.21
   0 -14  10    0.92    1.45
   0 -14  10    0.50    1.62
   0 -14  11    1.75    0.98
   0 -14  11    2.63    0.99
   0 -14  11    1.33    0.96
   0 -14  11    1.14    0.82
   0 -14  11    2.46    0.99
   0 -13   0   -0.81    2.35
   0 -13   1   84.63    5.70
   0 -13  -1   95.99    4.96
   0 -13   2   14.16    2.89
   0 -13   3  138.20    7.42
   0 -13   4   43.32    4.35
   0 -13   4   50.51    4.58
   0 -13   5   63.59    5.05
   0 -13   6  163.91    8.07
   0 -13   6  151.97    5.97
   0 -13   6  149.22    7.87
   0 -13   7   38.44    3.97
   0 -13   7   35.48    2.75
   0 -13   7   40.58    3.94
   0 -13   7   36.07    3.81
   0 -13   8  269.03   10.90
   0 -13   8  311.30   10.87
   0 -13   8  270.86   11.05
   0 -13   8  270.97   10.76
   0 -13   8  281.88   10.73
   0 -13   9   58.99    4.49
   0 -13   9   54.72    4.27
   0 -13   9   57.56    4.44
   0 -13   9   53.09    4.10
   0 -13   9   64.43    4.61
   0 -13   9   53.35    4.35
   0 -13   9   53.85    4.50
   0 -13   9   61.88    4.36
   0 -13   9   67.94    4.97
   0 -13  10   16.74    2.50
   0 -13  10   16.45    2.35
   0 -13  10   14.10    2.32
   0 -13  10   14.48    2.26
   0 -13  10   16.74    2.38
   0 -13  10   17.24    2.35
   0 -13  10   16.66    2.47
   0 -13  10   17.52    2.55
   0 -13  10   18.92    2.68
   0 -13  10   19.07    2.81
   0 -13  11   11.60    1.90
   0 -13  11   13.16    1.95
   0 -13  11   13.36    1.82
   0 -13  11   13.92    1.89
   0 -13  11   11.77    1.66
   0 -13  11   12.73    1.91
   0 -13  11   12.61    1.98
   0 -13  11   13.19    2.17
   0 -13  12   16.77    1.61
   0 -12   0 1049.18   24.99
   0 -12   1  827.98   20.35
   0 -12  -1  814.52   20.40
   0 -12   1  844.84   22.58
   0 -12   2  243.00    7.93
   0 -12  -2  229.24    7.92
   0 -12   2  234.82    9.54
   0 -12   3  282.82    8.87
   0 -12  -3  276.30    8.98
   0 -12   3  264.43   10.49
   0 -12   4  151.49    6.02
   0 -12   5  187.34    7.02
   0 -12   5  190.52    7.12
   0 -12   6   40.40    3.11
   0 -12   6   40.38    4.14
   0 -12   7  165.02    8.14
   0 -12   7  171.47    8.47
   0 -12   7  178.95    8.69
   0 -12   7  160.77    6.48
   0 -12   7  184.96    7.88
   0 -12   7  155.21    8.03
   0 -12   8   40.13    4.15
   0 -12   8   40.41    3.05
   0 -12   8   48.47    4.74
   0 -12   8   44.76    4.54
   0 -12   8   48.59    4.51
   0 -12   8   38.22    4.00
   0 -12   9   99.07    6.12
   0 -12   9   98.81    6.18
   0 -12   9   90.98    5.88
   0 -12   9   94.20    5.85
   0 -12   9   97.55    6.02
   0 -12   9   97.81    6.13
   0 -12   9   90.65    6.17
   0 -12   9  108.03    6.53
   0 -12   9  105.65    5.97
   0 -12  10   22.96    2.60
   0 -12  10   21.45    2.92
   0 -12  10   24.12    3.08
   0 -12  10   20.67    2.99
   0 -12  10   22.85    2.94
   0 -12  10   25.47    2.94
   0 -12  10   25.68    3.02
   0 -12  10   23.92    3.11
   0 -12  10   25.10    3.27
   0 -12  10   27.18    3.54
   0 -12  10   28.13    3.23
   0 -12  11   19.54    2.56
   0 -12  11   18.19    2.39
   0 -12  11   22.44    2.96
   0 -12  11   18.19    2.61
   0 -12  11   18.32    2.19
   0 -12  11   16.34    2.53
   0 -12  11   18.34    2.31
   0 -12  11   18.29    2.35
   0 -12  12    4.18    1.39
   0 -12  12    3.88    1.29
   0 -12  12    3.44    1.24
   0 -12  12    3.85    1.33
   0 -12  12    3.85    1.45
   0 -12  12    3.75    1.60
   0 -11   0   -0.79    1.19
   0 -11   1  237.89    7.76
   0 -11  -1  240.07    7.83
   0 -11   2  147.23    5.73
   0 -11  -2  154.48    5.89
   0 -11   2  157.67    7.14
   0 -11   3   10.55    1.65
   0 -11   3    8.49    2.38
   0 -11   4  108.45    4.87
   0 -11   5  175.26    6.70
   0 -11   5  192.69    6.93
   0 -11   5  177.36    8.29
   0 -11   6   59.61    4.33
   0 -11   6   56.46    4.85
   0 -11   6   62.20    3.82
   0 -11   6   58.35    3.73
   0 -11   7  514.52   16.32
   0 -11   7  477.65   15.04
   0 -11   7  518.13   16.83
   0 -11   7  490.85   13.93
   0 -11   7  545.91   15.23
   0 -11   7  452.77   15.48
   0 -11   7  489.30   13.89
   0 -11   7  462.43   15.05
   0 -11   8   79.83    5.19
   0 -11   8   77.27    4.37
   0 -11   8   83.27    5.72
   0 -11   8   77.02    5.00
   0 -11   8   84.50    5.95
   0 -11   8   81.72    5.88
   0 -11   8   82.76    4.54
   0 -11   8   82.84    5.32
   0 -11   9   57.92    4.80
   0 -11   9   55.62    4.87
   0 -11   9   61.21    5.07
   0 -11   9   59.04    4.89
   0 -11   9   64.82    5.37
   0 -11   9   59.28    4.92
   0 -11   9   61.97    5.17
   0 -11   9   53.18    4.28
   0 -11  10   92.54    6.03
   0 -11  10  101.80    5.74
   0 -11  10   92.72    5.60
   0 -11  10   89.13    5.68
   0 -11  10   88.48    5.88
   0 -11  10   93.64    5.83
   0 -11  10   94.03    5.85
   0 -11  10  105.17    6.48
   0 -11  10   93.36    6.16
   0 -11  10   78.63    5.04
   0 -11  11   25.58    3.08
   0 -11  11   25.49    3.12
   0 -11  11   24.34    2.98
   0 -11  11   28.32    2.95
   0 -11  11   24.29    2.83
   0 -11  11   22.67    3.09
   0 -11  11   27.02    3.28
   0 -11  11   31.67    3.67
   0 -11  12   24.10    2.47
   0 -11  12   22.39    2.29
   0 -11  12   18.46    2.29
   0 -11  12   24.68    2.88
   0 -11  12   20.63    2.57
   0 -11  12   21.37    2.42
   0 -11  12   19.57    2.47
   0 -11  13    8.01    1.55
   0 -10   0  536.05   13.79
   0 -10  -1 2187.46   47.63
   0 -10   1 2177.00   47.57
   0 -10   2  239.54    7.54
   0 -10   3 1464.60   35.67
   0 -10   3 1530.82   34.01
   0 -10   4   86.36    4.15
   0 -10   5  291.67   10.13
   0 -10   5  290.93    9.05
   0 -10   6    2.76    1.57
   0 -10   6    4.05    1.42
   0 -10   6    5.87    2.19
   0 -10   6    1.67    3.02
   0 -10   6    3.06    1.53
   0 -10   6    3.36    1.37
   0 -10   7   69.85    4.76
   0 -10   7   60.85    3.62
   0 -10   7   65.99    4.02
   0 -10   7   69.29    4.08
   0 -10   7   62.65    4.94
   0 -10   7   74.40    5.09
   0 -10   7   70.12    4.89
   0 -10   8   69.92    5.18
   0 -10   8   74.46    4.40
   0 -10   8   79.10    4.14
   0 -10   8   77.20    5.18
   0 -10   8   89.32    5.90
   0 -10   8   82.22    5.87
   0 -10   8   79.21    5.85
   0 -10   8   84.75    5.21
   0 -10   8   82.58    4.56
   0 -10   9  161.97    7.95
   0 -10   9  180.35    8.95
   0 -10   9  174.07    6.91
   0 -10   9  166.44    8.29
   0 -10   9  144.57    7.31
   0 -10   9  168.45    8.67
   0 -10   9  165.09    6.94
   0 -10   9  163.65    7.27
   0 -10   9  162.08    8.48
   0 -10   9  172.49    8.63
   0 -10   9  169.78    8.51
   0 -10  10   67.08    5.38
   0 -10  10   71.21    4.92
   0 -10  10   64.25    4.91
   0 -10  10   68.61    5.19
   0 -10  10   69.69    5.33
   0 -10  10   68.90    5.40
   0 -10  10   78.34    5.89
   0 -10  10   70.16    5.64
   0 -10  10   63.72    4.83
   0 -10  11   17.39    2.92
   0 -10  11   19.17    2.63
   0 -10  11   15.98    2.71
   0 -10  11   20.44    2.79
   0 -10  11   15.85    2.73
   0 -10  11   15.18    2.74
   0 -10  11   18.16    2.92
   0 -10  11   15.02    2.55
   0 -10  11   18.46    3.36
   0 -10  11   20.48    3.04
   0 -10  12   23.60    2.71
   0 -10  12   23.21    2.46
   0 -10  12   25.31    2.72
   0 -10  12   24.03    2.59
   0 -10  12   21.19    2.73
   0 -10  12   25.20    2.75
   0 -10  12   18.10    2.37
   0 -10  12   25.26    3.08
   0 -10  13    4.93    1.65
   0 -10  13    5.83    1.54
   0  -9   0    2.38    0.92
   0  -9   1    8.78    1.26
   0  -9   2   67.64    3.26
   0  -9   3  102.04    5.22
   0  -9   3   96.51    4.14
   0  -9   4  205.43    6.85
   0  -9   5   44.49    2.93
   0  -9   5   43.26    3.71
   0  -9   5   49.89    3.64
   0  -9   6  123.06    5.05
   0  -9   6  117.95    5.26
   0  -9   6  119.78    6.28
   0  -9   6  130.75    5.47
   0  -9   6  135.57    6.32
   0  -9   6  134.01    6.48
   0  -9   7  131.75    5.44
   0  -9   7  125.29    5.60
   0  -9   7  121.67    6.51
   0  -9   7  147.38    6.42
   0  -9   7  124.16    5.60
   0  -9   7  131.13    6.58
   0  -9   7  128.55    6.71
   0  -9   8  162.38    7.92
   0  -9   8  166.99    6.84
   0  -9   8  169.54    6.55
   0  -9   8  184.07    8.60
   0  -9   8  166.01    7.74
   0  -9   8  192.50    9.11
   0  -9   8  170.98    6.93
   0  -9   8  184.73    7.49
   0  -9   8  182.82    8.70
   0  -9   9  571.13   18.44
   0  -9   9  595.19   16.60
   0  -9   9  667.77   19.55
   0  -9   9  605.03   18.89
   0  -9   9  539.07   17.59
   0  -9   9  617.27   19.37
   0  -9   9  633.38   17.06
   0  -9   9  621.23   16.95
   0  -9   9  598.61   19.00
   0  -9   9  607.74   19.15
   0  -9  10   72.24    5.52
   0  -9  10   69.52    5.45
   0  -9  10   70.72    5.30
   0  -9  10   79.29    5.39
   0  -9  10   79.89    5.28
   0  -9  10   76.41    5.66
   0  -9  10   83.71    6.02
   0  -9  10   83.31    6.18
   0  -9  10   83.96    4.81
   0  -9  10   68.90    5.25
   0  -9  11  152.39    7.29
   0  -9  11  144.42    7.03
   0  -9  11  155.88    7.51
   0  -9  11  150.67    7.77
   0  -9  11  153.10    7.57
   0  -9  11  155.18    7.96
   0  -9  11  168.68    7.52
   0  -9  11  159.96    8.25
   0  -9  11  140.19    7.46
   0  -9  12    6.17    2.21
   0  -9  12    5.49    2.11
   0  -9  12    7.16    1.85
   0  -9  12    4.96    1.71
   0  -9  12    5.42    1.89
   0  -9  12    6.00    2.09
   0  -9  12    7.01    2.00
   0  -9  12    4.56    1.94
   0  -9  12    6.16    2.22
   0  -9  13   48.16    3.45
   0  -9  13   52.11    3.65
   0  -9  13   52.44    3.91
   0  -9  14    0.50    1.04
   0  -8   0  472.04   11.80
   0  -8   1  896.87   20.56
   0  -8   2  350.81    9.40
   0  -8   3 1366.99   30.49
   0  -8   4  103.47    4.26
   0  -8   5 1694.95   36.33
   0  -8   5 1516.68   37.27
   0  -8   6  285.99    9.76
   0  -8   6  279.86    9.84
   0  -8   6  257.55    8.46
   0  -8   6  266.17    8.24
   0  -8   6  261.59    9.52
   0  -8   6  279.27    8.71
   0  -8   7  615.23   17.75
   0  -8   7  594.19   16.38
   0  -8   7  587.33   15.99
   0  -8   7  640.72   18.26
   0  -8   7  588.38   17.41
   0  -8   7  631.54   16.47
   0  -8   8    9.59    2.44
   0  -8   8    5.95    2.20
   0  -8   8    8.64    1.81
   0  -8   8    6.71    1.83
   0  -8   8    6.80    1.77
   0  -8   8    6.39    2.67
   0  -8   8    4.19    1.46
   0  -8   8    8.43    2.32
   0  -8   8    6.17    2.09
   0  -8   8    7.34    2.19
   0  -8   9  189.35    9.30
   0  -8   9  192.52    9.20
   0  -8   9  188.11    8.94
   0  -8   9  183.85    8.64
   0  -8   9  173.39    8.25
   0  -8   9  183.91    8.86
   0  -8   9  185.28    7.50
   0  -8   9  194.27    9.31
   0  -8   9  185.41    8.83
   0  -8   9  169.64    7.99
   0  -8   9  199.24    7.74
   0  -8   9  198.97    7.71
   0  -8  10    7.47    2.68
   0  -8  10    6.85    2.65
   0  -8  10    6.17    2.42
   0  -8  10    6.65    2.38
   0  -8  10    7.88    2.25
   0  -8  10    9.65    2.55
   0  -8  10    9.85    2.75
   0  -8  10    7.75    2.03
   0  -8  10    9.05    2.84
   0  -8  10    7.90    2.45
   0  -8  10    7.30    2.13
   0  -8  11   56.52    5.05
   0  -8  11   50.04    4.24
   0  -8  11   51.16    4.11
   0  -8  11   50.41    4.40
   0  -8  11   46.91    4.46
   0  -8  11   48.45    4.38
   0  -8  11   53.91    4.78
   0  -8  11   53.79    4.55
   0  -8  11   51.52    4.65
   0  -8  11   49.29    4.60
   0  -8  12    8.55    2.24
   0  -8  12    6.51    2.25
   0  -8  12    6.53    2.74
   0  -8  12    5.66    2.21
   0  -8  12    9.73    2.38
   0  -8  12    7.48    2.53
   0  -8  12    7.55    2.25
   0  -8  12    7.55    1.89
   0  -8  12    7.88    1.98
   0  -8  12    7.70    2.15
   0  -8  13    9.61    2.05
   0  -8  13   11.35    2.42
   0  -8  13    8.58    2.07
   0  -8  13    9.44    2.10
   0  -8  13   13.95    2.59
   0  -8  14    3.86    1.25
   0  -7   0    1.67    0.35
   0  -7   1  204.71    5.98
   0  -7  -1  209.16    4.85
   0  -7   1  214.02    5.11
   0  -7   2  204.51    6.05
   0  -7  -2  207.21    5.05
   0  -7   3  187.13    5.78
   0  -7  -3  184.33    4.90
   0  -7   4  257.85    7.46
   0  -7   4  243.93    8.21
   0  -7   5  172.64    6.76
   0  -7   5  187.75    6.18
   0  -7   6   19.77    2.08
   0  -7   6   19.77    2.00
   0  -7   6   24.46    2.29
   0  -7   6   18.45    2.55
   0  -7   6   21.28    2.45
   0  -7   6   23.80    2.60
   0  -7   7  510.65   13.87
   0  -7   7  492.01   14.03
   0  -7   7  505.57   14.93
   0  -7   7  526.96   14.15
   0  -7   7  517.93   15.37
   0  -7   7  544.88   15.94
   0  -7   7  502.17   14.96
   0  -7   8   83.13    5.15
   0  -7   8   98.08    5.87
   0  -7   8   87.66    4.55
   0  -7   8   87.28    4.67
   0  -7   8   91.18    5.44
   0  -7   8   94.65    5.82
   0  -7   8   95.01    4.79
   0  -7   8   98.33    5.01
   0  -7   8   98.91    6.13
   0  -7   8   94.48    5.91
   0  -7   9  620.91   19.09
   0  -7   9  608.49   18.55
   0  -7   9  612.50   18.38
   0  -7   9  559.11   17.90
   0  -7   9  617.17   18.79
   0  -7   9  620.69   16.44
   0  -7   9  653.35   17.25
   0  -7   9  614.07   17.86
   0  -7   9  613.43   16.73
   0  -7   9  592.87   16.49
   0  -7   9  548.46   17.73
   0  -7   9  607.33   18.82
   0  -7   9  618.37   19.19
   0  -7  10  234.48   10.33
   0  -7  10  281.65   11.67
   0  -7  10  283.16   10.66
   0  -7  10  284.05   11.59
   0  -7  10  276.96   11.63
   0  -7  10  274.28   11.00
   0  -7  10  250.84    9.65
   0  -7  10  267.99   11.46
   0  -7  10  269.95   10.62
   0  -7  10  285.69   11.07
   0  -7  10  274.66   10.58
   0  -7  10  258.75    9.24
   0  -7  10  284.99   11.55
   0  -7  10  273.19   11.40
   0  -7  10  333.47   11.44
   0  -7  10  293.29   10.06
   0  -7  11  323.25   12.04
   0  -7  11  303.83   12.29
   0  -7  11  325.69   11.94
   0  -7  11  310.41   11.44
   0  -7  11  318.68   11.33
   0  -7  11  317.66   12.43
   0  -7  11  323.83   12.75
   0  -7  11  362.06   12.99
   0  -7  11  338.37   11.68
   0  -7  11  260.19   11.15
   0  -7  11  308.97   12.49
   0  -7  11  317.40   12.31
   0  -7  12   12.66    2.52
   0  -7  12   10.03    2.50
   0  -7  12    8.87    1.98
   0  -7  12    8.89    2.22
   0  -7  12    9.37    2.14
   0  -7  12    7.10    2.44
   0  -7  12   11.63    2.97
   0  -7  12   11.08    2.75
   0  -7  12   10.77    2.51
   0  -7  12    8.73    2.24
   0  -7  12    5.77    2.39
   0  -7  13   41.06    3.64
   0  -7  13   42.00    3.70
   0  -7  13   42.71    3.86
   0  -7  13   41.01    3.96
   0  -7  14   12.61    2.13
   0  -7  15    3.18    1.07
   0  -6   0  568.19   12.15
   0  -6   1 2693.42   59.04
   0  -6   1 2858.92   58.26
   0  -6  -1 2837.05   58.07
   0  -6   2  370.43    9.11
   0  -6  -2  360.24    8.09
   0  -6   2  359.01    8.51
   0  -6   3 3734.79   78.16
   0  -6   4 1718.04   39.52
   0  -6   4 1846.73   38.89
   0  -6   5  603.45   14.38
   0  -6   5  539.74   14.85
   0  -6   6  872.65   20.34
   0  -6   6  830.78   20.92
   0  -6   6  824.44   20.15
   0  -6   7   82.08    4.75
   0  -6   7   79.57    4.85
   0  -6   7   75.52    3.85
   0  -6   7   77.92    4.00
   0  -6   7   73.19    4.44
   0  -6   7   82.36    4.26
   0  -6   7   77.80    4.78
   0  -6   7   71.70    4.40
   0  -6   8   32.05    3.45
   0  -6   8   25.05    3.00
   0  -6   8   28.03    2.58
   0  -6   8   30.23    2.79
   0  -6   8   28.91    3.29
   0  -6   8   27.46    3.11
   0  -6   8   28.16    3.40
   0  -6   8   27.45    2.98
   0  -6   8   29.97    2.71
   0  -6   8   27.86    3.30
   0  -6   9   10.65    2.62
   0  -6   9   12.37    2.70
   0  -6   9   13.49    2.68
   0  -6   9   15.35    2.88
   0  -6   9   14.34    2.64
   0  -6   9   14.44    2.61
   0  -6   9   13.73    2.72
   0  -6   9   10.93    2.22
   0  -6   9   12.98    3.19
   0  -6   9   17.98    3.03
   0  -6   9   15.28    2.21
   0  -6   9   14.42    2.64
   0  -6   9   14.34    2.34
   0  -6   9   16.45    2.71
   0  -6  10   -0.75    1.98
   0  -6  10    1.13    2.05
   0  -6  10   -0.30    2.03
   0  -6  10   -0.14    2.03
   0  -6  10    2.19    1.93
   0  -6  10    0.66    1.34
   0  -6  10   -0.23    1.52
   0  -6  10    1.01    1.86
   0  -6  10    1.18    1.61
   0  -6  10   -0.24    1.11
   0  -6  10    0.84    1.76
   0  -6  10    0.87    1.68
   0  -6  10    0.66    2.29
   0  -6  10    0.81    2.67
   0  -6  10   -0.95    1.91
   0  -6  10    0.56    1.71
   0  -6  11   70.79    4.58
   0  -6  11   71.58    5.20
   0  -6  11   67.67    4.86
   0  -6  11   72.15    4.88
   0  -6  11   75.86    5.69
   0  -6  11   75.71    5.57
   0  -6  11   71.02    5.16
   0  -6  11   76.14    5.28
   0  -6  11   78.14    5.88
   0  -6  11   67.44    5.30
   0  -6  11   70.74    5.70
   0  -6  11   71.86    5.50
   0  -6  12    9.96    2.57
   0  -6  12   12.00    2.24
   0  -6  12    9.00    2.02
   0  -6  12    9.61    2.34
   0  -6  12    9.60    2.58
   0  -6  12   11.28    3.09
   0  -6  12   10.10    2.53
   0  -6  12   11.70    2.48
   0  -6  12    8.34    2.71
   0  -6  12    8.14    2.49
   0  -6  13    0.93    1.86
   0  -6  13    1.35    1.57
   0  -6  14   -0.31    1.65
   0  -6  14   -0.30    1.58
   0  -6  15    7.94    1.48
   0  -6  15   12.12    1.73
   0  -5   0    1.21    0.27
   0  -5   1  673.39   15.24
   0  -5   1  687.43   14.65
   0  -5   2  201.26    5.52
   0  -5   2  204.47    5.16
   0  -5   3  308.22    7.93
   0  -5   4  161.57    5.57
   0  -5   4  175.44    5.31
   0  -5   5 1799.89   38.26
   0  -5   5 1696.97   38.69
   0  -5   6   91.56    4.01
   0  -5   6   91.87    4.35
   0  -5   7  551.72   14.17
   0  -5   7  571.86   13.82
   0  -5   7  526.04   15.16
   0  -5   7  546.03   15.52
   0  -5   7  498.26   14.93
   0  -5   7  542.68   15.56
   0  -5   7  517.46   13.88
   0  -5   7  502.92   14.03
   0  -5   7  540.10   15.78
   0  -5   7  546.57   15.73
   0  -5   8   76.34    4.17
   0  -5   8   69.68    3.83
   0  -5   8   65.53    4.52
   0  -5   8   65.62    4.65
   0  -5   8   71.22    4.82
   0  -5   8   62.86    4.42
   0  -5   8   66.58    3.92
   0  -5   8   68.21    4.44
   0  -5   8   64.05    3.71
   0  -5   8   66.14    3.40
   0  -5   8   71.55    4.92
   0  -5   8   69.65    4.81
   0  -5   9  329.41   12.32
   0  -5   9  343.74   12.31
   0  -5   9  335.25   12.14
   0  -5   9  341.78   11.70
   0  -5   9  344.55   12.01
   0  -5   9  347.58   11.85
   0  -5   9  314.18   11.89
   0  -5   9  361.81   12.69
   0  -5   9  339.84   12.66
   0  -5   9  327.37   12.20
   0  -5   9  350.08   10.23
   0  -5   9  358.62   12.52
   0  -5   9  362.99   11.82
   0  -5   9  333.33   10.76
   0  -5   9  390.85   11.60
   0  -5   9  341.21   10.18
   0  -5   9  348.31   12.74
   0  -5  10  261.63    9.54
   0  -5  10  281.23   11.11
   0  -5  10  274.86   10.81
   0  -5  10  275.76   10.46
   0  -5  10  249.58    8.87
   0  -5  10  272.32   10.27
   0  -5  10  283.02   10.89
   0  -5  10  280.89   11.42
   0  -5  10  280.58   11.20
   0  -5  10  307.51   10.75
   0  -5  10  284.38    9.03
   0  -5  10  291.20   11.42
   0  -5  10  307.57   10.28
   0  -5  10  279.07   11.35
   0  -5  10  285.31   11.82
   0  -5  11  139.31    7.27
   0  -5  11  146.27    7.72
   0  -5  11  130.39    6.00
   0  -5  11  140.67    7.26
   0  -5  11  143.56    7.05
   0  -5  11  140.57    6.88
   0  -5  11  150.04    8.05
   0  -5  11  128.54    6.28
   0  -5  11  138.94    7.01
   0  -5  11  159.92    8.12
   0  -5  11  149.62    7.80
   0  -5  11  127.49    7.58
   0  -5  11  133.58    7.97
   0  -5  12   35.85    3.40
   0  -5  12   36.84    3.77
   0  -5  12   35.44    3.34
   0  -5  12   38.82    4.36
   0  -5  12   33.85    3.96
   0  -5  12   46.40    4.76
   0  -5  12   38.24    4.00
   0  -5  12   37.35    3.78
   0  -5  12   43.99    4.42
   0  -5  12   39.95    3.99
   0  -5  13   18.95    2.68
   0  -5  13   14.27    2.94
   0  -5  13   13.37    2.92
   0  -5  14    3.00    1.73
   0  -5  14    3.03    1.91
   0  -5  15   27.96    2.70
   0  -5  15   32.89    2.74
   0  -4   0  183.92    4.16
   0  -4   1  238.91    5.81
   0  -4   1  231.04    5.38
   0  -4   2 1751.47   35.90
   0  -4   2 1654.82   35.57
   0  -4   3  837.40   19.21
   0  -4   3  859.55   18.84
   0  -4   4  775.29   18.36
   0  -4   4  798.10   18.03
   0  -4  -4  795.37   16.50
   0  -4   5  167.45    5.49
   0  -4   5  164.73    5.78
   0  -4  -5  182.59    4.22
   0  -4   6  270.02    7.89
   0  -4   6  261.09    8.13
   0  -4   7   45.13    3.40
   0  -4   7   35.98    2.66
   0  -4   7   39.05    2.65
   0  -4   7   39.30    3.12
   0  -4   7   41.08    3.24
   0  -4   7   39.28    3.27
   0  -4   7   44.78    2.80
   0  -4   7   45.19    2.87
   0  -4   7   42.31    3.41
   0  -4   8  331.00   11.15
   0  -4   8  313.44   10.79
   0  -4   8  326.31   10.83
   0  -4   8  303.46   10.82
   0  -4   8  320.92   11.09
   0  -4   8  302.22    9.64
   0  -4   8  303.34    9.69
   0  -4   8  328.32   10.48
   0  -4   8  307.26    9.22
   0  -4   8  306.43   11.17
   0  -4   8  313.29   10.98
   0  -4   8  325.36    9.10
   0  -4   8  343.02   10.07
   0  -4   9   10.68    2.10
   0  -4   9   12.86    1.93
   0  -4   9   11.56    2.23
   0  -4   9   11.21    2.37
   0  -4   9   11.47    1.73
   0  -4   9   10.46    2.09
   0  -4   9    9.93    2.00
   0  -4   9    9.72    2.17
   0  -4   9   12.80    2.57
   0  -4   9   13.37    2.23
   0  -4   9   11.35    2.78
   0  -4   9   13.85    1.86
   0  -4   9    9.95    2.45
   0  -4   9   13.87    2.74
   0  -4   9   11.41    2.36
   0  -4  10   24.01    2.30
   0  -4  10   16.50    2.23
   0  -4  10   21.63    3.08
   0  -4  10   19.64    3.05
   0  -4  10   24.14    3.14
   0  -4  10   21.14    2.84
   0  -4  10   18.78    2.69
   0  -4  10   18.36    3.06
   0  -4  10   20.06    3.01
   0  -4  10   22.39    2.35
   0  -4  10   18.77    2.98
   0  -4  10   22.56    3.58
   0  -4  10   23.76    2.52
   0  -4  10   23.68    3.56
   0  -4  10   24.75    3.43
   0  -4  11   22.02    3.55
   0  -4  11   22.79    3.29
   0  -4  11   31.08    3.97
   0  -4  11   24.65    3.64
   0  -4  11   22.29    2.57
   0  -4  11   23.26    3.39
   0  -4  11   24.39    3.34
   0  -4  11   26.70    3.29
   0  -4  11   18.99    2.32
   0  -4  11   23.25    2.93
   0  -4  11   25.10    3.25
   0  -4  11   26.41    3.11
   0  -4  11   25.61    3.76
   0  -4  11   24.44    2.43
   0  -4  11   30.23    2.83
   0  -4  11   21.96    3.69
   0  -4  11   24.12    3.35
   0  -4  12   56.90    4.63
   0  -4  12   54.35    4.76
   0  -4  12   57.08    4.22
   0  -4  12   56.96    5.24
   0  -4  12   60.96    3.86
   0  -4  12   60.54    4.97
   0  -4  12   51.40    4.93
   0  -4  12   53.84    5.20
   0  -4  12   58.85    3.49
   0  -4  13   15.21    3.22
   0  -4  13   13.08    2.89
   0  -4  13   12.10    2.73
   0  -4  14    8.05    2.23
   0  -4  14    7.64    2.44
   0  -4  15    3.73    1.46
   0  -4  15    3.31    1.60
   0  -3   0    0.13    0.17
   0  -3   1 2586.84   54.60
   0  -3   1 2766.33   54.95
   0  -3   2  223.50    5.47
   0  -3   2  213.98    5.25
   0  -3   3  500.60   11.83
   0  -3   3  494.22   11.38
   0  -3   3  521.32   11.63
   0  -3   4 1412.01   31.63
   0  -3   4 1499.60   31.47
   0  -3  -5  317.96    7.32
   0  -3   5  302.29    8.32
   0  -3   5  311.18    8.52
   0  -3  -6  676.97   15.02
   0  -3   6  665.04   16.32
   0  -3   6  681.86   15.66
   0  -3   7  399.29   11.88
   0  -3   7  383.36   10.65
   0  -3   7  378.24   10.63
   0  -3  -7  433.05    9.44
   0  -3   7  422.36   11.04
   0  -3   7  421.80   10.05
   0  -3   8  668.59   18.35
   0  -3   8  657.16   18.08
   0  -3   8  634.24   17.47
   0  -3   8  648.54   17.97
   0  -3   8  652.19   17.71
   0  -3   8  646.46   18.42
   0  -3   8  636.52   18.22
   0  -3   8  647.02   16.93
   0  -3   8  659.81   17.59
   0  -3   8  642.95   16.50
   0  -3   8  648.84   16.99
   0  -3   8  699.15   18.51
   0  -3   8  674.78   18.98
   0  -3   8  672.05   18.69
   0  -3   8  689.14   15.99
   0  -3   8  721.83   17.53
   0  -3   9  329.34   11.98
   0  -3   9  327.85   11.68
   0  -3   9  285.17    9.81
   0  -3   9  318.45   11.15
   0  -3   9  333.27   11.60
   0  -3   9  305.36   10.59
   0  -3   9  317.20   10.86
   0  -3   9  312.52   11.09
   0  -3   9  324.46   11.82
   0  -3   9  322.41   11.52
   0  -3   9  321.08    9.89
   0  -3   9  329.73   11.53
   0  -3   9  325.74   10.79
   0  -3   9  319.80   11.87
   0  -3   9  335.25   12.27
   0  -3   9  363.79   10.93
   0  -3   9  339.23    9.87
   0  -3  10  457.92   16.05
   0  -3  10  503.14   16.80
   0  -3  10  506.86   15.91
   0  -3  10  497.49   13.90
   0  -3  10  486.29   14.71
   0  -3  10  491.82   16.38
   0  -3  10  445.21   13.80
   0  -3  10  486.90   15.26
   0  -3  10  435.49   13.52
   0  -3  10  500.97   15.76
   0  -3  10  473.48   15.81
   0  -3  10  477.05   14.66
   0  -3  10  477.17   15.19
   0  -3  10  475.67   14.83
   0  -3  10  482.59   16.08
   0  -3  10  515.95   13.72
   0  -3  10  581.69   14.83
   0  -3  10  471.33   15.47
   0  -3  11   54.99    4.52
   0  -3  11   52.20    4.66
   0  -3  11   51.51    4.38
   0  -3  11   54.05    4.44
   0  -3  11   56.20    4.24
   0  -3  11   49.55    3.96
   0  -3  11   57.27    5.39
   0  -3  11   53.74    5.12
   0  -3  11   58.40    5.05
   0  -3  11   66.81    4.25
   0  -3  11   58.32    3.71
   0  -3  11   55.67    5.17
   0  -3  12  146.72    7.68
   0  -3  12  172.97    7.03
   0  -3  12  144.30    7.56
   0  -3  12  134.53    8.25
   0  -3  12  158.26    8.98
   0  -3  12  161.02    8.56
   0  -3  12  135.28    7.21
   0  -3  12  161.73    6.36
   0  -3  13    4.84    2.50
   0  -3  13    3.60    1.50
   0  -3  13    4.13    2.37
   0  -3  14   77.24    5.69
   0  -3  14   82.25    5.36
   0  -3  15   -0.16    1.21
   0  -3  15    0.69    1.50
   0  -2   0 3935.36   80.39
   0  -2   1 1235.16   26.67
   0  -2   1 1233.59   26.58
   0  -2   2 4055.81   83.09
   0  -2   2 3948.64   83.03
   0  -2  -3 1606.70   33.83
   0  -2   3 1633.85   34.58
   0  -2   3 1686.03   34.80
   0  -2   3 1707.33   34.70
   0  -2   4 1201.26   25.21
   0  -2   4 1201.56   25.24
   0  -2   4 1202.66   25.30
   0  -2  -5  332.07    7.92
   0  -2   5  380.27    9.08
   0  -2  -6  589.65   12.86
   0  -2   6  607.55   13.06
   0  -2   6  609.24   13.97
   0  -2  -7  379.19    9.31
   0  -2   7  371.11   10.53
   0  -2   7  361.47    9.32
   0  -2   8  356.90   11.87
   0  -2   8  345.30   11.28
   0  -2   8  354.06   11.66
   0  -2   8  354.88   11.11
   0  -2   8  363.70   11.07
   0  -2   8  351.76   11.37
   0  -2   8  376.24   12.41
   0  -2   8  359.79   12.15
   0  -2   8  328.11   10.47
   0  -2   8  351.60   10.31
   0  -2   8  361.86   11.03
   0  -2   8  378.27   11.73
   0  -2  -8  404.38    9.57
   0  -2   8  372.71   12.20
   0  -2   8  397.27   11.14
   0  -2   8  351.33    9.35
   0  -2   9   25.21    3.02
   0  -2   9   32.47    3.30
   0  -2   9   23.01    2.28
   0  -2   9   27.89    2.97
   0  -2   9   28.06    2.95
   0  -2   9   23.93    2.59
   0  -2   9   26.91    2.82
   0  -2   9   24.20    3.14
   0  -2   9   28.20    3.49
   0  -2   9   29.53    3.03
   0  -2   9   27.68    2.44
   0  -2   9   31.55    3.31
   0  -2   9   22.88    2.33
   0  -2   9   26.98    3.27
   0  -2   9   29.82    2.49
   0  -2   9   25.91    2.93
   0  -2  10   29.77    3.45
   0  -2  10   22.78    2.92
   0  -2  10   19.92    3.09
   0  -2  10   21.50    2.72
   0  -2  10   21.84    2.76
   0  -2  10   21.54    2.93
   0  -2  10   22.37    3.45
   0  -2  10   25.12    3.62
   0  -2  10   20.91    2.46
   0  -2  10   20.25    3.29
   0  -2  10   21.19    3.25
   0  -2  10   20.22    2.96
   0  -2  10   25.29    2.48
   0  -2  11  158.19    8.52
   0  -2  11  180.36    7.39
   0  -2  11  144.43    8.44
   0  -2  11  154.48    8.75
   0  -2  11  154.85    7.74
   0  -2  11  165.53    6.69
   0  -2  11  143.44    7.71
   0  -2  11  146.47    7.46
   0  -2  12   22.90    2.82
   0  -2  12   22.07    3.80
   0  -2  12   20.35    2.43
   0  -2  12   18.63    2.79
   0  -2  12   20.71    3.50
   0  -2  12   19.56    3.80
   0  -2  13   42.48    3.44
   0  -2  13   34.33    4.06
   0  -2  13   40.92    4.75
   0  -2  14    1.86    2.24
   0  -2  14    1.22    1.28
   0  -2  14    2.00    1.85
   0  -2  15   21.91    2.94
   0  -2  16    9.98    1.52
   0  -1   1  648.51   14.10
   0  -1   1  677.07   14.09
   0  -1   1  639.20   14.05
   0  -1   2 2502.18   53.12
   0  -1   2 2269.66   53.03
   0  -1   2 2870.89   53.21
   0  -1   2 2719.41   53.20
   0  -1   3  496.31   11.73
   0  -1  -3  496.13   11.28
   0  -1   3  533.35   11.75
   0  -1   3  536.92   11.72
   0  -1   3  551.06   11.76
   0  -1  -4 1281.97   27.83
   0  -1   4 1308.23   28.40
   0  -1   4 1375.52   28.39
   0  -1  -5  469.17   10.85
   0  -1   5  495.06   11.58
   0  -1   5  484.21   10.66
   0  -1   6 2173.44   34.36
   0  -1   6 2211.72   36.13
   0  -1  -7  194.71    5.62
   0  -1   7  179.94    5.21
   0  -1   7  194.27    6.48
   0  -1  -7  179.67    5.48
   0  -1   8  259.86    9.28
   0  -1   8  280.58   10.00
   0  -1   8  279.49    9.88
   0  -1   8  275.20    9.65
   0  -1   8  265.76    9.27
   0  -1   8  270.09    9.33
   0  -1   8  246.44    9.02
   0  -1   8  266.86   10.10
   0  -1   8  293.93   10.50
   0  -1   8  283.85    9.08
   0  -1   8  281.74    8.60
   0  -1   8  292.24    9.71
   0  -1   8  303.62    9.14
   0  -1  -8  296.70    7.93
   0  -1   9   11.59    2.42
   0  -1   9    9.84    2.05
   0  -1   9   12.52    2.15
   0  -1   9   12.27    2.22
   0  -1   9   15.99    2.48
   0  -1   9   11.55    2.11
   0  -1   9   12.53    1.98
   0  -1   9   10.54    1.82
   0  -1   9    8.03    2.27
   0  -1   9   13.39    2.48
   0  -1   9   10.76    2.05
   0  -1   9   11.43    1.80
   0  -1   9   12.66    2.69
   0  -1   9   11.39    1.77
   0  -1  -9   10.54    1.41
   0  -1  10  186.24    8.44
   0  -1  10  172.30    7.56
   0  -1  10  174.12    7.44
   0  -1  10  192.16    8.98
   0  -1  10  194.88    7.40
   0  -1  10  192.99    8.35
   0  -1  10  206.44    7.42
   0  -1  10  176.35    7.89
   0  -1  10  191.92    9.33
   0  -1  10  209.11    9.81
   0  -1  11   49.13    4.36
   0  -1  11   58.82    4.25
   0  -1  11   54.94    3.83
   0  -1  11   49.17    4.83
   0  -1  11   44.82    4.00
   0  -1  11   49.77    5.20
   0  -1  11   47.66    5.07
   0  -1  12  147.83    6.43
   0  -1  12  161.98    7.18
   0  -1  12  154.96    8.44
   0  -1  12  136.81    8.61
   0  -1  13   11.22    3.23
   0  -1  13    9.79    2.21
   0  -1  13   11.44    2.77
   0  -1  14   38.10    3.15
   0  -1  14   49.97    3.55
   0  -1  14   48.12    4.87
   0  -1  14   45.91    4.05
   0  -1  15    2.85    1.88
   0  -1  15    3.53    1.17
   0  -1  16   10.49    1.67
   0  -1  16   12.68    1.47
   0   0   1 4517.71   85.04
   0   0   1 4261.28   85.06
   0   0   2 2728.73   52.81
   0   0   2 2697.85   53.33
   0   0   2 2308.48   53.27
   0   0  -2 2481.14   53.25
   0   0   2 2395.55   53.31
   0   0   3  998.73   21.25
   0   0   3 1005.25   21.47
   0   0   3 1043.36   22.15
   0   0   3 1027.62   22.16
   0   0   4 1257.03   26.95
   0   0   4 1344.25   27.91
   0   0   4 1303.22   27.91
   0   0  -4 1300.23   27.67
   0   0   5  383.76    8.78
   0   0   5  378.75    9.81
   0   0  -5  386.51    9.55
   0   0   5  402.94    9.90
   0   0  -6  323.39    8.30
   0   0  -6  304.58    8.15
   0   0  -7  121.27    4.41
   0   0  -7  119.54    4.22
   0   0   8    0.54    1.47
   0   0   8    1.00    1.04
   0   0   8    2.19    1.60
   0   0  -8    1.71    0.93
   0   0   8    1.09    1.20
   0   0   8    2.91    1.47
   0   0   8    1.65    1.38
   0   0   8    2.18    1.31
   0   0   8    1.99    1.30
   0   0   8    0.64    1.03
   0   0   8    0.76    1.30
   0   0   8    1.16    1.01
   0   0  -8    3.83    1.04
   0   0   9    1.19    1.68
   0   0   9    2.30    1.59
   0   0   9    2.09    1.42
   0   0   9    1.12    1.33
   0   0   9    3.52    1.31
   0   0   9    1.08    1.21
   0   0   9    0.09    1.96
   0   0   9    0.52    1.27
   0   0   9    3.97    2.03
   0   0   9    1.35    1.58
   0   0  -9    1.74    0.96
   0   0  10  241.62    8.36
   0   0  10  207.09    8.73
   0   0  10  238.41   10.65
   0   0  10  221.58   10.29
   0   0  10  233.99    8.43
   0   0  10  231.43    9.96
   0   0 -10  227.32    7.28
   0   0  10  213.33    8.73
   0   0  11  553.97   19.05
   0   0  11  546.59   15.66
   0   0  11  522.16   17.83
   0   0  12   49.79    5.39
   0   0  12   60.23    5.99
   0   0  12   54.02    5.02
   0   0  12   80.79    6.65
   0   0  12   69.58    4.75
   0   0  12   64.01    4.22
   0   0  13    4.91    2.24
   0   0  13    5.54    2.90
   0   0  13    5.27    2.09
   0   0  14    4.45    1.70
   0   0  14    5.79    2.53
   0   0  14    3.96    1.67
   0   0  15    5.88    1.20
   0   0  15    6.72    1.45
   0   0  15    8.15    2.27
   0   0  15   10.20    2.15
   0   0  16   24.59    1.97
   0   1   0    0.29    0.09
   0   1  -1  785.92   16.64
   0   1  -2 2503.49   51.99
   0   1  -3  562.16   12.74
   0   1  -4 1297.95   28.15
   0   1  -5  518.23   12.57
   0   1  -6 1955.68   42.85
   0   1  -6 2068.45   43.36
   0   1  -7  162.56    5.47
   0   1  -7  180.37    5.90
   0   1   8  258.84    9.19
   0   1   8  283.83    8.62
   0   1  -8  271.68    8.06
   0   1   8  256.46    9.61
   0   1   8  271.37    8.56
   0   1   8  267.38   10.26
   0   1   8  255.41    9.22
   0   1  -8  299.53    8.66
   0   1  -9   14.92    1.85
   0   1   9   15.75    2.15
   0   1   9   12.76    1.98
   0   1  -9   14.95    1.75
   0   1   9   10.78    1.89
   0   1   9   13.85    2.80
   0   1   9   12.05    2.39
   0   1  10  160.34    6.66
   0   1 -10  155.89    5.84
   0   1  10  141.91    6.46
   0   1  10  140.04    8.18
   0   1  10  143.26    7.69
   0   1  11   62.86    4.63
   0   1 -11   59.67    3.43
   0   1  11   54.13    5.46
   0   1  11   54.81    4.94
   0   1  11   58.09    4.14
   0   1  12  159.61    7.41
   0   1  12  143.93    6.62
   0   1  13    9.73    2.56
   0   1  13    9.63    2.32
   0   1  14   45.96    3.73
   0   1  14   58.09    4.00
   0   1  15    2.67    1.09
   0   1  15    2.94    1.33
   0   1  15    4.28    1.79
   0   2   0 4598.79   96.89
   0   2   0 4410.05   97.08
   0   2   1 1476.48   30.46
   0   2   2 3979.78   81.44
   0   2  -2 4090.77   81.97
   0   2   2 3865.26   81.38
   0   2   3 1596.25   35.00
   0   2  -3 1762.05   35.59
   0   2   4 1168.44   25.63
   0   2  -4 1193.90   26.07
   0   2  -5  423.57   10.91
   0   2  -6  622.61   15.31
   0   2  -6  691.01   16.08
   0   2  -7  378.37   10.08
   0   2  -7  369.57   10.53
   0   2   8  391.87   11.22
   0   2  -8  406.19   10.76
   0   2   8  371.23   11.11
   0   2   8  376.52   12.35
   0   2   8  413.50   13.45
   0   2   8  360.92   12.85
   0   2   8  357.08   11.81
   0   2  -8  406.19   11.43
   0   2   9   32.98    2.80
   0   2  -9   31.31    2.46
   0   2   9   28.22    2.74
   0   2   9   32.27    3.81
   0   2   9   27.51    3.59
   0   2   9   27.98    3.24
   0   2  -9   33.46    2.83
   0   2   9   25.23    2.98
   0   2  10   31.13    3.72
   0   2  10   41.43    4.61
   0   2  10   40.36    3.70
   0   2 -10   30.74    2.61
   0   2  10   32.63    3.12
   0   2  10   28.04    4.04
   0   2  10   34.62    4.27
   0   2  11  154.31    8.19
   0   2 -11  147.06    5.93
   0   2  11  174.63    7.79
   0   2  11  148.20    8.98
   0   2  11  158.80    7.07
   0   2  12   20.62    3.96
   0   2  12   26.57    3.34
   0   2  12   20.44    3.31
   0   2  12   23.23    2.86
   0   2  13   29.46    4.47
   0   2  13   38.28    3.93
   0   2  14    1.60    2.37
   0   2  14    1.92    1.73
   0   2  14    1.65    1.59
   0   2  15   20.49    2.20
   0   2  15   17.83    1.96
   0   2  15   19.01    2.77
   0   3   0    0.50    0.35
   0   3   0    0.13    0.32
   0   3   1 2498.69   49.81
   0   3  -1 2322.94   49.72
   0   3   2  229.20    5.38
   0   3  -2  224.16    6.05
   0   3   3  533.58   11.96
   0   3  -3  521.91   12.65
   0   3  -4 1328.17   29.42
   0   3  -5  280.56    7.61
   0   3  -5  279.57    8.16
   0   3  -6  697.03   16.60
   0   3  -6  699.70   17.26
   0   3  -7  403.36   11.07
   0   3   7  396.38   12.14
   0   3   7  408.16   11.50
   0   3   8  642.59   18.60
   0   3  -8  716.39   17.07
   0   3  -8  743.65   18.17
   0   3   8  616.48   18.07
   0   3   8  669.03   19.79
   0   3   8  652.52   17.40
   0   3   9  291.71    9.83
   0   3   9  285.53   10.98
   0   3  -9  285.21    9.08
   0   3   9  303.28   12.03
   0   3   9  273.82   10.41
   0   3  -9  304.57   10.10
   0   3  10  494.49   14.53
   0   3  10  458.33   15.85
   0   3 -10  441.68   13.21
   0   3  10  553.02   15.61
   0   3  10  489.81   17.19
   0   3 -10  516.19   14.67
   0   3  11   46.35    4.66
   0   3  11   59.22    4.58
   0   3 -11   45.28    3.19
   0   3  11   52.97    4.04
   0   3  11   54.84    5.52
   0   3 -12  139.83    5.81
   0   3  12  164.16    9.42
   0   3  12  159.55    8.21
   0   3  13    1.19    2.52
   0   3  13    3.11    2.06
   0   3  13    1.24    1.75
   0   3  14   70.94    4.69
   0   3  14   89.28    5.05
   0   3  14   81.11    5.92
   0   3  15    0.12    0.99
   0   3  15    0.49    1.60
   0   3  15    0.19    1.18
   0   3  15    1.15    1.47
   0   4   0  268.58    6.30
   0   4   0  282.37    6.56
   0   4  -1  281.35    6.75
   0   4   1  289.52    6.86
   0   4  -1  280.82    6.88
   0   4  -1  291.33    7.30
   0   4   1  307.23    6.84
   0   4  -2 1588.22   33.56
   0   4  -3  742.23   17.34
   0   4  -4  745.53   17.81
   0   4  -5  192.58    6.37
   0   4  -5  177.97    5.60
   0   4  -6  207.85    7.19
   0   4  -6  206.94    6.47
   0   4   7   36.15    2.74
   0   4  -7   38.50    2.56
   0   4   7   32.20    2.47
   0   4  -7   35.38    2.88
   0   4   7   36.54    3.48
   0   4   7   31.32    3.31
   0   4   8  274.71   10.30
   0   4  -8  316.03   10.16
   0   4   8  265.27   11.03
   0   4   8  289.93   11.22
   0   4  -8  315.90    9.11
   0   4   8  272.55    9.29
   0   4   9   11.13    2.06
   0   4  -9    9.67    2.03
   0   4   9    6.95    1.99
   0   4  -9    8.02    1.65
   0   4   9   10.23    2.63
   0   4  10   16.70    2.62
   0   4  10   18.61    3.41
   0   4 -10   18.63    2.60
   0   4  10   13.42    2.75
   0   4 -10   16.55    2.16
   0   4  11   27.82    3.48
   0   4  11   18.64    3.06
   0   4 -11   19.59    2.30
   0   4  11   26.01    4.19
   0   4  12   66.84    4.90
   0   4  12   59.23    5.65
   0   4  12   51.20    4.54
   0   4 -12   46.71    3.18
   0   4  13    9.68    2.39
   0   4  13   15.99    3.28
   0   4  13   15.16    2.61
   0   4  14    7.22    1.91
   0   4  14    6.90    2.09
   0   4  14    5.26    2.31
   0   4  14    8.66    2.02
   0   4  15    4.75    1.28
   0   4  15    6.10    1.61
   0   4  15    6.93    1.49
   0   5   0    1.20    0.33
   0   5   0    0.85    0.44
   0   5  -1  630.65   14.75
   0   5  -1  683.34   15.13
   0   5   1  657.74   14.96
   0   5  -1  659.99   15.53
   0   5  -2  191.26    5.12
   0   5  -2  193.24    5.16
   0   5  -2  180.81    5.68
   0   5  -3  271.76    7.10
   0   5  -4  171.64    5.97
   0   5  -5 1762.94   39.52
   0   5  -6   83.38    3.78
   0   5  -6   90.73    4.57
   0   5  -7  525.12   14.75
   0   5   7  498.09   15.77
   0   5   7  534.16   14.06
   0   5  -7  499.33   13.41
   0   5   7  526.18   14.33
   0   5   8   60.40    4.04
   0   5  -8   59.81    4.17
   0   5   8   48.00    3.88
   0   5   8   55.27    4.65
   0   5   8   44.91    3.78
   0   5  -8   57.12    3.37
   0   5   9  398.22   12.54
   0   5  -9  390.87   12.56
   0   5   9  338.81   13.66
   0   5  -9  382.08   11.14
   0   5   9  311.09   12.25
   0   5 -10  318.60   11.11
   0   5  10  298.19   12.91
   0   5 -10  288.98    9.48
   0   5  11  120.29    8.04
   0   5 -11  127.69    5.59
   0   5  11  114.80    6.71
   0   5  12   37.67    4.09
   0   5  12   42.77    4.93
   0   5  13   14.07    2.58
   0   5  13   20.58    3.02
   0   5  13   15.48    3.18
   0   5  13   16.87    2.75
   0   5  14    1.70    1.43
   0   5  14    2.78    1.63
   0   5  14   -0.36    1.85
   0   5  14    2.30    1.57
   0   5  15   35.13    2.43
   0   5  15   35.54    2.59
   0   5  15   37.07    2.60
   0   6   0  595.83   13.87
   0   6   0  593.69   13.24
   0   6  -1 2865.21   60.22
   0   6   1 2813.35   60.09
   0   6  -1 2887.31   59.78
   0   6  -1 2949.43   60.93
   0   6  -2  364.78    8.54
   0   6  -2  374.41    8.75
   0   6  -2  369.40    9.58
   0   6  -3 3434.61   74.12
   0   6  -3 3658.93   74.19
   0   6  -4 1782.72   38.62
   0   6  -5  502.60   13.56
   0   6  -5  454.55   12.07
   0   6  -6  844.05   21.31
   0   6   6  796.67   20.59
   0   6   6  835.24   20.19
   0   6   6  824.58   20.49
   0   6   7   75.73    4.24
   0   6   7   78.69    5.27
   0   6   7   68.19    4.25
   0   6  -7   80.24    4.71
   0   6   7   55.37    3.18
   0   6   7   61.11    4.17
   0   6  -7   78.24    3.91
   0   6  -7   66.95    3.07
   0   6   7   75.56    4.09
   0   6   8   32.40    3.91
   0   6   8   31.03    3.22
   0   6  -8   40.66    3.59
   0   6  -8   34.01    2.18
   0   6  -8   28.25    2.57
   0   6   8   32.54    3.28
   0   6   8   35.41    3.20
   0   6   9    9.17    2.14
   0   6  -9   10.49    2.30
   0   6   9    9.28    2.64
   0   6  -9    7.13    1.72
   0   6   9   15.51    2.59
   0   6  10    0.25    1.46
   0   6  10    1.30    1.74
   0   6 -10    0.84    1.65
   0   6 -10   -0.56    1.36
   0   6  10    1.77    2.37
   0   6  11   87.80    5.62
   0   6  11   72.66    6.24
   0   6  11   90.82    6.09
   0   6 -11   70.71    4.11
   0   6 -11   67.77    4.71
   0   6  11   67.28    5.35
   0   6  12   11.69    2.77
   0   6  12    9.10    2.93
   0   6  12   10.59    2.63
   0   6  13    0.77    1.71
   0   6  13    0.28    2.02
   0   6  13    0.78    1.53
   0   6  14    0.87    1.30
   0   6  14    1.45    1.29
   0   6  15   12.14    1.45
   0   7   0    1.32    0.40
   0   7   0    0.85    0.60
   0   7   0    0.58    0.83
   0   7  -1  191.05    5.24
   0   7  -1  199.98    5.73
   0   7   1  204.51    5.72
   0   7  -1  203.20    6.37
   0   7  -2  203.21    5.79
   0   7  -2  218.21    6.18
   0   7   2  211.46    6.02
   0   7  -2  209.09    6.88
   0   7  -3  226.21    6.12
   0   7  -3  227.88    6.08
   0   7  -3  216.54    7.15
   0   7  -4  251.66    7.29
   0   7  -4  265.80    7.54
   0   7  -5  170.03    5.66
   0   7  -5  163.08    6.73
   0   7   6   19.45    2.71
   0   7  -6   23.93    2.80
   0   7   6   21.83    2.34
   0   7   6   17.27    1.86
   0   7   6   20.85    2.15
   0   7   6   22.97    2.52
   0   7  -6   18.54    1.73
   0   7  -6   23.42    2.15
   0   7   6   21.15    2.22
   0   7   7  499.15   14.12
   0   7   7  485.80   15.83
   0   7  -7  518.85   12.43
   0   7  -7  543.56   15.40
   0   7   7  484.42   14.18
   0   7   7  398.79   12.37
   0   7   7  439.22   14.18
   0   7   7  492.61   14.67
   0   7   8   97.48    5.39
   0   7  -8   98.77    5.88
   0   7   8   93.19    6.40
   0   7  -8   89.56    3.89
   0   7   8   77.74    5.09
   0   7   8  111.69    6.07
   0   7   9  602.87   17.25
   0   7  -9  621.95   18.04
   0   7   9  553.35   18.96
   0   7   9  605.89   18.00
   0   7  -9  575.95   15.76
   0   7  10  281.68   12.60
   0   7 -10  263.58    8.30
   0   7 -10  325.47   11.74
   0   7  10  306.00   11.18
   0   7  10  304.45   11.66
   0   7 -10  297.18    9.69
   0   7  11  282.17   12.66
   0   7  11  337.03   11.83
   0   7 -11  285.46    9.68
   0   7  11  351.27   12.43
   0   7  12   10.91    2.50
   0   7  12   14.50    2.66
   0   7  12   11.24    2.47
   0   7  13   41.19    3.66
   0   7  13   44.81    3.65
   0   7  13   40.68    3.51
   0   7  14   14.20    1.94
   0   7  14   13.83    1.98
   0   7  15    5.31    0.94
   0   8   0  501.28   12.00
   0   8   0  516.42   12.58
   0   8   1  873.22   19.80
   0   8  -1  892.87   19.90
   0   8  -1  887.39   20.79
   0   8  -1  832.61   19.06
   0   8  -2  344.78    9.15
   0   8  -2  343.58   10.21
   0   8  -2  343.76    8.77
   0   8  -3 1455.91   31.32
   0   8  -3 1344.28   32.51
   0   8  -3 1390.03   30.87
   0   8  -4  117.60    4.41
   0   8  -4  110.38    4.24
   0   8  -4  106.70    4.13
   0   8  -4  101.97    5.17
   0   8   5 1528.92   33.92
   0   8   5 1486.30   36.29
   0   8  -5 1659.78   34.92
   0   8   5 1482.16   35.01
   0   8   5 1634.38   35.20
   0   8  -5 1548.38   34.50
   0   8  -5 1619.67   34.97
   0   8   5 1504.10   35.42
   0   8   6  249.06    7.45
   0   8   6  259.85    7.25
   0   8   6  250.72    9.71
   0   8  -6  275.88   10.09
   0   8   6  257.43    8.91
   0   8   6  233.83    8.11
   0   8  -6  274.58    8.21
   0   8   6  270.65    9.35
   0   8  -6  290.54    8.61
   0   8   6  284.91    8.78
   0   8  -6  290.69    8.11
   0   8   6  255.06    8.85
   0   8   7  565.68   18.17
   0   8   7  504.31   14.83
   0   8  -7  592.03   15.03
   0   8  -7  596.82   14.75
   0   8   7  577.54   17.29
   0   8  -7  673.08   18.23
   0   8  -7  629.41   15.80
   0   8   7  568.52   16.71
   0   8   7  573.22   16.35
   0   8   8    5.30    1.78
   0   8   8    3.43    1.24
   0   8  -8    6.31    1.36
   0   8   8    4.47    1.87
   0   8  -8    6.64    2.35
   0   8  -8    5.35    1.32
   0   8   8    5.85    1.95
   0   8   8    5.81    2.46
   0   8   9  159.08    7.75
   0   8  -9  148.04    5.83
   0   8   9  155.75    8.73
   0   8   9  158.20    8.19
   0   8  -9  179.84    8.49
   0   8   9  170.00    7.71
   0   8  10    4.92    2.14
   0   8 -10    4.94    1.57
   0   8 -10    4.40    1.22
   0   8  10    4.46    2.12
   0   8  10    5.97    2.05
   0   8  11   58.77    4.52
   0   8  11   55.96    4.51
   0   8 -11   50.64    2.70
   0   8  12    9.79    2.20
   0   8  13   12.85    2.15
   0   8  14    3.62    1.16
   0   9   0    0.63    0.75
   0   9   0    0.74    0.65
   0   9   0    1.80    0.86
   0   9   0    2.34    1.08
   0   9  -1    7.58    1.46
   0   9  -1    5.88    1.06
   0   9  -1    8.06    0.91
   0   9  -1    7.82    1.12
   0   9  -1    7.42    1.08
   0   9  -1    6.77    1.12
   0   9   1    6.58    1.23
   0   9  -1    8.83    1.28
   0   9  -2   66.93    3.89
   0   9  -2   61.43    3.03
   0   9  -2   70.21    2.88
   0   9  -2   62.81    2.87
   0   9   2   70.96    3.13
   0   9  -2   62.12    2.89
   0   9  -2   62.06    3.66
   0   9   2   64.26    3.31
   0   9  -2   77.27    3.37
   0   9  -2   67.88    3.08
   0   9  -3  107.30    5.35
   0   9  -3  114.34    4.22
   0   9  -3  109.23    3.98
   0   9  -3  103.57    3.90
   0   9   3  112.07    4.17
   0   9  -3  114.70    4.27
   0   9  -3  110.40    5.10
   0   9   3  109.88    4.61
   0   9  -3  124.44    4.57
   0   9   4  202.89    7.45
   0   9  -4  185.74    7.78
   0   9  -4  192.79    6.41
   0   9  -4  198.70    6.46
   0   9  -4  180.26    5.78
   0   9  -4  200.64    5.92
   0   9   4  206.37    6.21
   0   9  -4  201.08    7.46
   0   9   4  205.69    6.87
   0   9  -4  227.28    6.95
   0   9   5   45.69    3.46
   0   9  -5   37.42    3.56
   0   9  -5   48.10    2.93
   0   9   5   45.69    2.86
   0   9   5   43.77    3.03
   0   9  -5   43.74    2.70
   0   9   5   46.95    2.49
   0   9   5   40.04    2.52
   0   9   5   40.71    2.84
   0   9  -5   51.95    3.00
   0   9  -5   48.25    3.41
   0   9   6  117.59    6.14
   0   9   6  108.63    5.48
   0   9   6  112.27    5.49
   0   9  -6  136.51    5.13
   0   9  -6  137.20    5.43
   0   9   6  120.76    4.61
   0   9   6  129.42    4.45
   0   9   6  110.74    5.03
   0   9  -6  125.41    5.08
   0   9   7  112.37    5.16
   0   9  -7  137.43    5.42
   0   9  -7  136.99    5.66
   0   9   7  124.36    6.17
   0   9   7  121.77    6.65
   0   9  -7  133.65    7.17
   0   9  -7  137.98    5.23
   0   9   7  122.25    6.04
   0   9  -8  165.98    6.13
   0   9   8  135.90    5.67
   0   9   8  148.24    7.15
   0   9  -8  173.16    6.67
   0   9  -8  167.73    5.94
   0   9   8  158.69    7.90
   0   9  -8  168.65    8.33
   0   9   8  157.08    7.23
   0   9   9  604.54   18.45
   0   9  -9  640.88   19.01
   0   9  -9  582.06   15.28
   0   9  -9  596.99   16.13
   0   9   9  586.60   17.48
   0   9   9  536.08   17.08
   0   9  10   70.28    5.18
   0   9  10   71.61    4.90
   0   9  10   69.05    4.79
   0   9 -10   72.94    3.60
   0   9 -10   68.82    4.14
   0   9 -11  151.79    5.17
   0   9  11  163.35    7.37
   0   9  11  153.10    7.61
   0   9  12    4.80    1.76
   0   9  12    5.38    1.86
   0   9  13   55.80    3.46
   0  10   0  470.60   12.20
   0  10   0  516.68   13.99
   0  10   0  510.74   12.63
   0  10   0  485.61   12.26
   0  10   0  452.14   12.21
   0  10   0  472.60   12.30
   0  10   0  480.43   12.22
   0  10  -1 1984.69   42.96
   0  10   1 1994.92   43.64
   0  10  -1 1966.29   43.99
   0  10  -1 2026.35   44.04
   0  10   1 2037.11   43.66
   0  10  -1 1898.10   43.78
   0  10  -1 2025.41   43.86
   0  10   1 1971.22   44.23
   0  10  -1 2191.72   44.45
   0  10   1 2196.45   44.42
   0  10  -1 2025.67   44.15
   0  10  -1 2067.29   45.84
   0  10  -2  210.02    7.95
   0  10  -2  203.99    6.72
   0  10  -2  209.17    6.21
   0  10   2  221.16    6.74
   0  10   2  198.97    6.62
   0  10  -2  208.61    6.47
   0  10   2  210.19    6.23
   0  10  -2  211.83    6.52
   0  10  -2  233.45    7.05
   0  10  -2  214.59    7.85
   0  10   2  203.79    6.92
   0  10  -2  214.68    6.76
   0  10   3 1495.11   33.63
   0  10   3 1394.08   33.32
   0  10  -3 1439.98   34.93
   0  10  -3 1464.30   32.39
   0  10   3 1496.49   32.60
   0  10  -3 1411.28   32.24
   0  10  -3 1461.73   32.28
   0  10   3 1381.40   32.59
   0  10   3 1470.65   33.30
   0  10  -3 1507.19   32.77
   0  10  -3 1580.82   33.24
   0  10  -3 1442.45   34.36
   0  10   4   94.26    4.32
   0  10  -4   81.92    5.17
   0  10   4   81.18    4.44
   0  10  -4   90.39    4.08
   0  10  -4   93.29    4.03
   0  10  -4   86.08    3.54
   0  10  -4   90.80    3.65
   0  10   4   88.64    3.81
   0  10   4   88.74    3.95
   0  10  -4   86.53    4.83
   0  10   4   83.59    4.20
   0  10  -4   89.83    4.15
   0  10   5  279.75    9.85
   0  10  -5  275.12   10.72
   0  10  -5  283.83    8.76
   0  10  -5  299.34    8.88
   0  10  -5  282.37    7.86
   0  10  -5  278.79    7.84
   0  10   5  279.91    8.50
   0  10   5  291.21    8.27
   0  10   5  282.85    9.12
   0  10  -5  300.68    9.00
   0  10  -5  280.48    9.81
   0  10   6    2.72    1.18
   0  10  -6    3.17    1.45
   0  10  -6    3.22    1.19
   0  10  -6    4.92    1.34
   0  10  -6    3.54    1.30
   0  10   6    6.16    1.61
   0  10   6    4.24    1.10
   0  10   6    4.08    1.01
   0  10   6    4.85    1.37
   0  10   7   71.54    4.85
   0  10   7   65.20    3.12
   0  10   7   66.93    3.01
   0  10  -7   68.70    3.69
   0  10   7   57.66    4.06
   0  10  -7   64.86    3.86
   0  10   7   62.64    3.67
   0  10  -7   63.88    4.30
   0  10  -7   68.08    3.71
   0  10   8   70.02    4.95
   0  10  -8   76.05    5.68
   0  10  -8   67.45    3.81
   0  10  -8   75.48    3.79
   0  10   8   62.16    4.27
   0  10   8   64.30    4.45
   0  10  -8   70.42    4.04
   0  10  -8   69.84    3.75
   0  10   8   62.16    3.51
   0  10  -8   60.68    4.18
   0  10   9  160.31    7.85
   0  10  -9  146.55    5.66
   0  10   9  140.24    6.83
   0  10  -9  133.58    5.91
   0  10  -9  141.47    6.32
   0  10  10   69.39    4.95
   0  10 -10   70.46    3.49
   0  10  10   59.19    4.38
   0  10  11   13.90    2.37
   0  10 -11   16.71    1.55
   0  10  11   15.53    2.35
   0  10  12   28.27    2.74
   0  10  13    7.48    1.37
   0  11   0   -0.33    0.93
   0  11   0   -0.10    0.84
   0  11   0    0.84    0.88
   0  11   0    0.11    0.84
   0  11   0    0.41    0.96
   0  11   0   -0.16    0.84
   0  11  -1  229.91    7.31
   0  11  -1  241.39    7.51
   0  11   1  233.34    7.12
   0  11   1  233.22    7.11
   0  11  -1  241.79    7.39
   0  11   1  237.92    7.20
   0  11  -1  250.81    7.71
   0  11  -1  240.89    7.59
   0  11  -1  241.76    8.86
   0  11   1  225.54    7.58
   0  11  -1  237.35    7.49
   0  11  -2  144.67    5.23
   0  11  -2  143.63    5.49
   0  11   2  135.71    4.81
   0  11  -2  146.28    5.24
   0  11   2  137.47    4.86
   0  11   2  134.63    5.33
   0  11   2  148.76    5.42
   0  11  -2  141.26    4.76
   0  11  -2  141.53    5.47
   0  11  -2  148.37    5.47
   0  11   2  146.17    5.63
   0  11  -2  142.26    6.42
   0  11  -2  162.10    5.75
   0  11   3    6.73    1.54
   0  11   3    7.86    1.37
   0  11  -3    8.28    1.31
   0  11   3    6.26    1.36
   0  11  -3    5.96    1.13
   0  11  -3    7.28    1.49
   0  11  -3    6.55    1.15
   0  11  -3    8.09    1.44
   0  11  -3    7.97    1.75
   0  11   3    6.54    1.43
   0  11  -3    6.90    1.36
   0  11   4  108.16    4.92
   0  11   4  114.96    5.31
   0  11  -4  101.89    6.00
   0  11   4  110.93    4.52
   0  11   4  106.86    4.62
   0  11  -4  111.26    4.30
   0  11  -4  111.36    4.29
   0  11  -4  110.95    4.85
   0  11  -4  106.53    4.50
   0  11   4  107.13    4.96
   0  11  -4  105.03    5.58
   0  11  -4  112.58    4.79
   0  11  -5  161.83    8.18
   0  11   5  192.08    7.57
   0  11  -5  182.21    6.67
   0  11   5  185.72    6.17
   0  11  -5  177.27    5.75
   0  11   5  190.29    6.46
   0  11  -5  180.57    5.80
   0  11  -5  183.48    6.56
   0  11  -5  174.90    7.55
   0  11   5  180.73    6.87
   0  11  -5  180.41    6.60
   0  11  -6   73.15    5.45
   0  11   6   76.69    4.82
   0  11  -6   78.19    4.08
   0  11   6   77.27    3.49
   0  11   6   71.48    3.59
   0  11  -6   76.05    4.18
   0  11  -6   66.53    3.81
   0  11   6   72.66    4.03
   0  11  -6   70.11    3.84
   0  11  -6   63.99    4.42
   0  11   7  448.93   14.11
   0  11   7  449.18   11.45
   0  11   7  434.84   11.15
   0  11  -7  462.99   12.64
   0  11  -7  463.99   12.38
   0  11  -7  418.56   12.41
   0  11   7  455.83   12.35
   0  11  -7  413.69   13.27
   0  11  -7  414.60   12.03
   0  11   8   65.66    4.68
   0  11  -8   61.39    3.61
   0  11  -8   56.10    3.60
   0  11   8   48.73    3.75
   0  11  -8   53.28    3.82
   0  11   8   59.35    3.25
   0  11   9   50.06    4.10
   0  11  -9   52.75    3.20
   0  11   9   42.33    3.49
   0  11  10  109.43    5.88
   0  11 -10  110.16    4.45
   0  11  11   26.89    2.73
   0  11 -11   26.59    1.81
   0  11  12   23.62    2.26
   0  11  13   10.88    1.22
   0  11 -13    8.69    0.86
   0  12   0  937.31   22.45
   0  12   0  932.72   22.53
   0  12   0  925.66   22.65
   0  12   0  967.76   22.59
   0  12   0  955.56   22.69
   0  12   0 1003.57   23.13
   0  12  -1  779.73   19.42
   0  12  -1  806.40   19.45
   0  12   1  780.83   18.90
   0  12  -1  826.30   19.55
   0  12   1  789.83   19.02
   0  12  -1  770.46   19.28
   0  12   1  761.47   18.79
   0  12  -1  792.06   19.27
   0  12   1  774.42   19.67
   0  12  -1  818.42   19.66
   0  12  -1  817.40   19.68
   0  12   2  239.58    8.90
   0  12  -2  254.86    7.92
   0  12  -2  262.03    8.35
   0  12  -2  246.75    7.84
   0  12  -2  243.76    8.12
   0  12   2  268.39    8.18
   0  12   2  253.05    8.15
   0  12   2  237.70    7.32
   0  12  -2  268.33    8.30
   0  12  -2  262.21    8.30
   0  12   2  249.15    8.36
   0  12  -2  260.75    9.57
   0  12   3  303.80    9.87
   0  12  -3  297.24    8.74
   0  12  -3  298.21    8.72
   0  12  -3  300.15    9.32
   0  12  -3  300.49    9.39
   0  12   3  290.34    9.14
   0  12   3  301.45    9.03
   0  12  -3  276.64    8.35
   0  12   3  301.10    9.48
   0  12  -3  307.50    9.35
   0  12  -3  303.62   10.56
   0  12   4  143.90    6.00
   0  12   4  153.20    6.10
   0  12   4  156.30    5.66
   0  12  -4  140.58    5.19
   0  12  -4  145.40    5.25
   0  12   4  145.39    5.67
   0  12  -4  136.76    5.31
   0  12   4  145.46    5.98
   0  12  -4  133.14    6.57
   0  12  -4  149.44    5.87
   0  12   5  210.61    7.90
   0  12  -5  201.01    6.31
   0  12   5  205.88    6.97
   0  12  -5  208.82    7.37
   0  12  -5  192.39    7.29
   0  12   5  204.38    6.74
   0  12  -5  191.63    6.85
   0  12  -5  188.10    8.03
   0  12   5  199.72    7.34
   0  12  -5  202.82    7.17
   0  12   6   40.17    3.39
   0  12  -6   43.55    3.11
   0  12   6   45.03    2.83
   0  12   6   49.39    2.76
   0  12  -6   49.41    3.38
   0  12  -6   42.66    2.99
   0  12  -6   40.57    3.56
   0  12  -6   40.93    2.90
   0  12   6   44.01    3.12
   0  12   7  189.18    7.90
   0  12   7  187.06    5.93
   0  12  -7  204.81    7.25
   0  12   7  188.92    6.10
   0  12  -7  184.23    6.87
   0  12  -7  171.92    7.41
   0  12  -7  167.67    6.41
   0  12   7  206.63    6.92
   0  12   8   42.91    3.59
   0  12  -8   50.06    3.21
   0  12  -8   43.30    3.33
   0  12  -9  108.21    4.56
   0  12   9   97.62    5.39
   0  12 -10   27.07    2.02
   0  12  10   26.40    2.62
   0  12 -11   20.10    1.44
   0  12 -12    4.99    0.90
   0  13   0    2.73    1.28
   0  13   0    0.06    1.04
   0  13   0    0.33    1.22
   0  13   0    0.48    1.05
   0  13   0   -0.06    1.14
   0  13  -1   82.89    4.18
   0  13  -1   84.52    4.14
   0  13   1   82.38    3.82
   0  13  -1   83.63    4.12
   0  13  -1   83.07    4.12
   0  13  -1   81.68    4.06
   0  13   1   79.29    3.69
   0  13  -1   85.78    4.27
   0  13  -1   84.92    4.27
   0  13   1   78.89    4.20
   0  13   2   14.32    2.26
   0  13  -2   14.05    1.92
   0  13   2   17.51    2.07
   0  13  -2   14.90    1.93
   0  13  -2   14.00    1.80
   0  13  -2   16.17    1.89
   0  13   2   13.24    1.84
   0  13   2   12.45    1.45
   0  13  -2   14.41    1.99
   0  13  -2   14.21    1.86
   0  13   2   15.28    2.02
   0  13  -2   15.26    1.96
   0  13   3  150.89    6.53
   0  13   3  160.89    6.03
   0  13  -3  154.27    6.25
   0  13  -3  151.38    5.66
   0  13  -3  156.37    6.24
   0  13  -3  157.99    5.76
   0  13   3  160.60    6.15
   0  13  -3  152.74    6.06
   0  13   3  159.64    6.28
   0  13  -3  157.76    7.29
   0  13   4   48.29    3.32
   0  13  -4   42.85    3.72
   0  13  -4   46.46    3.17
   0  13   4   48.64    3.32
   0  13  -4   46.61    2.80
   0  13  -4   46.61    3.30
   0  13   4   47.35    3.12
   0  13   4   49.12    3.05
   0  13  -4   47.31    2.80
   0  13   5   51.22    3.34
   0  13  -5   48.35    3.82
   0  13  -5   43.71    3.03
   0  13  -5   49.45    3.38
   0  13  -5   47.60    2.65
   0  13   5   48.17    2.95
   0  13   5   52.33    3.16
   0  13  -6  163.60    6.35
   0  13   6  156.22    5.42
   0  13   6  158.20    5.60
   0  13  -6  134.51    6.48
   0  13  -6  136.29    5.57
   0  13   6  161.95    6.07
   0  13  -6  134.52    5.55
   0  13  -7   46.46    3.20
   0  13  -7   37.23    3.15
   0  13   7   44.54    2.86
   0  13  -8  303.02    9.22
   0  13  -9   62.56    3.25
   0  13 -10   12.48    1.36
   0  13 -11   10.05    0.94
   0  13 -11   10.77    1.28
   0  14   0  666.31   16.82
   0  14   0  641.85   16.44
   0  14   0  678.23   16.93
   0  14   0  624.27   16.18
   0  14  -1  198.22    6.98
   0  14  -1  203.75    7.03
   0  14   1  204.77    7.18
   0  14  -1  206.48    7.04
   0  14   1  185.26    6.42
   0  14  -1  195.35    6.86
   0  14   1  181.21    7.95
   0  14  -1  218.44    7.42
   0  14  -2  316.32    9.96
   0  14  -2  342.24    9.86
   0  14  -2  323.32   10.14
   0  14  -2  338.66   10.20
   0  14  -2  335.71    9.88
   0  14   2  322.34   11.00
   0  14   2  342.96   10.43
   0  14  -2  332.12   10.26
   0  14  -3  128.01    5.08
   0  14  -3  124.42    5.51
   0  14  -3  127.49    5.07
   0  14  -3  125.30    5.48
   0  14   3  133.03    5.37
   0  14  -3  129.88    5.57
   0  14   3  130.97    5.45
   0  14   3  127.98    5.84
   0  14  -3  126.39    5.40
   0  14   3  139.73    5.76
   0  14   4  284.14    8.74
   0  14  -4  275.56    9.07
   0  14  -4  276.82    8.16
   0  14   4  283.51    8.58
   0  14  -4  275.38    9.03
   0  14   4  279.65    8.97
   0  14   5    7.44    1.41
   0  14   5    7.36    1.50
   0  14  -5    5.71    1.17
   0  14   5    7.11    1.53
   0  14   6  151.06    5.33
   0  14  -6  164.52    6.26
   0  14   6  154.06    5.48
   0  14   6  160.03    5.89
   0  14  -7   14.00    1.89
   0  14  -8    4.87    1.31
   0  14  -9    9.62    1.34
   0  14 -10    0.31    0.66
   0  14 -10    0.59    0.84
   0  14 -11    2.76    0.69
   0  15   0    0.06    0.88
   0  15   0    0.90    1.17
   0  15   0    0.07    1.11
   0  15   0    2.22    1.59
   0  15   1   25.20    2.39
   0  15  -1   23.48    2.16
   0  15  -1   27.92    2.20
   0  15   1   26.58    2.47
   0  15  -1   25.93    2.34
   0  15  -1   25.13    2.30
   0  15   1   22.18    2.74
   0  15   1   23.03    2.35
   0  15  -2   12.70    1.73
   0  15  -2   13.04    1.83
   0  15  -2   12.24    1.72
   0  15  -2   14.32    1.78
   0  15   2   13.56    2.16
   0  15   2   14.26    1.96
   0  15   3    4.77    1.39
   0  15  -3    3.06    1.23
   0  15   3    5.09    1.46
   0  15  -3    4.48    1.24
   0  15  -3    3.87    1.37
   0  15   3    4.18    1.37
   0  15  -4  211.73    7.41
   0  15  -4  211.59    7.40
   0  15  -4  202.25    6.56
   0  15   4  218.25    7.17
   0  15   4  220.35    7.10
   0  15   4  218.03    7.36
   0  15   5   79.80    3.71
   0  15  -5   67.43    3.81
   0  15  -5   81.03    4.08
   0  15  -5   74.31    3.14
   0  15   5   78.97    3.62
   0  15   5   79.17    3.84
   0  15  -6  197.34    6.93
   0  15  -7    6.36    1.38
   0  15  -7    6.21    1.39
   0  15  -8  138.73    5.13
   0  15  -8  148.43    5.04
   0  15  -9   13.42    1.28
   0  15  -9   13.68    1.41
   0  15  -9   10.70    1.52
   0  16   0  604.11   15.12
   0  16   0  598.67   15.00
   0  16  -1   81.87    3.83
   0  16  -1   83.07    3.99
   0  16  -1   88.68    4.05
   0  16   1   90.32    4.22
   0  16   1   87.13    4.10
   0  16   1   75.99    4.53
   0  16  -1   79.98    4.98
   0  16  -2  458.53   11.86
   0  16  -2  441.00   12.00
   0  16  -3   69.14    3.35
   0  16  -3   73.64    3.73
   0  16   3   78.49    3.70
   0  16   3   80.22    3.82
   0  16   3   78.32    3.87
   0  16   4  105.21    4.29
   0  16  -4  101.24    4.40
   0  16  -4   93.11    3.71
   0  16   4  106.41    4.21
   0  16  -4   91.82    4.16
   0  16   4  104.42    4.38
   0  16  -5  124.53    4.91
   0  16   5  141.43    4.80
   0  16  -5  119.88    4.00
   0  16  -5  130.87    5.05
   0  16   5  131.12    4.60
   0  16   5  140.85    4.92
   0  16  -6    3.93    1.09
   0  16  -7    9.48    1.30
   0  16  -7    8.79    1.24
   0  16  -8    5.03    1.18
   0  16  -8    5.72    0.97
   0  16  -8    4.00    0.90
   0  16  -9   53.34    2.15
   0  17   0    2.93    1.40
   0  17   0    0.71    0.97
   0  17  -1   14.21    2.15
   0  17  -1   15.11    1.64
   0  17   1   15.28    1.76
   0  17   1   17.29    1.82
   0  17  -2    0.34    1.32
   0  17  -2    0.45    0.92
   0  17  -3   19.98    2.46
   0  17  -3   21.40    1.85
   0  17   3   23.51    1.89
   0  17  -3   24.36    1.74
   0  17   4   98.52    3.67
   0  17  -4   95.84    3.84
   0  17  -5   44.21    3.17
   0  17  -5   47.78    2.53
   0  17  -6   96.01    4.33
   0  17  -6   96.82    3.62
   0  17  -7    2.60    0.99
   0  18   0  184.54    5.67
   0  18  -1   29.93    1.91
   0  18   1   32.24    2.04
   0  18  -2  308.82    9.60
   0  18  -2  344.53    8.55
   0  18  -3   33.28    2.54
   0  18   3   38.39    2.04
   0  18  -3   34.99    1.75
   0  18  -4  146.70    5.43
   0  18  -6   92.39    3.47
   0  19  -3   11.87    1.23
  -1 -18   5    3.42    1.06
  -1 -18   5    2.49    0.97
  -1 -18   5    4.07    1.24
  -1 -18   4  103.23    4.18
   1 -18   5   65.88    3.12
   1 -18   5   72.57    3.42
   1 -18   6    1.11    0.82
   1 -18   6    0.58    0.80
  -1 -17   8   15.22    1.44
  -1 -17   7   90.30    3.86
  -1 -17   7   77.28    3.86
  -1 -17   7   80.14    3.75
  -1 -17   7   77.96    3.58
  -1 -17   6    6.54    1.68
  -1 -17   6    4.01    1.17
  -1 -17   6    5.94    1.53
  -1 -17   6    3.88    1.27
  -1 -17   5  120.27    5.05
  -1 -17   4   21.72    2.20
   1 -17   4  135.76    5.39
   1 -17   4  127.67    5.48
   1 -17   5   94.88    4.72
   1 -17   5  104.59    4.41
   1 -17   5   90.82    4.28
   1 -17   6  127.55    4.75
   1 -17   6  120.44    5.05
   1 -17   6  129.09    5.38
   1 -17   7    3.59    1.26
   1 -17   7    4.24    1.26
   1 -17   7    3.68    1.22
   1 -17   7    3.14    1.17
   1 -17   7    4.50    1.10
   1 -17   7    4.60    1.10
  -1 -16   9   41.59    2.44
  -1 -16   9   41.98    2.57
  -1 -16   9   46.06    2.67
  -1 -16   9   48.36    2.67
  -1 -16   9   48.43    2.63
  -1 -16   9   50.17    2.65
  -1 -16   8   22.82    2.26
  -1 -16   8   24.58    2.37
  -1 -16   8   22.29    2.29
  -1 -16   8   19.69    2.08
  -1 -16   8   23.16    1.98
  -1 -16   8   25.12    2.38
  -1 -16   8   27.00    2.32
  -1 -16   8   21.88    1.85
  -1 -16   7   36.28    2.99
  -1 -16   7   39.22    3.20
  -1 -16   7   41.29    3.18
  -1 -16   7   40.81    3.05
  -1 -16   7   34.75    2.69
  -1 -16   7   36.38    2.93
  -1 -16   6   60.85    3.85
  -1 -16   6   53.56    3.75
  -1 -16   6   53.07    3.55
  -1 -16   5    0.56    1.64
  -1 -16   5    0.82    1.29
   1 -16   4   62.83    4.18
   1 -16   5   62.23    4.04
   1 -16   5   64.98    4.20
   1 -16   5   61.01    4.03
   1 -16   6    8.15    1.99
   1 -16   6    9.86    1.82
   1 -16   6   10.44    1.89
   1 -16   6    9.65    2.01
   1 -16   6   12.17    1.99
   1 -16   7   46.65    3.10
   1 -16   7   46.81    3.07
   1 -16   7   49.32    3.40
   1 -16   7   47.81    3.43
   1 -16   7   46.76    3.14
   1 -16   7   52.29    3.65
   1 -16   7   53.59    3.36
   1 -16   8    4.19    1.38
   1 -16   8    4.23    1.41
   1 -16   8    3.40    1.24
   1 -16   8    3.32    1.02
   1 -16   8    4.41    1.41
   1 -16   8    2.67    1.18
   1 -16   8    4.61    1.37
   1 -16   8    2.99    1.05
   1 -16   9    3.99    1.00
   1 -16   9    5.13    1.10
   1 -16   9    4.68    1.04
  -1 -15  10   34.30    2.36
  -1 -15  10   29.08    2.26
  -1 -15  10   35.71    2.32
  -1 -15  10   37.12    2.39
  -1 -15  10   36.16    2.46
  -1 -15   9   32.44    2.44
  -1 -15   9   33.74    2.77
  -1 -15   9   29.06    2.63
  -1 -15   9   32.22    2.72
  -1 -15   9   31.31    2.59
  -1 -15   9   29.25    2.47
  -1 -15   9   30.99    2.62
  -1 -15   9   32.02    2.68
  -1 -15   9   35.24    2.92
  -1 -15   9   28.57    2.53
  -1 -15   8   47.46    3.69
  -1 -15   8   47.75    3.72
  -1 -15   8   49.35    3.71
  -1 -15   8   47.80    3.59
  -1 -15   8   45.46    3.43
  -1 -15   8   58.98    3.86
  -1 -15   8   58.56    4.01
  -1 -15   8   49.10    3.54
  -1 -15   7  105.02    5.74
  -1 -15   7  121.11    6.01
  -1 -15   7  107.67    5.62
  -1 -15   7  109.18    5.61
  -1 -15   7  110.10    5.85
  -1 -15   6   72.54    4.64
  -1 -15   6   56.47    3.82
  -1 -15   6   66.93    4.51
  -1 -15   5  351.18   11.74
  -1 -15   2   29.13    3.70
  -1 -15   2   43.65    4.00
  -1 -15   1   47.02    3.94
  -1 -15   1   34.64    3.90
   1 -15  -1   37.39    3.72
  -1 -15   0   26.07    3.55
   1 -15   0   22.29    3.13
   1 -15   1   58.22    4.84
   1 -15   1   69.85    4.63
  -1 -15  -1   62.04    4.85
   1 -15   2   78.24    5.58
   1 -15   5  270.48    9.53
   1 -15   6  325.20   10.70
   1 -15   6  303.67   11.17
   1 -15   6  325.59   11.24
   1 -15   6  322.85   11.28
   1 -15   7   67.43    4.27
   1 -15   7   62.30    4.11
   1 -15   7   62.92    4.28
   1 -15   7   62.50    4.22
   1 -15   7   57.54    4.31
   1 -15   7   60.07    4.18
   1 -15   8  148.74    6.64
   1 -15   8  148.59    6.29
   1 -15   8  138.17    6.26
   1 -15   8  152.18    6.72
   1 -15   8  149.51    6.59
   1 -15   8  159.73    6.83
   1 -15   8  144.74    6.30
   1 -15   8  168.83    6.40
   1 -15   8  160.84    6.32
   1 -15   9    8.61    1.65
   1 -15   9    8.25    1.59
   1 -15   9    6.74    1.40
   1 -15   9    7.01    1.64
   1 -15   9    8.45    1.71
   1 -15   9    8.08    1.90
   1 -15   9    7.79    1.72
   1 -15   9    7.50    1.45
   1 -15   9    6.61    1.59
   1 -15   9    6.75    1.45
   1 -15   9    6.49    1.54
   1 -15  10   18.15    1.76
   1 -15  10   17.66    1.73
   1 -15  10   19.10    1.77
   1 -15  10   20.91    1.67
   1 -15  10   20.32    1.71
  -1 -14  11   11.43    1.50
  -1 -14  11   12.73    1.54
  -1 -14  11   11.70    1.42
  -1 -14  11   16.04    1.81
  -1 -14  11   13.93    1.50
  -1 -14  11   11.03    1.44
  -1 -14  10    1.45    1.32
  -1 -14  10    0.43    1.05
  -1 -14  10    0.22    1.18
  -1 -14  10    0.23    1.24
  -1 -14  10    0.18    1.05
  -1 -14  10   -0.35    1.19
  -1 -14  10    0.21    1.18
  -1 -14  10   -0.07    1.25
  -1 -14  10   -0.95    1.71
  -1 -14   9   88.24    4.94
  -1 -14   9   80.63    4.83
  -1 -14   9   87.30    4.94
  -1 -14   9   77.02    4.14
  -1 -14   9   78.82    4.44
  -1 -14   9   82.59    4.89
  -1 -14   9   72.22    4.20
  -1 -14   9   83.93    4.91
  -1 -14   9   79.02    4.67
  -1 -14   9   95.51    4.91
  -1 -14   9  101.84    5.37
  -1 -14   8   17.74    2.69
  -1 -14   8   18.27    2.38
  -1 -14   8   16.91    2.48
  -1 -14   8   19.77    2.85
  -1 -14   8   25.12    3.34
  -1 -14   8   19.86    2.79
  -1 -14   8   20.07    2.75
  -1 -14   8   17.40    2.46
  -1 -14   7   21.81    2.74
  -1 -14   7   24.41    2.92
  -1 -14   7   29.62    3.41
  -1 -14   7   26.19    2.35
  -1 -14   7   25.84    3.16
  -1 -14   7   22.17    2.82
  -1 -14   6   73.63    4.75
  -1 -14   6   65.83    4.62
  -1 -14   6   70.03    4.71
  -1 -14   6   70.26    3.84
  -1 -14   5   18.14    3.19
  -1 -14   5   25.25    3.57
  -1 -14   5   19.43    2.65
  -1 -14   5   23.11    2.37
  -1 -14   4  110.53    6.35
  -1 -14   3  143.86    7.69
  -1 -14   2   84.09    5.91
   1 -14  -2   86.91    5.33
   1 -14  -1  119.65    6.59
  -1 -14   1  138.84    7.39
  -1 -14   0   28.13    3.77
   1 -14   0   27.54    3.55
   1 -14   0   33.67    3.52
   1 -14   1  397.42   11.91
   1 -14   1  307.54   12.24
   1 -14   2   82.44    5.84
   1 -14   2  104.55    5.89
   1 -14   3  142.20    6.97
   1 -14   3  118.88    7.09
   1 -14   4   21.88    3.53
   1 -14   4   19.13    3.53
   1 -14   5   41.71    3.97
   1 -14   6   36.25    3.86
   1 -14   7  101.39    5.79
   1 -14   7   93.59    5.49
   1 -14   7   91.33    5.81
   1 -14   7   91.25    5.59
   1 -14   7   88.22    5.64
   1 -14   8   25.61    3.21
   1 -14   8   27.07    3.10
   1 -14   8   22.78    2.95
   1 -14   8   24.17    2.91
   1 -14   8   23.05    2.97
   1 -14   8   24.95    3.17
   1 -14   9  106.31    5.49
   1 -14   9  109.13    5.37
   1 -14   9  106.26    5.33
   1 -14   9  103.74    5.46
   1 -14   9  109.61    5.78
   1 -14   9  117.96    5.38
   1 -14   9  108.71    5.51
   1 -14   9  106.18    5.55
   1 -14   9  104.12    5.49
   1 -14   9  100.96    5.33
   1 -14  10   15.36    2.01
   1 -14  10   15.61    2.07
   1 -14  10   14.70    2.07
   1 -14  10   17.39    2.00
   1 -14  10   20.38    2.16
   1 -14  10   14.94    1.94
   1 -14  10   16.89    2.23
   1 -14  10   18.42    2.14
   1 -14  10   15.01    2.08
   1 -14  10   15.12    1.99
   1 -14  11   17.70    1.74
   1 -14  11   20.65    1.70
   1 -14  11   18.51    1.73
  -1 -13  11    2.76    1.36
  -1 -13  11    2.54    1.38
  -1 -13  11    1.50    1.18
  -1 -13  11    2.27    1.23
  -1 -13  11    2.05    1.38
  -1 -13  11    0.94    1.66
  -1 -13  11    3.59    1.40
  -1 -13  11    2.51    1.32
  -1 -13  10  140.29    6.32
  -1 -13  10  117.19    5.46
  -1 -13  10  132.64    5.78
  -1 -13  10  123.38    6.04
  -1 -13  10  131.04    6.22
  -1 -13  10  126.94    6.04
  -1 -13  10  122.09    6.18
  -1 -13  10  149.57    6.69
  -1 -13   9    1.63    1.73
  -1 -13   9    3.34    1.93
  -1 -13   9    3.98    1.62
  -1 -13   9    3.63    2.36
  -1 -13   9    6.66    2.12
  -1 -13   9    2.13    1.56
  -1 -13   9    4.45    2.21
  -1 -13   9    4.03    1.83
  -1 -13   9    3.35    1.66
  -1 -13   9    4.62    2.03
  -1 -13   8   36.10    3.50
  -1 -13   8   39.30    2.96
  -1 -13   8   35.28    3.68
  -1 -13   8   34.61    3.54
  -1 -13   8   37.52    3.87
  -1 -13   8   35.65    3.87
  -1 -13   8   40.36    4.16
  -1 -13   7   66.33    4.88
  -1 -13   7   57.24    4.45
  -1 -13   7   66.01    5.03
  -1 -13   7   65.57    4.86
  -1 -13   7   64.24    3.86
  -1 -13   6   23.41    2.50
  -1 -13   6   22.07    2.99
  -1 -13   6   26.06    3.10
  -1 -13   6   20.69    2.95
  -1 -13   6   22.90    3.38
  -1 -13   5  245.44    9.67
  -1 -13   5  206.61    9.46
  -1 -13   5  234.42    8.20
  -1 -13   5  219.96    7.91
  -1 -13   4  157.54    6.45
  -1 -13   3  125.51    7.05
  -1 -13   3  120.82    5.49
   1 -13  -2  281.25   10.36
  -1 -13   2  277.84   11.02
  -1 -13   2  298.29    9.55
   1 -13  -1  283.87   10.68
  -1 -13   1  307.58    9.85
   1 -13   0  471.62   15.82
  -1 -13   0  523.05   14.75
   1 -13   1  248.19   10.45
  -1 -13  -1  280.40    9.48
   1 -13   2  288.93   11.56
  -1 -13  -2  304.27   10.22
   1 -13   3  315.27   12.49
  -1 -13  -3  348.32   11.21
   1 -13   4   65.02    5.06
   1 -13   4   54.07    4.84
   1 -13   5  177.09    8.09
   1 -13   6  127.12    6.93
   1 -13   6  152.49    7.96
   1 -13   6  148.35    7.04
   1 -13   7  113.80    6.82
   1 -13   7  112.74    6.72
   1 -13   7   99.09    5.62
   1 -13   7  120.68    6.80
   1 -13   7  122.51    6.79
   1 -13   8  100.56    6.30
   1 -13   8  102.01    6.22
   1 -13   8  104.02    6.28
   1 -13   8   91.20    5.12
   1 -13   8  102.32    6.04
   1 -13   8  115.46    6.10
   1 -13   8  114.69    6.45
   1 -13   9   70.56    5.07
   1 -13   9   82.43    5.25
   1 -13   9   86.70    5.36
   1 -13   9   83.13    5.33
   1 -13   9   74.26    4.95
   1 -13   9   95.16    5.63
   1 -13   9   88.25    5.10
   1 -13  10   43.22    3.29
   1 -13  10   44.12    3.39
   1 -13  10   44.75    3.48
   1 -13  10   41.74    3.48
   1 -13  10   44.46    3.56
   1 -13  10   41.39    3.54
   1 -13  10   46.27    3.78
   1 -13  10   50.60    3.56
   1 -13  10   49.33    3.87
   1 -13  11   42.03    2.90
   1 -13  11   40.81    3.07
   1 -13  11   45.05    3.23
   1 -13  11   44.74    3.11
   1 -13  11   44.47    2.87
   1 -13  11   45.38    3.00
  -1 -12  12   37.49    2.63
  -1 -12  12   34.63    2.50
  -1 -12  12   33.01    2.65
  -1 -12  12   33.22    2.64
  -1 -12  12   33.21    2.73
  -1 -12  12   36.60    2.95
  -1 -12  11   85.97    4.67
  -1 -12  11   95.03    5.04
  -1 -12  11   79.86    4.46
  -1 -12  11   88.91    4.97
  -1 -12  11   90.16    4.97
  -1 -12  11   87.92    5.01
  -1 -12  11   93.26    4.73
  -1 -12  11   89.88    5.21
  -1 -12  11  101.33    4.89
  -1 -12  11  105.10    5.46
  -1 -12  10   11.76    2.18
  -1 -12  10   12.86    2.38
  -1 -12  10   12.09    2.39
  -1 -12  10   14.39    2.50
  -1 -12  10   11.82    2.53
  -1 -12  10   14.16    2.58
  -1 -12  10   14.86    3.02
  -1 -12  10   11.75    2.43
  -1 -12  10   12.12    2.17
  -1 -12   9   25.11    3.31
  -1 -12   9   25.88    3.32
  -1 -12   9   19.49    2.90
  -1 -12   9   29.78    3.85
  -1 -12   9   22.47    2.46
  -1 -12   9   24.90    3.26
  -1 -12   9   23.54    3.18
  -1 -12   9   21.76    3.14
  -1 -12   9   19.03    3.12
  -1 -12   9   22.62    3.37
  -1 -12   8   17.74    2.35
  -1 -12   8   20.05    3.09
  -1 -12   8   15.44    2.75
  -1 -12   8   19.90    3.16
  -1 -12   8   17.53    2.79
  -1 -12   7   72.97    5.24
  -1 -12   7   70.43    4.21
  -1 -12   7   71.21    5.30
  -1 -12   7   61.38    4.91
  -1 -12   7   71.35    4.22
  -1 -12   7   77.77    5.31
  -1 -12   7   68.84    5.00
  -1 -12   6  124.76    6.78
  -1 -12   6  112.13    5.40
  -1 -12   6  120.90    5.61
  -1 -12   6  104.80    6.36
  -1 -12   6  128.81    6.96
  -1 -12   5  406.86   14.24
  -1 -12   5  447.26   12.82
  -1 -12   4  368.93   11.30
  -1 -12   3   75.24    4.19
   1 -12  -3   73.87    4.50
  -1 -12   3   71.16    5.19
  -1 -12   2  105.19    4.98
   1 -12  -2   97.70    5.38
  -1 -12   1  610.94   16.84
   1 -12  -1  582.94   17.63
  -1 -12   0  189.93    7.23
   1 -12   0  180.78    8.04
  -1 -12  -1  308.72   10.03
   1 -12   1  278.28   10.85
  -1 -12  -2  475.24   13.90
   1 -12   2  427.04   14.88
   1 -12   3   51.20    4.57
   1 -12   3   66.01    4.83
   1 -12   4   50.72    4.58
   1 -12   4   60.19    4.72
   1 -12   5   92.41    5.62
   1 -12   5  109.09    6.23
   1 -12   6   45.37    3.98
   1 -12   6   37.52    4.22
   1 -12   6   44.88    3.94
   1 -12   7   32.38    3.50
   1 -12   7   40.95    4.32
   1 -12   7   28.93    3.24
   1 -12   7   39.54    4.24
   1 -12   7   35.13    3.61
   1 -12   8   62.19    4.54
   1 -12   8   69.82    5.25
   1 -12   8   66.66    5.42
   1 -12   8   75.39    5.63
   1 -12   8   76.91    5.26
   1 -12   8   63.62    4.67
   1 -12   8   73.79    5.47
   1 -12   9  115.45    6.12
   1 -12   9  145.32    7.36
   1 -12   9  154.57    7.81
   1 -12   9  166.98    7.95
   1 -12   9  164.74    7.38
   1 -12   9  124.71    6.50
   1 -12   9  148.99    7.53
   1 -12   9  146.71    7.48
   1 -12   9  148.68    7.61
   1 -12  10  104.19    5.90
   1 -12  10  106.15    5.96
   1 -12  10  112.90    5.78
   1 -12  10  102.99    5.45
   1 -12  10  100.97    5.64
   1 -12  10  100.67    5.70
   1 -12  10  103.91    6.03
   1 -12  10  115.61    6.33
   1 -12  10  116.09    5.75
   1 -12  10  106.10    6.08
   1 -12  10   90.79    5.06
   1 -12  11    3.57    1.65
   1 -12  11    3.11    1.64
   1 -12  11    3.23    1.66
   1 -12  11    4.13    1.78
   1 -12  11    3.41    1.70
   1 -12  11    3.09    1.57
   1 -12  11    2.13    1.38
   1 -12  11    4.07    1.61
   1 -12  11    3.60    1.78
   1 -12  11    4.14    1.98
   1 -12  12   30.68    2.64
   1 -12  12   32.03    2.38
   1 -12  12   30.40    2.27
  -1 -11  13   13.75    1.75
  -1 -11  12   26.48    2.59
  -1 -11  12   27.42    2.50
  -1 -11  12   27.82    2.79
  -1 -11  12   25.00    2.75
  -1 -11  12   26.34    2.81
  -1 -11  12   27.38    2.48
  -1 -11  11   39.58    3.50
  -1 -11  11   40.98    3.44
  -1 -11  11   38.25    3.42
  -1 -11  11   38.77    3.59
  -1 -11  11   43.55    3.82
  -1 -11  11   40.00    3.80
  -1 -11  11   40.98    3.45
  -1 -11  11   39.28    3.78
  -1 -11  11   44.31    4.10
  -1 -11  11   44.61    3.70
  -1 -11  10   38.45    3.84
  -1 -11  10   37.64    3.75
  -1 -11  10   35.76    3.62
  -1 -11  10   37.89    3.89
  -1 -11  10   35.03    3.81
  -1 -11  10   33.31    3.34
  -1 -11  10   37.47    3.92
  -1 -11  10   31.72    3.73
  -1 -11  10   31.36    3.85
  -1 -11  10   42.09    3.97
  -1 -11  10   43.58    4.48
  -1 -11   9   46.38    4.39
  -1 -11   9   37.50    3.81
  -1 -11   9   43.86    3.42
  -1 -11   9   41.24    4.23
  -1 -11   9   40.74    4.19
  -1 -11   9   42.41    4.25
  -1 -11   9   48.36    4.53
  -1 -11   9   40.72    4.39
  -1 -11   8  100.05    6.34
  -1 -11   8  101.72    6.37
  -1 -11   8  100.28    5.16
  -1 -11   8  101.38    4.77
  -1 -11   8  109.35    6.70
  -1 -11   8  114.12    6.00
  -1 -11   8   98.72    6.02
  -1 -11   8  102.41    5.21
  -1 -11   8  109.56    6.36
  -1 -11   7   60.12    4.93
  -1 -11   7   58.80    3.53
  -1 -11   7   59.83    3.95
  -1 -11   7   65.77    4.10
  -1 -11   7   55.56    4.72
  -1 -11   7   56.38    4.61
  -1 -11   7   58.35    4.75
  -1 -11   7   66.45    4.91
  -1 -11   6  581.33   15.62
  -1 -11   6  561.05   15.42
  -1 -11   5  186.90    8.37
  -1 -11   5  194.86    7.30
  -1 -11   4  531.00   14.57
  -1 -11   3  102.56    4.90
  -1 -11   2  472.46   13.63
   1 -11  -2  529.59   13.13
  -1 -11   1  270.54    8.61
   1 -11  -1  249.52    7.72
  -1 -11   0  464.19   12.80
   1 -11   0  443.28   11.86
   1 -11   0  458.18   13.74
  -1 -11  -1  302.90    9.48
   1 -11   1  291.24    8.50
   1 -11   1  288.93   10.32
   1 -11   2  166.34    5.78
   1 -11   2  163.48    7.43
   1 -11   3  218.59    7.05
   1 -11   3  215.86    8.92
   1 -11   4  298.84    9.06
   1 -11   4  263.62   10.75
   1 -11   5   66.73    3.66
   1 -11   6   52.39    4.34
   1 -11   6   54.95    4.45
   1 -11   6   50.66    3.29
   1 -11   6   45.88    4.54
   1 -11   7  202.71    8.72
   1 -11   7  196.35    7.07
   1 -11   7  199.94    8.86
   1 -11   8    8.87    2.59
   1 -11   8   13.23    3.18
   1 -11   8    9.98    2.68
   1 -11   8    9.46    2.29
   1 -11   8    7.12    2.16
   1 -11   8    6.00    2.67
   1 -11   8   10.28    3.00
   1 -11   8    9.49    2.77
   1 -11   9   74.96    5.44
   1 -11   9   60.77    4.60
   1 -11   9   68.00    4.94
   1 -11   9   73.05    5.64
   1 -11   9   71.59    5.16
   1 -11   9   67.95    5.48
   1 -11   9   64.62    5.24
   1 -11   9   72.49    5.43
   1 -11  10   32.74    3.83
   1 -11  10   28.23    3.53
   1 -11  10   36.71    3.82
   1 -11  10   32.95    3.55
   1 -11  10   29.34    3.22
   1 -11  10   33.12    3.41
   1 -11  10   29.25    3.48
   1 -11  10   33.81    3.85
   1 -11  10   37.51    4.20
   1 -11  10   36.71    3.78
   1 -11  10   27.88    3.24
   1 -11  10   38.66    4.00
   1 -11  11   50.02    3.79
   1 -11  11   42.94    3.34
   1 -11  11   43.37    3.48
   1 -11  11   45.96    3.90
   1 -11  11   35.70    3.30
   1 -11  11   48.11    3.77
   1 -11  11   54.22    4.40
   1 -11  11   42.94    3.80
   1 -11  11   47.34    3.79
   1 -11  11   41.35    3.89
   1 -11  12   10.43    1.98
   1 -11  12   10.01    1.61
   1 -11  12   13.89    1.99
   1 -11  12   11.71    1.84
   1 -11  12   12.35    2.20
   1 -11  13   27.93    2.25
  -1 -10  13   12.33    1.99
  -1 -10  13   13.31    2.16
  -1 -10  12   29.45    3.13
  -1 -10  12   26.43    3.13
  -1 -10  12   31.45    2.92
  -1 -10  12   31.50    2.96
  -1 -10  12   31.28    2.89
  -1 -10  11   34.58    3.39
  -1 -10  11   31.71    3.39
  -1 -10  11   29.85    3.37
  -1 -10  11   32.65    3.57
  -1 -10  11   28.63    3.43
  -1 -10  11   28.77    3.44
  -1 -10  11   30.85    2.96
  -1 -10  11   30.17    3.62
  -1 -10  11   32.58    3.22
  -1 -10  11   29.07    3.60
  -1 -10  11   33.38    3.41
  -1 -10  10    7.13    2.08
  -1 -10  10    9.45    2.56
  -1 -10  10    7.80    2.53
  -1 -10  10    8.41    2.52
  -1 -10  10    6.96    2.18
  -1 -10  10    8.49    2.57
  -1 -10  10   10.52    2.55
  -1 -10  10    5.66    2.35
  -1 -10  10    7.80    2.46
  -1 -10  10    7.14    2.57
  -1 -10  10    7.70    2.45
  -1 -10  10   11.02    2.84
  -1 -10  10    8.26    3.21
  -1 -10   9  146.68    8.20
  -1 -10   9  146.73    8.00
  -1 -10   9  144.19    7.87
  -1 -10   9  143.39    7.74
  -1 -10   9  138.29    7.70
  -1 -10   9  156.55    7.89
  -1 -10   9  143.08    7.54
  -1 -10   9  154.50    6.53
  -1 -10   9  143.26    6.03
  -1 -10   9  134.04    6.96
  -1 -10   9  143.97    6.45
  -1 -10   9  135.39    6.51
  -1 -10   8   11.27    2.66
  -1 -10   8   12.64    2.70
  -1 -10   8   10.75    2.55
  -1 -10   8   11.00    1.92
  -1 -10   8   12.02    2.21
  -1 -10   8   12.54    2.15
  -1 -10   8   12.28    2.86
  -1 -10   8   15.00    2.64
  -1 -10   8   10.78    2.91
  -1 -10   7  204.98    9.01
  -1 -10   7  194.75    7.10
  -1 -10   7  181.87    7.34
  -1 -10   7  189.54    8.87
  -1 -10   7  207.13    8.86
  -1 -10   7  191.74    7.49
  -1 -10   7  178.36    8.22
  -1 -10   6  106.20    5.11
  -1 -10   6   91.03    5.58
  -1 -10   6   97.08    4.52
  -1 -10   5  357.49   10.56
  -1 -10   5  325.90   11.41
  -1 -10   5  324.40    9.70
  -1 -10   4   68.76    3.74
  -1 -10   4   53.80    4.22
  -1 -10   3  541.47   14.42
  -1 -10   2  160.78    6.01
   1 -10  -1  394.73   10.69
  -1 -10   1  427.56   11.54
   1 -10   0  104.85    4.15
  -1 -10   0  116.94    4.86
   1 -10   1  629.25   15.52
   1 -10   1  655.69   17.44
   1 -10   2  212.44    6.63
   1 -10   2  204.39    8.11
   1 -10   3   84.91    3.78
   1 -10   3   78.44    4.95
   1 -10   4  204.39    6.78
   1 -10   5  223.36    7.53
   1 -10   5  243.00    7.70
   1 -10   6  139.37    5.74
   1 -10   6  142.91    5.73
   1 -10   6  131.62    7.07
   1 -10   6  151.13    7.39
   1 -10   7  249.60    8.43
   1 -10   7  266.18    8.61
   1 -10   7  262.28   10.21
   1 -10   7  260.04   10.36
   1 -10   8   55.03    4.71
   1 -10   8   61.72    5.13
   1 -10   8   54.36    4.54
   1 -10   8   57.45    3.72
   1 -10   8   61.04    4.93
   1 -10   8   62.61    5.43
   1 -10   8   62.55    4.79
   1 -10   8   62.32    3.90
   1 -10   8   59.99    5.34
   1 -10   8   54.95    5.10
   1 -10   9   17.38    3.08
   1 -10   9   14.12    2.93
   1 -10   9   15.18    3.61
   1 -10   9   13.12    2.58
   1 -10   9   15.91    3.05
   1 -10   9   14.22    2.71
   1 -10   9   16.26    3.30
   1 -10   9   14.00    3.03
   1 -10   9   18.96    3.25
   1 -10  10   60.41    5.04
   1 -10  10   67.73    5.09
   1 -10  10   61.04    4.52
   1 -10  10   63.63    4.67
   1 -10  10   64.27    4.86
   1 -10  10   62.87    4.99
   1 -10  10   56.40    4.70
   1 -10  10   68.48    5.60
   1 -10  10   67.57    4.98
   1 -10  10   69.41    5.47
   1 -10  10   67.82    5.33
   1 -10  11    1.06    1.55
   1 -10  11    1.82    1.53
   1 -10  11    1.04    1.59
   1 -10  11    2.68    1.81
   1 -10  11    2.49    1.79
   1 -10  11    4.20    2.10
   1 -10  11    1.73    1.69
   1 -10  11    1.88    2.57
   1 -10  11    3.03    2.03
   1 -10  12   14.57    2.18
   1 -10  12   12.45    2.29
   1 -10  12   12.92    2.22
   1 -10  12   15.94    2.77
   1 -10  12   13.65    2.21
   1 -10  12   15.07    2.52
   1 -10  12   12.91    2.36
   1 -10  13    1.07    0.93
   1 -10  13    0.99    1.35
   1 -10  13    1.77    1.21
  -1  -9  14   11.80    1.71
  -1  -9  13   43.49    3.41
  -1  -9  13   42.35    3.61
  -1  -9  13   48.30    3.62
  -1  -9  12   52.52    3.83
  -1  -9  12   48.89    3.95
  -1  -9  12   44.48    3.66
  -1  -9  12   47.33    3.97
  -1  -9  12   49.51    4.34
  -1  -9  12   54.04    3.89
  -1  -9  12   54.20    4.47
  -1  -9  12   46.54    4.00
  -1  -9  12   38.17    3.53
  -1  -9  11   28.84    3.36
  -1  -9  11   30.74    3.32
  -1  -9  11   26.56    3.33
  -1  -9  11   30.02    3.82
  -1  -9  11   32.33    3.57
  -1  -9  11   29.05    3.03
  -1  -9  11   23.27    3.36
  -1  -9  11   31.31    3.75
  -1  -9  11   27.92    3.33
  -1  -9  10   12.11    2.74
  -1  -9  10   15.32    3.03
  -1  -9  10   16.08    3.09
  -1  -9  10   11.91    2.71
  -1  -9  10   14.27    2.89
  -1  -9  10   12.76    2.48
  -1  -9  10   11.88    2.69
  -1  -9  10   15.08    3.04
  -1  -9  10   13.86    2.35
  -1  -9  10   15.39    3.01
  -1  -9  10   11.24    2.60
  -1  -9  10   19.52    3.44
  -1  -9   9   92.01    6.32
  -1  -9   9   89.04    5.99
  -1  -9   9   90.88    6.02
  -1  -9   9   80.46    5.53
  -1  -9   9   95.82    5.11
  -1  -9   9   89.66    4.78
  -1  -9   9   83.46    5.21
  -1  -9   9   94.23    5.12
  -1  -9   9   83.28    6.00
  -1  -9   9   93.60    6.19
  -1  -9   9   91.73    6.19
  -1  -9   8  714.47   20.89
  -1  -9   8  695.45   20.72
  -1  -9   8  668.46   19.81
  -1  -9   8  721.83   20.62
  -1  -9   8  613.56   18.99
  -1  -9   8  662.17   19.44
  -1  -9   8  780.29   19.00
  -1  -9   8  718.38   18.73
  -1  -9   8  733.80   21.17
  -1  -9   8  714.14   18.32
  -1  -9   8  679.36   18.54
  -1  -9   7    5.99    2.04
  -1  -9   7    4.43    1.90
  -1  -9   7    7.01    1.86
  -1  -9   7    7.58    1.60
  -1  -9   7    6.35    1.70
  -1  -9   7    5.24    1.68
  -1  -9   7    7.75    2.09
  -1  -9   7    4.57    1.67
  -1  -9   7    3.72    1.82
  -1  -9   6  464.89   12.79
  -1  -9   6  488.13   13.35
  -1  -9   6  440.72   14.01
  -1  -9   5   21.25    2.01
  -1  -9   5   24.84    2.92
  -1  -9   4  172.22    6.24
  -1  -9   4  166.50    6.99
  -1  -9   3  210.09    7.13
   1  -9  -3  226.71    6.23
  -1  -9   2  915.80   21.76
  -1  -9   1  153.36    5.43
   1  -9  -1  140.81    4.82
   1  -9   0 1057.00   24.41
  -1  -9   0 1142.21   25.36
   1  -9   1  408.70   10.53
   1  -9   2  157.85    5.22
   1  -9   2  153.87    6.46
   1  -9   3  914.85   20.83
   1  -9   3  852.78   22.48
   1  -9   4   88.10    3.88
   1  -9   5   95.48    4.32
   1  -9   5  103.30    4.41
   1  -9   5   91.25    5.51
   1  -9   6   92.07    4.47
   1  -9   6   90.99    5.60
   1  -9   6   89.92    4.37
   1  -9   6  103.20    5.83
   1  -9   6   94.32    5.16
   1  -9   7  196.85    7.22
   1  -9   7  157.95    7.20
   1  -9   7  188.00    8.56
   1  -9   7  231.55    8.36
   1  -9   7  211.19    7.38
   1  -9   7  214.14    8.86
   1  -9   7  214.60    9.11
   1  -9   7  191.52    8.19
   1  -9   8   88.13    6.18
   1  -9   8   80.47    5.43
   1  -9   8   89.56    6.00
   1  -9   8   93.48    4.83
   1  -9   8   91.05    5.56
   1  -9   8   82.50    5.60
   1  -9   8   80.46    4.44
   1  -9   8   93.51    6.43
   1  -9   8   75.96    5.10
   1  -9   8   81.03    5.62
   1  -9   8   89.53    5.99
   1  -9   9  279.31   11.66
   1  -9   9  248.95   10.53
   1  -9   9  269.87   11.16
   1  -9   9  278.03    9.91
   1  -9   9  272.93    9.36
   1  -9   9  281.54   10.75
   1  -9   9  285.81   11.68
   1  -9   9  258.25   10.94
   1  -9   9  239.49   10.06
   1  -9   9  262.11   11.31
   1  -9  10   22.77    3.38
   1  -9  10   18.59    3.24
   1  -9  10   21.59    2.94
   1  -9  10   20.56    3.13
   1  -9  10   19.95    2.93
   1  -9  10   18.29    3.16
   1  -9  10   20.41    3.46
   1  -9  10   20.95    3.87
   1  -9  10   18.61    3.24
   1  -9  10   15.37    2.67
   1  -9  10   24.73    3.54
   1  -9  11   38.86    4.06
   1  -9  11   44.47    3.97
   1  -9  11   40.62    3.80
   1  -9  11   41.59    3.55
   1  -9  11   39.23    3.59
   1  -9  11   44.96    4.25
   1  -9  11   42.04    4.30
   1  -9  11   46.12    4.65
   1  -9  11   35.75    3.84
   1  -9  11   39.95    4.04
   1  -9  12    2.49    1.89
   1  -9  12    2.56    1.68
   1  -9  12    3.84    1.93
   1  -9  12    4.27    1.99
   1  -9  12    3.37    1.69
   1  -9  12    4.11    2.03
   1  -9  12    3.61    1.82
   1  -9  13   30.92    2.72
   1  -9  13   25.59    2.61
   1  -9  13   28.55    2.92
   1  -9  13   23.85    2.63
   1  -9  14    2.74    1.68
  -1  -8  14   21.92    2.50
  -1  -8  13   20.99    2.80
  -1  -8  13   19.93    2.65
  -1  -8  13   19.49    2.84
  -1  -8  13   17.10    2.49
  -1  -8  12   53.40    4.62
  -1  -8  12   44.27    3.66
  -1  -8  12   44.67    3.96
  -1  -8  12   44.62    3.75
  -1  -8  12   42.87    4.01
  -1  -8  12   46.87    4.25
  -1  -8  12   48.07    4.06
  -1  -8  12   52.09    3.95
  -1  -8  12   53.16    4.53
  -1  -8  12   46.00    4.24
  -1  -8  12   40.18    3.92
  -1  -8  11   11.81    2.76
  -1  -8  11   16.29    2.48
  -1  -8  11   16.20    2.99
  -1  -8  11   14.33    2.79
  -1  -8  11   17.35    2.74
  -1  -8  11   11.32    2.78
  -1  -8  11   17.53    2.69
  -1  -8  11   13.83    3.00
  -1  -8  11   16.37    3.03
  -1  -8  11   14.74    3.38
  -1  -8  11   12.23    2.73
  -1  -8  10    5.67    2.23
  -1  -8  10    5.90    2.55
  -1  -8  10    5.62    2.48
  -1  -8  10    5.18    2.31
  -1  -8  10    5.47    2.24
  -1  -8  10    6.04    2.25
  -1  -8  10    5.82    1.96
  -1  -8  10    4.67    2.26
  -1  -8  10    8.65    2.05
  -1  -8  10    5.76    1.92
  -1  -8  10    6.35    2.55
  -1  -8   9   44.87    4.40
  -1  -8   9   44.88    4.35
  -1  -8   9   43.55    4.28
  -1  -8   9   50.03    4.53
  -1  -8   9   47.41    4.39
  -1  -8   9   47.22    3.56
  -1  -8   9   49.34    3.85
  -1  -8   9   50.62    4.73
  -1  -8   9   55.50    3.87
  -1  -8   9   48.25    3.94
  -1  -8   8  123.97    7.00
  -1  -8   8  126.05    6.95
  -1  -8   8  111.21    6.04
  -1  -8   8  131.64    6.89
  -1  -8   8  125.16    6.67
  -1  -8   8  125.49    5.86
  -1  -8   8  130.67    5.69
  -1  -8   8  124.45    7.05
  -1  -8   8  116.14    6.03
  -1  -8   8  131.00    5.92
  -1  -8   8  126.99    5.79
  -1  -8   7  114.33    6.21
  -1  -8   7  108.03    5.78
  -1  -8   7  108.23    4.97
  -1  -8   7  106.52    5.12
  -1  -8   7  115.80    6.18
  -1  -8   7  105.65    5.51
  -1  -8   7  103.39    5.56
  -1  -8   7  118.37    5.33
  -1  -8   7  110.96    6.35
  -1  -8   6   42.71    3.22
  -1  -8   6   42.21    2.81
  -1  -8   6   43.86    3.50
  -1  -8   6   45.26    3.10
  -1  -8   6   48.18    3.52
  -1  -8   5  408.15   12.26
  -1  -8   5  389.97   10.95
  -1  -8   5  430.49   11.56
  -1  -8   4    9.24    1.42
  -1  -8   3  796.34   19.08
  -1  -8   2  138.16    5.02
   1  -8  -2  145.31    4.14
  -1  -8   1 1254.54   28.34
   1  -8  -1 1266.09   26.91
   1  -8   0  477.65   12.01
   1  -8   0  518.77   11.46
   1  -8   1  197.20    5.84
   1  -8   1  203.47    5.41
   1  -8   2  202.44    5.96
   1  -8   2  195.21    7.05
   1  -8   2  200.14    5.65
   1  -8   3  114.36    4.15
   1  -8   3  108.15    5.18
   1  -8   3  111.51    4.01
   1  -8   4  847.24   19.87
   1  -8   5   43.22    2.78
   1  -8   5   53.90    3.53
   1  -8   5   46.06    3.73
   1  -8   5   51.26    2.94
   1  -8   6  376.21   11.11
   1  -8   6  364.88   12.43
   1  -8   6  395.61   11.20
   1  -8   6  386.28   12.24
   1  -8   7   18.01    2.01
   1  -8   7   17.82    2.14
   1  -8   7   19.71    3.27
   1  -8   7   10.43    2.09
   1  -8   7   14.19    2.03
   1  -8   7   19.03    2.74
   1  -8   7   16.24    2.47
   1  -8   7   19.84    2.88
   1  -8   8  267.21   10.34
   1  -8   8  267.20   10.55
   1  -8   8  268.65    8.90
   1  -8   8  280.55    9.33
   1  -8   8  250.83    9.77
   1  -8   8  276.97   10.92
   1  -8   8  249.35    8.54
   1  -8   8  268.84   10.97
   1  -8   8  250.95   10.35
   1  -8   8  235.73    9.64
   1  -8   9   51.87    4.44
   1  -8   9   62.84    5.18
   1  -8   9   55.65    5.29
   1  -8   9   55.91    4.70
   1  -8   9   62.89    5.14
   1  -8   9   57.88    4.53
   1  -8   9   63.03    4.11
   1  -8   9   62.98    5.42
   1  -8   9   56.36    4.99
   1  -8  10    2.89    2.34
   1  -8  10    4.23    2.40
   1  -8  10    5.90    2.26
   1  -8  10    4.76    2.03
   1  -8  10    5.56    2.09
   1  -8  10    3.54    2.10
   1  -8  10    2.98    2.26
   1  -8  10    5.21    2.42
   1  -8  10    3.69    3.03
   1  -8  10    4.28    2.33
   1  -8  10    2.22    1.99
   1  -8  11    1.94    1.99
   1  -8  11    0.26    1.88
   1  -8  11    0.83    2.02
   1  -8  11    0.24    1.77
   1  -8  11    0.75    1.65
   1  -8  11    1.73    1.58
   1  -8  11    0.14    2.07
   1  -8  11    2.31    2.15
   1  -8  11    0.86    2.44
   1  -8  11    1.22    1.73
   1  -8  11    1.31    2.22
   1  -8  11    0.54    1.94
   1  -8  12   28.94    3.45
   1  -8  12   30.70    3.39
   1  -8  12   29.57    3.09
   1  -8  12   33.49    3.55
   1  -8  12   29.35    3.14
   1  -8  12   23.07    2.93
   1  -8  12   27.13    3.40
   1  -8  13   15.05    2.25
   1  -8  13   12.71    2.38
   1  -8  13   14.71    2.17
   1  -8  14   14.54    2.73
   1  -8  14    7.93    1.55
  -1  -7  14    3.43    1.54
  -1  -7  14    3.00    1.66
  -1  -7  13   13.64    2.60
  -1  -7  13   15.64    2.83
  -1  -7  13   15.94    2.59
  -1  -7  13   19.90    2.85
  -1  -7  12    7.88    2.30
  -1  -7  12    9.98    2.26
  -1  -7  12    7.49    2.19
  -1  -7  12    8.83    2.08
  -1  -7  12    8.14    2.49
  -1  -7  12    8.51    2.65
  -1  -7  12    8.66    2.44
  -1  -7  12   11.08    2.95
  -1  -7  12   10.62    2.36
  -1  -7  12    7.45    2.38
  -1  -7  11  159.81    8.46
  -1  -7  11  163.10    7.49
  -1  -7  11  164.54    8.76
  -1  -7  11  157.50    8.01
  -1  -7  11  162.78    7.76
  -1  -7  11  166.43    7.94
  -1  -7  11  151.27    8.19
  -1  -7  11  163.03    8.50
  -1  -7  11  156.63    7.12
  -1  -7  11  174.62    8.35
  -1  -7  11  179.43    8.66
  -1  -7  11  172.55    7.72
  -1  -7  11  182.51    7.57
  -1  -7  11  147.07    8.14
  -1  -7  10  166.00    8.70
  -1  -7  10  165.57    8.32
  -1  -7  10  156.45    7.22
  -1  -7  10  150.93    8.16
  -1  -7  10  147.29    6.74
  -1  -7  10  154.25    7.73
  -1  -7  10  154.34    7.82
  -1  -7  10  157.09    8.21
  -1  -7  10  164.15    6.86
  -1  -7  10  177.40    8.62
  -1  -7  10  168.01    7.12
  -1  -7  10  170.67    7.72
  -1  -7  10  152.24    8.08
  -1  -7  10  167.26    7.32
  -1  -7   9    3.11    2.08
  -1  -7   9    6.65    2.38
  -1  -7   9    4.24    2.31
  -1  -7   9    4.89    1.94
  -1  -7   9    5.74    1.79
  -1  -7   9    4.71    1.84
  -1  -7   9    5.33    2.53
  -1  -7   9    1.63    2.43
  -1  -7   9    4.53    2.15
  -1  -7   9    5.03    2.13
   1  -7  -9    3.42    1.70
  -1  -7   8  224.59    9.64
  -1  -7   8  227.26    9.33
  -1  -7   8  221.86    8.14
  -1  -7   8  223.96    7.95
  -1  -7   8  217.91    8.82
  -1  -7   8  228.54    9.46
  -1  -7   8  237.95    9.64
  -1  -7   8  231.96    9.61
  -1  -7   8  230.48    8.25
  -1  -7   8  245.12    8.12
   1  -7  -8  223.02    8.44
  -1  -7   7  120.38    6.08
  -1  -7   7  109.52    5.00
  -1  -7   7  115.62    5.23
  -1  -7   7  116.16    5.69
  -1  -7   7  119.13    6.12
  -1  -7   7  122.52    6.34
  -1  -7   7  116.91    6.27
  -1  -7   7  123.15    5.32
  -1  -7   7  116.51    5.58
  -1  -7   6  413.56   12.23
  -1  -7   6  379.41   10.94
   1  -7  -6  403.33   11.21
  -1  -7   6  380.42   11.69
  -1  -7   6  414.95   11.38
  -1  -7   6  401.57   11.92
  -1  -7   5  304.80    8.80
   1  -7  -5  299.79    8.43
  -1  -7   4  912.98   20.82
   1  -7  -4  861.58   19.90
  -1  -7   3  761.82   17.60
   1  -7  -3  727.63   16.22
  -1  -7   2  826.66   19.15
  -1  -7   1  197.53    6.05
   1  -7  -1  202.33    5.18
   1  -7   0 1058.12   24.01
   1  -7   0 1133.09   23.61
   1  -7   1  243.84    6.70
   1  -7   1  265.38    6.50
   1  -7   2  911.53   20.91
   1  -7   2  893.70   19.40
   1  -7   3  180.21    5.58
   1  -7   3  183.52    5.60
  -1  -7  -3  192.18    4.70
   1  -7   3  192.37    6.76
   1  -7   4  209.81    6.36
   1  -7   5  542.66   15.63
   1  -7   5  600.76   14.54
   1  -7   6   16.73    2.26
   1  -7   6   15.03    2.28
   1  -7   6   12.08    1.58
   1  -7   6   14.89    1.87
   1  -7   6   17.11    2.57
   1  -7   6   13.91    1.75
   1  -7   6   16.73    2.75
   1  -7   7  303.98   10.65
   1  -7   7  285.25    9.06
   1  -7   7  276.52    8.76
   1  -7   7  318.26   11.02
   1  -7   7  291.79   10.26
   1  -7   7  311.93    9.31
   1  -7   7  338.72    9.76
   1  -7   8    3.07    1.94
   1  -7   8    3.21    2.17
   1  -7   8    3.34    1.88
   1  -7   8    3.01    2.74
   1  -7   8    6.13    1.82
   1  -7   8    3.29    1.72
   1  -7   8    4.05    2.05
   1  -7   8    6.31    2.83
   1  -7   8    2.23    1.32
   1  -7   8    2.98    1.95
   1  -7   8    3.31    1.82
   1  -7   9  302.18   12.09
   1  -7   9  280.76   11.34
   1  -7   9  300.78   11.76
   1  -7   9  270.34   11.06
   1  -7   9  308.51   12.12
   1  -7   9  304.30   12.01
   1  -7   9  315.60   10.35
   1  -7   9  305.76   10.10
   1  -7   9  283.67   11.56
   1  -7   9  296.94   11.55
   1  -7  10   53.64    4.31
   1  -7  10   45.85    4.17
   1  -7  10   46.66    3.96
   1  -7  10   49.42    4.69
   1  -7  10   49.93    4.83
   1  -7  10   47.03    4.43
   1  -7  10   55.18    4.78
   1  -7  10   43.01    3.50
   1  -7  10   47.87    4.30
   1  -7  10   51.06    4.63
   1  -7  11   96.09    5.55
   1  -7  11   81.85    5.11
   1  -7  11   92.18    5.76
   1  -7  11  100.19    6.49
   1  -7  11   90.37    6.41
   1  -7  11   81.43    5.79
   1  -7  11   93.66    5.92
   1  -7  11   95.29    6.19
   1  -7  11   92.43    5.80
   1  -7  11  100.84    6.29
   1  -7  12   11.65    2.30
   1  -7  12   10.01    2.44
   1  -7  12   11.51    2.36
   1  -7  12   10.25    2.60
   1  -7  12   13.52    3.20
   1  -7  12    7.85    2.26
   1  -7  12    9.92    2.68
   1  -7  12   10.83    2.52
   1  -7  13   12.47    2.62
   1  -7  13   12.94    2.21
   1  -7  13    9.66    2.13
   1  -7  13    6.86    1.93
   1  -7  14    7.18    2.53
   1  -7  14    5.82    1.73
   1  -7  14    5.25    1.76
  -1  -6  14   44.06    3.67
  -1  -6  13    5.15    2.29
  -1  -6  13    3.73    1.86
  -1  -6  13    2.89    2.03
  -1  -6  13    5.35    2.24
  -1  -6  12   26.58    3.80
  -1  -6  12   26.17    3.36
  -1  -6  12   27.76    3.11
  -1  -6  12   24.31    3.28
  -1  -6  12   28.87    3.29
  -1  -6  12   24.33    3.47
  -1  -6  12   30.41    3.81
  -1  -6  12   32.25    3.35
  -1  -6  12   25.07    3.64
  -1  -6  12   16.67    2.83
  -1  -6  12   28.19    3.60
  -1  -6  11    6.41    2.43
  -1  -6  11    7.23    2.01
  -1  -6  11    9.48    2.92
  -1  -6  11    7.15    2.41
  -1  -6  11    7.23    2.53
  -1  -6  11    6.79    1.88
  -1  -6  11    8.76    2.44
  -1  -6  11    8.10    2.23
  -1  -6  11    9.08    2.57
  -1  -6  11    6.07    2.47
  -1  -6  11    7.86    2.07
  -1  -6  11    7.81    1.54
  -1  -6  11    8.43    2.47
  -1  -6  11   11.78    3.19
  -1  -6  11    7.78    2.30
  -1  -6  11    6.99    2.62
   1  -6 -11    6.36    2.11
  -1  -6  10    0.85    1.89
  -1  -6  10    1.05    2.10
  -1  -6  10    1.58    1.92
  -1  -6  10    1.14    1.91
  -1  -6  10    2.32    1.95
  -1  -6  10    0.54    1.33
  -1  -6  10    0.13    1.67
  -1  -6  10    0.10    1.44
  -1  -6  10    1.77    1.88
  -1  -6  10    0.27    2.05
  -1  -6  10    0.10    1.56
  -1  -6  10    1.86    1.16
  -1  -6  10    0.94    2.10
  -1  -6  10    0.78    2.46
  -1  -6  10    0.89    1.59
  -1  -6  10    2.41    1.92
  -1  -6  10    2.06    2.00
   1  -6 -10    2.34    1.74
  -1  -6   9   53.69    4.71
  -1  -6   9   50.22    4.18
  -1  -6   9   56.62    4.40
  -1  -6   9   50.80    4.33
  -1  -6   9   40.85    3.85
  -1  -6   9   48.80    4.36
  -1  -6   9   51.09    4.18
  -1  -6   9   44.08    3.56
  -1  -6   9   50.68    3.63
  -1  -6   9   50.75    3.12
  -1  -6   9   52.60    3.82
  -1  -6   9   45.84    3.43
  -1  -6   9   46.45    4.26
  -1  -6   9   53.64    4.52
  -1  -6   8  297.36   10.90
  -1  -6   8  286.00   10.77
  -1  -6   8  274.27   10.15
  -1  -6   8  287.10   10.69
  -1  -6   8  299.16   10.83
  -1  -6   8  256.73    9.87
  -1  -6   8  280.69    9.23
  -1  -6   8  284.40    9.39
  -1  -6   8  288.37   10.98
  -1  -6   8  308.77    9.65
  -1  -6   8  308.77    9.07
  -1  -6   7  144.57    6.66
  -1  -6   7  131.76    6.26
  -1  -6   7  129.30    6.01
  -1  -6   7  134.77    6.37
  -1  -6   7  131.83    5.52
  -1  -6   7  139.01    5.49
  -1  -6   7  147.26    6.84
  -1  -6   7  131.96    5.75
  -1  -6   7  145.73    5.71
  -1  -6   6   72.39    3.59
  -1  -6   6   65.64    3.72
  -1  -6   6   64.33    3.33
  -1  -6   5  641.71   16.49
  -1  -6   5  672.35   16.21
  -1  -6   4  732.72   17.39
  -1  -6   3 1110.44   24.45
   1  -6  -3 1074.64   23.63
  -1  -6   2   76.25    3.00
   1  -6  -2   70.87    2.17
  -1  -6   1  908.47   20.57
   1  -6  -1  925.14   19.86
   1  -6   0  263.39    6.84
   1  -6   0  290.34    6.69
   1  -6   1 1040.55   23.20
   1  -6   1 1098.27   23.04
   1  -6   2  740.44   17.17
   1  -6   2  797.99   18.36
  -1  -6  -2  763.97   16.30
   1  -6   2  797.21   17.24
   1  -6   3  954.09   21.37
   1  -6   3  965.22   21.50
   1  -6   4  909.89   21.59
   1  -6   4  987.65   21.58
   1  -6   5  192.38    6.03
   1  -6   5  181.75    6.84
   1  -6   6  324.89    9.78
   1  -6   6  383.78   11.67
   1  -6   6  387.76   10.39
   1  -6   6  356.25    9.95
   1  -6   6  326.69   10.75
   1  -6   7   93.10    4.38
   1  -6   7   93.19    4.29
   1  -6   7   96.98    5.52
   1  -6   7   95.11    5.17
   1  -6   7   96.07    5.39
   1  -6   7   98.67    4.51
   1  -6   7  103.21    4.84
   1  -6   8   39.30    3.80
   1  -6   8   38.16    3.64
   1  -6   8   39.13    3.86
   1  -6   8   39.74    3.74
   1  -6   8   36.18    3.02
   1  -6   8   39.88    3.20
   1  -6   8   44.67    3.71
   1  -6   8   44.02    4.07
   1  -6   9  154.08    7.54
   1  -6   9  149.81    7.71
   1  -6   9  162.26    8.11
   1  -6   9  166.22    8.39
   1  -6   9  147.57    7.67
   1  -6   9  169.00    6.94
   1  -6   9  156.18    6.59
   1  -6   9  158.70    7.69
   1  -6   9  161.72    7.98
   1  -6  10  125.43    6.37
   1  -6  10  125.15    6.46
   1  -6  10  122.13    6.71
   1  -6  10  115.55    7.03
   1  -6  10  130.08    7.57
   1  -6  10  103.20    6.68
   1  -6  10  126.21    7.55
   1  -6  10  125.03    6.81
   1  -6  10  136.81    7.18
   1  -6  10  120.76    6.74
   1  -6  10  120.79    6.99
   1  -6  10  113.60    5.60
   1  -6  11    2.72    1.78
   1  -6  11    3.08    1.99
   1  -6  11    4.94    1.83
   1  -6  11    2.82    1.71
   1  -6  11    5.43    2.19
   1  -6  11    4.03    2.25
   1  -6  11    5.63    2.38
   1  -6  11    4.87    2.88
   1  -6  11    4.16    2.44
   1  -6  11    4.14    2.45
   1  -6  11    3.11    2.15
   1  -6  12   14.11    2.68
   1  -6  12   15.38    2.56
   1  -6  12   14.65    2.49
   1  -6  12   15.02    2.90
   1  -6  12   14.73    3.25
   1  -6  12   15.97    3.08
   1  -6  12   12.93    2.60
   1  -6  12   13.04    2.74
   1  -6  12   11.86    2.92
   1  -6  13    2.82    1.97
   1  -6  13    0.66    1.69
   1  -6  13    1.61    1.56
   1  -6  13    1.18    1.86
   1  -6  14   27.43    2.91
   1  -6  14   27.76    3.07
   1  -6  15   12.72    1.66
  -1  -5  15    2.21    1.41
  -1  -5  15    1.98    1.35
  -1  -5  14    8.81    2.26
  -1  -5  13   14.27    3.00
  -1  -5  13   11.97    2.56
  -1  -5  13   12.12    2.47
  -1  -5  12   74.79    5.56
  -1  -5  12   76.74    5.09
  -1  -5  12   75.83    4.95
  -1  -5  12   74.31    5.28
  -1  -5  12   72.44    5.43
  -1  -5  12   79.11    5.51
  -1  -5  12   85.57    4.12
  -1  -5  12   62.26    5.11
  -1  -5  12   79.75    6.06
  -1  -5  11   52.67    4.08
  -1  -5  11   53.20    4.99
  -1  -5  11   51.33    3.85
  -1  -5  11   59.46    4.84
  -1  -5  11   56.85    4.38
  -1  -5  11   52.93    4.36
  -1  -5  11   55.50    4.72
  -1  -5  11   50.26    4.76
  -1  -5  11   56.68    4.93
   1  -5 -11   53.21    4.54
  -1  -5  11   59.99    4.53
  -1  -5  11   56.80    3.63
  -1  -5  11   60.74    5.08
  -1  -5  11   64.41    3.64
  -1  -5  11   55.72    5.21
  -1  -5  11   43.06    4.42
  -1  -5  10   13.14    2.94
  -1  -5  10   12.30    2.76
  -1  -5  10   12.71    2.71
  -1  -5  10   12.10    2.90
  -1  -5  10   12.18    2.23
  -1  -5  10   18.16    2.76
  -1  -5  10   10.30    1.90
  -1  -5  10   16.01    2.60
  -1  -5  10   13.49    2.66
  -1  -5  10   13.05    2.73
  -1  -5  10   16.41    2.97
  -1  -5  10   16.53    2.88
  -1  -5  10   11.83    2.96
  -1  -5  10   15.53    2.43
  -1  -5  10   14.93    2.01
  -1  -5  10   14.77    2.48
  -1  -5  10   13.09    2.71
  -1  -5   9  430.90   14.47
  -1  -5   9  394.66   12.66
  -1  -5   9  404.66   13.60
  -1  -5   9  413.57   14.04
  -1  -5   9  417.89   13.55
  -1  -5   9  417.70   13.72
  -1  -5   9  419.51   13.37
  -1  -5   9  401.67   13.78
  -1  -5   9  403.12   14.08
  -1  -5   9  414.28   11.66
  -1  -5   9  400.25   12.27
  -1  -5   9  409.37   12.46
  -1  -5   9  426.63   13.04
  -1  -5   9  406.10   14.12
  -1  -5   9  385.51   13.44
  -1  -5   9  441.98   12.81
  -1  -5   9  406.88   11.27
  -1  -5   8  240.92    7.97
  -1  -5   8  226.12    7.22
  -1  -5   8  202.79    8.37
  -1  -5   8  226.44    8.96
  -1  -5   8  232.06    9.05
  -1  -5   8  227.86    9.16
  -1  -5   8  214.15    7.66
  -1  -5   8  218.61    7.13
  -1  -5   8  223.24    7.82
  -1  -5   8  229.23    9.27
  -1  -5   8  220.58    9.03
  -1  -5   8  211.03    8.51
  -1  -5   7  316.98    9.68
  -1  -5   7  331.16    9.75
  -1  -5   7  310.00   10.30
  -1  -5   7  329.92   10.78
  -1  -5   7  316.47    9.58
  -1  -5   7  316.21    9.61
  -1  -5   7  329.05   10.78
  -1  -5   7  341.46   11.27
  -1  -5   7  341.54   11.09
  -1  -5   6  584.10   15.24
  -1  -5   6  621.42   15.26
  -1  -5   5  586.19   14.42
  -1  -5   5  610.99   14.01
  -1  -5   4 1683.25   35.82
  -1  -5   4 1672.91   36.41
   1  -5  -3  701.40   14.88
  -1  -5   3  697.26   15.32
  -1  -5   3  681.43   16.05
   1  -5  -2 1826.17   39.71
  -1  -5   2 1950.85   39.48
  -1  -5   2 1920.31   40.48
  -1  -5   1  828.17   16.64
  -1  -5   1  831.55   17.96
   1  -5   0 1877.40   39.19
   1  -5   1  355.88    8.55
  -1  -5  -1  369.00    7.95
   1  -5   1  363.30    8.66
   1  -5   2 1770.93   37.63
   1  -5   2 1810.75   38.53
   1  -5   2 1818.07   37.21
   1  -5   2 1715.69   37.54
   1  -5   3  191.09    5.23
   1  -5   3  197.62    5.40
   1  -5   3  186.56    5.42
   1  -5   4  733.39   17.71
   1  -5   4  758.22   16.82
   1  -5   5 1224.87   29.13
   1  -5   5 1287.45   28.16
   1  -5   6  191.70    6.31
   1  -5   6  169.91    6.70
   1  -5   6  182.32    6.10
   1  -5   7  830.88   20.53
   1  -5   7  820.62   20.36
   1  -5   7  892.48   22.21
   1  -5   7  913.94   22.72
   1  -5   7  902.99   22.56
   1  -5   7  887.35   22.28
   1  -5   7  942.24   20.95
   1  -5   7  950.92   20.57
   1  -5   8   96.00    5.66
   1  -5   8  100.44    5.94
   1  -5   8  108.31    5.15
   1  -5   8  106.52    4.95
   1  -5   8   95.27    5.67
   1  -5   8   95.71    5.64
   1  -5   9   95.83    5.96
   1  -5   9  105.18    6.02
   1  -5   9   94.62    5.34
   1  -5   9  101.30    5.64
   1  -5   9   96.21    5.71
   1  -5   9  106.23    6.25
   1  -5   9  105.49    6.32
   1  -5   9  114.14    6.73
   1  -5   9  104.83    5.89
   1  -5   9  108.00    5.47
   1  -5   9  104.77    5.08
   1  -5   9  104.22    6.49
   1  -5   9   96.64    6.11
   1  -5   9  117.87    6.52
   1  -5  10   54.73    4.33
   1  -5  10   53.91    4.06
   1  -5  10   54.45    4.16
   1  -5  10   52.31    4.99
   1  -5  10   54.02    4.81
   1  -5  10   51.90    5.04
   1  -5  10   57.87    4.68
   1  -5  10   52.59    4.88
   1  -5  10   55.65    4.66
   1  -5  10   55.55    4.50
   1  -5  10   48.11    3.48
   1  -5  10   53.77    4.83
   1  -5  10   56.77    4.77
   1  -5  11   67.42    4.64
   1  -5  11   68.23    4.52
   1  -5  11   67.77    4.85
   1  -5  11   69.65    5.64
   1  -5  11   69.90    5.79
   1  -5  11   74.40    5.77
   1  -5  11   69.34    5.08
   1  -5  11   70.77    5.60
   1  -5  11   67.08    5.18
   1  -5  11   72.79    5.55
   1  -5  11   72.30    5.04
   1  -5  11   73.33    5.41
   1  -5  12   20.92    2.86
   1  -5  12   17.64    3.38
   1  -5  12   21.88    3.66
   1  -5  12   21.94    3.20
   1  -5  12   19.07    2.86
   1  -5  12   26.50    3.64
   1  -5  12   20.22    3.57
   1  -5  12   17.99    2.83
   1  -5  13   33.46    3.69
   1  -5  13   30.33    3.84
   1  -5  13   25.68    3.40
   1  -5  14    7.51    2.26
   1  -5  14    8.31    2.04
   1  -5  15    8.81    1.72
  -1  -4  15   13.99    2.26
  -1  -4  15   12.38    2.10
  -1  -4  14    0.35    1.72
  -1  -4  14    2.28    1.91
  -1  -4  13    5.58    1.48
  -1  -4  13    3.91    1.29
  -1  -4  13    3.23    2.40
  -1  -4  12   22.26    3.47
  -1  -4  12   23.62    2.66
  -1  -4  12   19.66    3.34
  -1  -4  12   24.44    3.57
  -1  -4  12   20.72    3.62
  -1  -4  12   21.19    3.21
   1  -4 -12   17.95    3.03
  -1  -4  12   26.10    2.49
  -1  -4  11  168.05    8.40
  -1  -4  11  158.67    7.19
  -1  -4  11  165.72    8.40
  -1  -4  11  172.21    8.29
  -1  -4  11  158.58    7.03
  -1  -4  11  172.69    7.85
  -1  -4  11  155.09    6.46
  -1  -4  11  166.09    8.17
  -1  -4  11  174.42    8.03
  -1  -4  11  163.11    8.52
  -1  -4  11  173.89    9.14
  -1  -4  11  151.76    8.34
  -1  -4  11  170.25    6.81
  -1  -4  11  183.78    8.47
  -1  -4  11  175.47    7.59
  -1  -4  11  194.64    7.43
  -1  -4  11  188.03    6.91
  -1  -4  10  360.54   12.12
  -1  -4  10  382.57   13.86
  -1  -4  10  369.28   13.09
  -1  -4  10  373.93   13.61
  -1  -4  10  352.83   11.84
  -1  -4  10  365.83   12.51
  -1  -4  10  375.70   13.08
  -1  -4  10  356.04   11.33
  -1  -4  10  370.63   12.72
  -1  -4  10  378.63   13.63
  -1  -4  10  378.32   13.39
  -1  -4  10  414.92   13.50
  -1  -4  10  376.32   11.32
  -1  -4  10  388.30   12.32
  -1  -4  10  419.11   12.54
  -1  -4  10  384.59   14.06
  -1  -4  10  346.29   13.18
  -1  -4   9   33.75    3.68
  -1  -4   9   29.79    3.29
  -1  -4   9   30.02    3.46
  -1  -4   9   29.33    2.86
  -1  -4   9   31.68    3.22
  -1  -4   9   29.23    2.70
  -1  -4   9   30.21    3.13
  -1  -4   9   33.34    3.39
  -1  -4   9   28.40    3.29
  -1  -4   9   27.74    3.34
  -1  -4   9   31.58    2.61
  -1  -4   9   31.34    2.95
  -1  -4   9   37.01    3.35
  -1  -4   9   33.75    3.03
  -1  -4   9   29.54    3.48
  -1  -4   9   27.96    3.31
  -1  -4   9   37.14    3.20
  -1  -4   9   30.51    2.57
  -1  -4   8  277.55   10.18
  -1  -4   8  273.32    9.90
  -1  -4   8  268.46    9.62
  -1  -4   8  279.96    9.88
  -1  -4   8  262.80    9.51
  -1  -4   8  278.73   10.08
  -1  -4   8  282.79   10.36
  -1  -4   8  256.46    9.73
  -1  -4   8  290.95   10.52
  -1  -4   8  278.12    8.83
  -1  -4   8  276.38    9.34
  -1  -4   8  272.25    8.92
  -1  -4   8  273.43    8.42
  -1  -4   8  279.47    8.01
  -1  -4   8  300.63    9.21
  -1  -4   7  110.55    5.30
  -1  -4   7   99.16    5.19
  -1  -4   7  107.82    5.36
  -1  -4   7  108.76    5.50
  -1  -4   7   99.09    4.42
  -1  -4   7  102.41    4.41
  -1  -4   7  110.24    4.64
  -1  -4   6  210.89    6.44
  -1  -4   6  196.70    6.45
  -1  -4   6  209.27    6.58
  -1  -4   5  710.04   15.99
  -1  -4   5  689.11   16.20
  -1  -4   4  314.51    7.97
  -1  -4   4  321.68    8.33
  -1  -4   3  718.52   16.41
  -1  -4   3  771.55   16.99
   1  -4  -3  757.70   15.71
  -1  -4   2 1432.84   30.36
  -1  -4   2 1489.96   31.09
  -1  -4   1   12.15    0.92
   1  -4  -1   12.32    0.65
   1  -4   0 2478.16   51.32
   1  -4   1  645.54   14.39
  -1  -4  -1  678.42   13.98
   1  -4   1  650.81   14.39
   1  -4   2 1892.08   38.78
   1  -4   2 1788.36   38.55
   1  -4   2 1913.59   39.57
   1  -4   2 1835.25   38.83
   1  -4   3  992.36   22.33
   1  -4   3 1072.39   22.44
   1  -4   3 1021.89   22.57
   1  -4   4  466.26   11.39
   1  -4   4  461.66   11.51
   1  -4   4  490.91   11.39
   1  -4   4  453.22   11.94
   1  -4   5  198.56    6.70
   1  -4   5  214.24    6.30
   1  -4   5  202.69    6.14
   1  -4   6  330.49    8.96
   1  -4   6  334.36    8.76
   1  -4   7   57.04    3.72
   1  -4   7   56.52    3.20
   1  -4   7   56.75    3.26
   1  -4   7   62.36    4.19
   1  -4   7   54.52    3.81
   1  -4   7   58.76    3.90
   1  -4   7   48.06    2.61
   1  -4   7   65.96    3.61
   1  -4   7   67.57    3.56
   1  -4   8  173.29    7.78
   1  -4   8  156.87    7.35
   1  -4   8  172.69    7.84
   1  -4   8  165.38    7.57
   1  -4   8  170.65    7.17
   1  -4   8  154.42    5.82
   1  -4   8  169.19    7.68
   1  -4   8  174.90    6.26
   1  -4   8  190.47    6.88
   1  -4   8  171.47    7.46
   1  -4   8  166.22    7.56
   1  -4   9  129.29    7.07
   1  -4   9  115.89    5.39
   1  -4   9  137.19    7.07
   1  -4   9  135.00    6.80
   1  -4   9  128.60    6.50
   1  -4   9  127.88    6.20
   1  -4   9  128.87    6.50
   1  -4   9  128.71    6.08
   1  -4   9  120.85    6.70
   1  -4   9  129.31    7.10
   1  -4   9  143.87    7.50
   1  -4   9  135.84    7.21
   1  -4   9  128.13    5.35
   1  -4   9  139.91    6.71
   1  -4   9  152.49    7.21
   1  -4   9  120.75    5.29
   1  -4  10   54.02    4.28
   1  -4  10   51.24    3.87
   1  -4  10   49.32    3.99
   1  -4  10   51.61    4.84
   1  -4  10   55.24    5.12
   1  -4  10   53.70    4.42
   1  -4  10   55.89    5.08
   1  -4  10   55.37    4.49
   1  -4  10   47.69    4.43
   1  -4  10   49.23    4.14
   1  -4  10   50.66    4.46
   1  -4  10   50.55    4.74
   1  -4  11  132.14    6.42
   1  -4  11  140.94    7.11
   1  -4  11  143.68    6.77
   1  -4  11  141.22    8.26
   1  -4  11  141.08    8.18
   1  -4  11  153.88    8.05
   1  -4  11  151.80    8.15
   1  -4  11  140.42    7.76
   1  -4  11  134.84    7.07
   1  -4  11  145.80    7.61
   1  -4  11  141.02    7.38
   1  -4  12   15.56    2.63
   1  -4  12   14.30    3.08
   1  -4  12   15.08    2.82
   1  -4  12   14.04    3.30
   1  -4  12   15.20    3.24
   1  -4  13   12.35    3.03
   1  -4  13   12.05    2.69
   1  -4  13    7.38    2.54
   1  -4  14    2.47    1.70
   1  -4  14    3.71    2.02
   1  -4  15    0.38    1.02
   1  -4  15    1.37    1.53
  -1  -3  15    9.36    2.16
  -1  -3  15    9.92    1.99
  -1  -3  14   62.33    4.81
  -1  -3  14   60.87    5.02
  -1  -3  14   55.16    3.35
  -1  -3  13   52.13    5.13
  -1  -3  13   65.61    4.05
  -1  -3  13   53.44    5.01
  -1  -3  13   51.68    3.38
  -1  -3  12   46.65    4.32
   1  -3 -12   57.06    4.73
  -1  -3  12   61.45    4.14
  -1  -3  12   52.50    5.23
  -1  -3  12   39.67    4.61
  -1  -3  12   54.18    4.60
  -1  -3  12   57.60    3.74
  -1  -3  12   56.35    5.23
  -1  -3  11  226.91    8.81
  -1  -3  11  248.51   10.18
  -1  -3  11  231.34    8.74
  -1  -3  11  234.89   10.37
  -1  -3  11  244.44    9.74
  -1  -3  11  244.35    9.59
  -1  -3  11  246.28   10.16
  -1  -3  11  245.34   10.62
  -1  -3  11  237.18   10.22
  -1  -3  11  267.65   10.34
  -1  -3  11  259.30    8.98
  -1  -3  11  279.88    8.98
  -1  -3  11  260.55   11.47
  -1  -3  11  241.64   10.81
  -1  -3  10   75.72    4.61
  -1  -3  10   82.79    5.63
  -1  -3  10   73.61    4.56
  -1  -3  10   86.28    5.43
  -1  -3  10   76.65    5.24
  -1  -3  10   78.43    4.29
  -1  -3  10   75.82    5.00
  -1  -3  10   82.79    5.09
  -1  -3  10   80.95    5.59
  -1  -3  10   81.92    5.52
  -1  -3  10   76.67    4.85
  -1  -3  10   81.34    5.44
  -1  -3  10   84.09    4.54
  -1  -3  10   81.97    6.02
  -1  -3  10   77.72    5.67
  -1  -3  10   88.29    5.03
  -1  -3   9  259.98    9.25
  -1  -3   9  282.74   10.31
  -1  -3   9  273.44   10.43
  -1  -3   9  253.07    8.84
  -1  -3   9  267.28    9.79
  -1  -3   9  282.23   10.30
  -1  -3   9  275.16    9.97
  -1  -3   9  276.26   10.57
  -1  -3   9  281.86   10.52
  -1  -3   9  303.61   10.53
  -1  -3   9  271.71    9.20
  -1  -3   9  294.63    9.06
  -1  -3   9  286.08    9.63
  -1  -3   9  307.11    9.78
  -1  -3   9  269.35   10.58
  -1  -3   9  305.94   11.33
  -1  -3   8  210.28    8.60
  -1  -3   8  208.96    8.33
  -1  -3   8  201.72    7.20
  -1  -3   8  201.28    7.17
  -1  -3   8  205.51    6.91
  -1  -3   8  216.76    7.64
  -1  -3   8  205.41    8.35
  -1  -3   8  199.56    8.04
  -1  -3   8  198.32    7.38
  -1  -3   8  205.58    7.83
  -1  -3   8  207.30    8.04
  -1  -3   8  208.14    7.96
  -1  -3   8  206.32    8.25
  -1  -3   8  203.86    6.22
  -1  -3   8  228.86    7.65
   1  -3  -8  212.94    6.05
  -1  -3   8  215.56    8.67
  -1  -3   8  215.14    8.40
  -1  -3   7  817.71   19.83
  -1  -3   7  810.30   19.88
  -1  -3   7  859.96   20.08
  -1  -3   6  200.31    6.22
  -1  -3   6  193.54    6.15
  -1  -3   6  185.13    5.92
  -1  -3   5  558.76   13.23
  -1  -3   5  575.61   13.41
  -1  -3   4  678.32   15.54
  -1  -3   4  692.18   15.78
   1  -3  -4  694.90   14.42
  -1  -3   4  657.42   15.61
  -1  -3   3  399.92    9.72
  -1  -3   3  453.01   10.08
  -1  -3   2  420.41    9.60
   1  -3  -2  427.16    9.26
  -1  -3   1 3652.01   70.01
   1  -3  -1 3230.95   69.55
   1  -3   0 2950.22   58.70
   1  -3   0 2798.49   58.31
   1  -3   1  880.97   18.30
   1  -3   1  831.71   18.34
   1  -3   1  887.90   18.91
   1  -3   2  590.49   13.28
   1  -3   2  632.90   13.36
   1  -3   2  600.35   13.44
   1  -3   3 1652.73   34.58
   1  -3   3 1671.07   34.37
   1  -3   4 1062.02   24.72
  -1  -3  -4 1183.55   23.52
   1  -3   4 1045.43   24.77
   1  -3   4 1113.93   24.53
   1  -3   4 1121.53   25.23
   1  -3   4 1100.07   24.59
   1  -3   5  881.83   21.28
   1  -3   5  978.02   20.95
   1  -3   5  857.89   20.62
   1  -3   5  926.67   21.06
  -1  -3  -5  971.40   19.87
  -1  -3  -6 1378.00   27.26
   1  -3   6 1331.26   28.90
   1  -3   6 1374.62   28.38
   1  -3   7  728.59   18.79
  -1  -3  -7  754.02   15.70
   1  -3   7  698.97   18.68
   1  -3   7  759.34   19.19
   1  -3   7  710.59   18.68
   1  -3   7  701.92   18.03
   1  -3   7  659.27   17.12
   1  -3   7  774.95   16.92
   1  -3   7  779.75   17.80
   1  -3   7  727.67   18.99
   1  -3   8  277.68   10.18
   1  -3   8  270.16    9.79
   1  -3   8  266.59    9.58
   1  -3   8  280.19   10.10
   1  -3   8  274.37    9.53
   1  -3   8  259.43    9.04
   1  -3   8  267.90    9.18
   1  -3   8  272.42   10.14
   1  -3   8  281.32    9.61
   1  -3   8  274.51   10.26
   1  -3   8  260.73    8.38
   1  -3   8  282.08    8.31
   1  -3   8  286.70    8.34
   1  -3   8  300.37    9.26
   1  -3   8  280.06   10.41
   1  -3   8  273.22   10.26
   1  -3   9  335.67   11.44
   1  -3   9  325.53   11.92
   1  -3   9  343.36   11.84
   1  -3   9  326.74   10.79
   1  -3   9  322.22   11.23
   1  -3   9  316.08   10.81
   1  -3   9  338.24   12.57
   1  -3   9  319.93   12.19
   1  -3   9  343.79   12.21
   1  -3   9  312.96   10.02
   1  -3   9  342.60   11.43
   1  -3   9  346.65   10.04
   1  -3   9  376.36   10.89
   1  -3   9  384.70   12.14
   1  -3   9  346.26   12.26
   1  -3  10  321.84   12.40
   1  -3  10  304.65   11.38
   1  -3  10  325.60   12.25
   1  -3  10  332.75   11.93
   1  -3  10  299.50   10.80
   1  -3  10  320.14   11.42
   1  -3  10  313.26   10.81
   1  -3  10  333.59   12.90
   1  -3  10  342.96   13.19
   1  -3  10  339.75   12.40
   1  -3  10  324.92   11.46
   1  -3  10  311.52   11.65
   1  -3  10  361.90   10.97
   1  -3  10  325.57    9.96
   1  -3  11   39.93    4.40
   1  -3  11   35.56    3.64
   1  -3  11   36.63    3.98
   1  -3  11   32.99    3.16
   1  -3  11   32.61    3.56
   1  -3  11   36.35    3.37
   1  -3  11   39.44    4.69
   1  -3  11   36.03    4.51
   1  -3  11   37.37    4.24
   1  -3  11   37.46    3.82
   1  -3  11   37.58    2.92
   1  -3  11   39.70    3.41
   1  -3  12   86.11    6.45
   1  -3  12   90.21    6.78
   1  -3  12   81.12    5.50
   1  -3  12   86.16    6.12
   1  -3  12   87.88    4.91
   1  -3  12   82.19    5.25
   1  -3  13    4.72    2.28
   1  -3  13    7.85    1.67
   1  -3  13    6.15    2.61
   1  -3  13    7.12    2.63
   1  -3  14   23.84    2.92
   1  -3  14   23.89    3.39
   1  -3  15   17.82    2.07
   1  -3  15   13.11    2.33
  -1  -2  16    6.62    1.21
  -1  -2  16    5.12    1.21
  -1  -2  15   24.31    2.73
  -1  -2  15   20.73    1.83
  -1  -2  15   23.72    3.05
  -1  -2  14    7.78    2.71
  -1  -2  14    8.98    1.76
  -1  -2  14   11.28    2.54
  -1  -2  13  113.96    7.62
  -1  -2  13  121.72    5.94
  -1  -2  13  120.35    7.35
  -1  -2  13  121.83    5.48
  -1  -2  12   26.91    4.29
  -1  -2  12   22.65    3.68
  -1  -2  12   29.42    2.90
  -1  -2  12   29.47    3.98
  -1  -2  12   33.77    3.29
  -1  -2  12   23.29    3.20
  -1  -2  11   18.45    3.01
  -1  -2  11   17.06    2.25
  -1  -2  11   18.70    2.41
  -1  -2  11   15.21    3.42
  -1  -2  11   16.79    2.81
  -1  -2  11   18.47    2.41
  -1  -2  11   18.80    3.08
  -1  -2  11   16.68    3.30
  -1  -2  11   14.85    3.18
  -1  -2  11   16.18    2.21
  -1  -2  10   56.72    4.84
  -1  -2  10   53.04    3.78
  -1  -2  10   57.36    4.68
  -1  -2  10   54.11    3.80
  -1  -2  10   57.68    4.54
  -1  -2  10   61.03    4.37
  -1  -2  10   53.30    4.14
  -1  -2  10   63.01    4.58
  -1  -2  10   53.90    4.70
  -1  -2  10   58.78    4.56
  -1  -2  10   63.92    3.92
  -1  -2  10   58.74    4.13
  -1  -2  10   61.66    4.68
  -1  -2  10   60.93    3.77
  -1  -2  10   56.61    4.96
  -1  -2  10   64.12    5.38
  -1  -2   9   92.05    4.89
  -1  -2   9   96.60    4.86
  -1  -2   9  102.30    5.75
  -1  -2   9   95.13    5.40
  -1  -2   9  101.37    5.63
  -1  -2   9   98.40    5.30
  -1  -2   9   94.90    5.22
  -1  -2   9   89.59    4.48
  -1  -2   9   97.74    5.74
   1  -2  -9  106.50    4.06
  -1  -2   9  103.62    5.10
  -1  -2   9  102.43    4.97
  -1  -2   9  104.81    5.60
  -1  -2   9  106.06    4.78
  -1  -2   9  114.45    6.51
  -1  -2   9   92.21    5.79
  -1  -2   9   96.34    5.58
  -1  -2   8   96.99    5.20
   1  -2  -8  100.05    3.78
  -1  -2   8  100.76    4.96
  -1  -2   8   99.65    5.13
  -1  -2   8   94.57    4.88
  -1  -2   8   97.32    5.30
  -1  -2   8   97.70    4.33
  -1  -2   8   94.86    4.48
  -1  -2   8  107.74    4.84
  -1  -2   8   93.64    4.59
  -1  -2   8   99.39    5.27
  -1  -2   8  100.59    5.15
  -1  -2   8   96.79    5.45
  -1  -2   8   99.75    5.66
  -1  -2   8   95.77    3.56
  -1  -2   8  103.82    4.78
  -1  -2   7   45.06    2.81
  -1  -2   7   41.04    2.74
  -1  -2   7   43.43    2.25
  -1  -2   6  826.74   18.99
  -1  -2   6  780.16   18.71
  -1  -2   5  959.29   21.35
  -1  -2   5  966.18   21.33
  -1  -2   5  920.03   20.94
  -1  -2   4  711.20   16.45
  -1  -2   4  762.30   16.57
  -1  -2   4  726.36   16.28
  -1  -2   3  120.77    3.60
   1  -2  -3  128.92    2.87
  -1  -2   2 7678.39  157.42
   1  -2  -1  768.76   16.33
   1  -2  -1  729.48   16.07
   1  -2   0  428.27    8.52
   1  -2   0  418.95    8.29
   1  -2   1  580.30   12.07
   1  -2   1  593.39   12.62
  -1  -2  -2 2110.28   42.81
   1  -2   2 2064.26   43.52
   1  -2   2 2042.39   43.33
   1  -2   3 2364.19   51.43
  -1  -2  -3 2584.76   50.69
   1  -2   3 2352.82   51.50
   1  -2   3 2549.55   51.88
   1  -2   3 2321.19   51.21
   1  -2   3 2470.42   51.33
   1  -2   4  669.27   15.65
  -1  -2  -4  700.61   14.70
   1  -2   4  656.56   15.61
   1  -2   4  672.38   15.20
   1  -2   4  683.38   15.45
   1  -2   4  674.54   15.13
   1  -2   5  671.04   15.36
   1  -2   5  654.76   14.82
   1  -2   5  612.63   14.52
   1  -2   5  621.81   15.42
  -1  -2  -5  672.34   14.34
   1  -2   6  495.38   11.33
   1  -2   6  485.88   11.98
  -1  -2  -6  474.18   10.95
  -1  -2  -6  495.36   10.78
   1  -2   7  481.56   12.76
   1  -2   7  472.88   11.77
  -1  -2  -7  480.03   11.29
  -1  -2  -7  455.47   11.32
  -1  -2  -8   43.89    2.18
   1  -2   8   40.43    3.56
   1  -2   8   41.09    3.27
   1  -2   8   36.23    3.00
   1  -2   8   46.18    3.64
   1  -2   8   38.22    3.05
   1  -2   8   36.88    2.85
   1  -2   8   39.41    2.93
   1  -2   8   37.05    3.39
   1  -2   8   40.22    3.42
   1  -2   8   33.18    2.89
   1  -2   8   35.83    2.62
   1  -2   8   34.01    3.49
   1  -2   8   44.80    3.45
   1  -2   8   38.96    3.61
   1  -2   8   38.60    3.56
   1  -2   8   43.98    2.69
   1  -2   9  108.37    5.79
   1  -2   9  116.12    6.33
   1  -2   9  109.80    6.13
   1  -2   9  111.25    5.77
   1  -2   9  116.72    6.10
   1  -2   9  102.91    5.22
   1  -2   9  112.98    5.77
   1  -2   9  104.50    5.34
   1  -2   9  107.48    6.21
   1  -2   9  118.78    6.72
   1  -2   9  115.52    6.74
   1  -2   9  108.09    5.05
   1  -2   9  111.50    5.79
   1  -2   9  119.45    6.40
   1  -2   9  133.39    5.73
   1  -2   9  124.80    5.12
   1  -2  10  152.07    7.27
   1  -2  10  161.46    8.08
   1  -2  10  153.89    7.72
   1  -2  10  157.83    7.64
   1  -2  10  153.05    7.20
   1  -2  10  144.63    6.56
   1  -2  10  150.65    7.18
   1  -2  10  144.31    6.72
   1  -2  10  180.56    7.20
   1  -2  10  162.54    8.17
   1  -2  10  161.12    7.97
   1  -2  10  170.20    8.82
   1  -2  10  162.84    8.58
   1  -2  10  170.31    6.55
   1  -2  11  157.86    7.94
   1  -2  11  159.76    8.17
   1  -2  11  154.74    8.40
   1  -2  11  170.98    9.29
   1  -2  11  173.71    9.33
   1  -2  11  157.79    7.58
   1  -2  11  164.28    8.59
   1  -2  11  174.69    6.85
   1  -2  12   58.21    4.16
   1  -2  12   47.01    4.59
   1  -2  12   50.46    5.23
   1  -2  12   59.44    5.60
   1  -2  13    5.48    2.57
   1  -2  13    5.90    2.71
   1  -2  13   13.62    3.84
   1  -2  13    6.58    1.85
   1  -2  13    6.22    2.30
   1  -2  14   26.66    3.71
   1  -2  14   24.07    2.34
   1  -2  15   15.33    2.53
   1  -2  15   18.81    2.34
  -1  -1  16    4.90    1.18
  -1  -1  16    4.68    1.41
  -1  -1  15   10.61    1.61
  -1  -1  15    9.49    2.34
  -1  -1  15   10.37    2.09
  -1  -1  14    9.56    1.92
  -1  -1  14   10.67    2.54
  -1  -1  14   10.06    2.74
  -1  -1  13    0.41    1.32
  -1  -1  13    1.27    1.61
  -1  -1  13    0.15    2.25
  -1  -1  13    1.54    2.58
  -1  -1  13    0.61    1.40
  -1  -1  12   16.99    2.69
  -1  -1  12   10.81    3.13
  -1  -1  12   13.95    2.30
  -1  -1  12   10.70    2.95
  -1  -1  11  140.18    6.88
  -1  -1  11  137.27    8.00
  -1  -1  11  132.12    7.00
  -1  -1  11  145.15    6.48
  -1  -1  11  146.52    6.40
  -1  -1  11  135.47    8.16
  -1  -1  11  145.17    8.59
  -1  -1  10  210.98    9.79
  -1  -1  10  191.45    9.31
  -1  -1  10  197.26    7.48
  -1  -1  10  196.31    8.15
  -1  -1  10  175.66    7.15
  -1  -1  10  198.74    9.11
  -1  -1  10  187.67    8.58
  -1  -1  10  173.69    7.14
  -1  -1  10  181.26    7.93
  -1  -1  10  174.12    7.76
  -1  -1  10  188.73    8.31
  -1  -1  10  213.07    7.59
   1  -1 -10  201.11    6.49
  -1  -1   9  366.69   11.45
  -1  -1   9  412.27   13.57
  -1  -1   9  388.62   12.64
  -1  -1   9  390.55   12.89
  -1  -1   9  365.95   11.42
  -1  -1   9  375.98   12.13
  -1  -1   9  384.29   12.50
  -1  -1   9  369.76   12.03
  -1  -1   9  377.55   12.91
  -1  -1   9  398.82   12.71
  -1  -1   9  375.64   11.54
  -1  -1   9  423.84   12.53
  -1  -1   9  415.63   11.63
  -1  -1   9  412.23   13.98
  -1  -1   9  365.69   13.20
   1  -1  -9  404.27   10.58
  -1  -1   8  326.29   11.01
  -1  -1   8  301.81   10.22
  -1  -1   8  307.31   10.43
  -1  -1   8  302.95   10.54
  -1  -1   8  308.51   10.02
  -1  -1   8  302.31   10.16
  -1  -1   8  296.59    9.91
  -1  -1   8  310.17   10.65
  -1  -1   8  313.36    9.54
  -1  -1   8  335.85   10.29
  -1  -1   8  327.38    9.38
   1  -1  -8  307.47    8.58
  -1  -1   8  331.12   11.32
  -1  -1   8  321.85   11.09
  -1  -1   8  316.10   10.37
  -1  -1   7  681.35   15.80
  -1  -1   7  591.49   13.78
   1  -1  -6  278.68    7.14
  -1  -1   6  262.84    6.69
  -1  -1   5 2789.31   55.46
   1  -1  -5 2514.73   54.48
  -1  -1   4  373.70    9.03
  -1  -1   4  387.26    8.62
  -1  -1   3 2036.01   43.15
   1  -1  -3 1980.30   42.63
   1  -1  -2  240.82    5.20
   1  -1  -1  140.01    2.92
   1  -1  -1  134.80    3.10
   1  -1   0 1572.28   32.48
  -1  -1   0 1622.95   32.44
   1  -1   1  309.09    6.91
   1  -1   1  292.92    6.74
  -1  -1  -2  908.58   18.00
   1  -1   2  867.65   18.44
   1  -1   2  842.80   18.25
   1  -1   2  901.17   18.33
   1  -1   3 1802.80   38.66
  -1  -1  -3 1787.66   38.08
   1  -1   3 1883.79   38.75
   1  -1   3 1979.58   38.36
   1  -1   3 1859.25   38.57
   1  -1   3 1728.91   38.27
   1  -1   4 1587.16   35.14
   1  -1   4 1736.23   35.15
   1  -1   4 1654.63   34.64
   1  -1   4 1635.53   34.45
  -1  -1  -4 1605.20   34.44
   1  -1   5   95.34    3.83
  -1  -1  -5  113.22    3.55
   1  -1   5  107.16    3.41
   1  -1   5   84.87    2.83
   1  -1   5  107.96    3.81
  -1  -1  -5   98.39    3.13
  -1  -1  -6  750.56   15.35
   1  -1   6  701.73   14.90
   1  -1   6  697.54   15.84
  -1  -1  -6  720.09   14.88
  -1  -1  -7  428.00   10.84
  -1  -1  -7  419.62   10.51
  -1  -1  -8  375.64    9.16
   1  -1   8  337.19   11.38
   1  -1   8  316.38   10.46
   1  -1   8  334.58   11.10
   1  -1   8  323.68   10.76
   1  -1   8  324.69   10.48
   1  -1   8  330.20   11.22
  -1  -1  -8  350.36    9.23
   1  -1   8  300.85   10.39
   1  -1   8  315.81    9.78
   1  -1   8  327.59   10.55
   1  -1   8  327.17   11.09
   1  -1   8  338.71   11.70
   1  -1   8  351.48    9.81
   1  -1   9    7.69    2.34
   1  -1   9    9.66    1.75
   1  -1   9    7.80    2.28
  -1  -1  -9    8.04    1.25
   1  -1   9    8.64    2.22
   1  -1   9    8.57    1.82
   1  -1   9    7.89    1.78
   1  -1   9    7.85    1.95
   1  -1   9    6.32    2.02
   1  -1   9    7.33    1.80
   1  -1   9    7.25    1.55
   1  -1   9    6.69    1.60
   1  -1   9    7.12    2.02
   1  -1   9    5.83    1.82
   1  -1   9   11.14    1.99
   1  -1   9    9.38    1.66
   1  -1  10  174.15    8.37
   1  -1  10  163.69    7.78
   1  -1  10  151.66    6.74
   1  -1  10  159.43    8.16
   1  -1  10  175.39    9.04
   1  -1  10  200.06    7.79
   1  -1  10  167.06    7.99
   1  -1  10  157.23    7.28
   1  -1  10  184.29    6.92
   1  -1  11  157.54    6.64
   1  -1  11  143.09    8.57
   1  -1  11  135.25    6.81
   1  -1  11  151.66    8.18
   1  -1  12   20.17    2.79
   1  -1  12   15.42    3.42
   1  -1  12   18.69    3.24
   1  -1  13   10.13    2.22
   1  -1  13    8.90    2.98
   1  -1  13    8.00    2.50
   1  -1  14    0.90    1.27
   1  -1  15    1.02    1.53
  -1   0  16    1.16    1.04
  -1   0  16    1.63    1.23
  -1   0  15   24.18    3.14
  -1   0  15   19.62    2.13
  -1   0  14   -0.08    1.22
  -1   0  14    1.55    1.46
  -1   0  14    1.85    1.93
  -1   0  14    0.30    2.23
  -1   0  13   22.73    3.01
  -1   0  13   33.80    3.40
  -1   0  13   26.47    4.17
  -1   0  13   28.32    2.87
  -1   0  13   26.66    3.72
  -1   0  12   -0.43    1.66
  -1   0  12   -0.79    2.33
  -1   0  12    3.62    2.68
  -1   0  12   -0.56    1.80
   1   0 -11   80.71    3.98
  -1   0  11   82.12    6.11
  -1   0  11   85.38    4.97
  -1   0  11   74.49    6.26
  -1   0  11   88.20    6.79
  -1   0  11   90.21    5.02
  -1   0  10   24.95    2.64
   1   0 -10   27.74    2.27
  -1   0  10   21.51    2.81
  -1   0  10   26.54    3.50
  -1   0  10   23.76    2.65
  -1   0  10   21.95    2.86
  -1   0  10   28.27    3.86
  -1   0  10   28.11    3.82
  -1   0  10   21.86    2.33
  -1   0   9  109.73    6.57
  -1   0   9  101.14    6.23
  -1   0   9  114.55    5.09
  -1   0   9  103.13    5.34
  -1   0   9  103.54    6.04
  -1   0   9  105.69    5.81
  -1   0   9   92.97    4.72
  -1   0   9   96.39    5.15
  -1   0   9   96.60    5.38
  -1   0   9  121.67    5.21
   1   0  -9  109.58    4.46
  -1   0   8  215.85    8.53
  -1   0   8  216.45    8.25
  -1   0   8  203.30    7.83
  -1   0   8  202.42    7.61
  -1   0   8  207.88    7.70
  -1   0   8  212.19    8.00
  -1   0   8  207.17    8.63
  -1   0   8  215.77    8.79
  -1   0   8  235.01    7.39
   1   0  -8  220.55    6.75
   1   0  -8  247.36    7.08
  -1   0   8  210.95    7.94
  -1   0   7  557.81   13.76
   1   0  -7  499.37   12.89
   1   0  -6   27.39    1.79
  -1   0   6   28.48    1.31
  -1   0   5   71.22    2.97
   1   0  -5   68.16    2.69
  -1   0   5   67.95    2.06
  -1   0   4  659.85   14.37
   1   0  -4  596.19   13.99
  -1   0   3   17.65    1.10
   1   0  -3   17.27    0.99
   1   0  -2 2348.35   49.01
  -1   0   2 2378.35   48.56
   1   0  -1  185.53    4.37
   1   0   0 1424.76   28.98
   1   0   0 1517.21   29.05
  -1   0  -1 2632.79   54.04
   1   0   2  110.38    3.08
  -1   0  -2  105.17    2.99
   1   0   3 1954.22   39.58
   1   0   3 1931.33   39.44
   1   0   3 1910.06   39.96
   1   0   3 1932.84   40.02
   1   0   4  682.61   14.30
   1   0   4  689.83   14.90
   1   0   4  673.23   14.97
  -1   0  -4  641.62   14.38
   1   0   5  249.25    7.36
  -1   0  -5  252.77    6.75
   1   0   6  421.42   11.75
  -1   0  -6  448.85   10.96
  -1   0  -7    6.09    1.18
  -1   0  -7    6.76    1.09
   1   0   8   11.80    2.01
   1   0   8   10.19    1.92
   1   0   8    8.86    1.77
   1   0   8   10.13    1.52
   1   0   8    7.51    1.78
   1   0   8   10.17    2.18
   1   0   8   11.29    1.65
   1   0   8   10.35    2.17
   1   0   8   10.62    1.89
  -1   0  -8   11.86    1.49
  -1   0  -8   10.49    1.37
   1   0   9  114.13    6.01
   1   0   9  110.24    5.54
   1   0   9  117.48    6.34
   1   0   9  114.26    5.97
   1   0   9  123.34    6.27
   1   0   9  154.50    6.40
   1   0   9  116.84    6.36
   1   0   9  132.33    7.21
   1   0   9  121.09    5.45
  -1   0  -9  133.67    4.83
   1   0   9  137.18    5.61
   1   0  10   34.52    3.46
   1   0  10   45.41    3.67
   1   0  10   33.97    4.18
   1   0  10   38.18    3.18
   1   0  10   30.19    3.03
   1   0  10   38.48    3.96
  -1   0 -10   40.41    2.55
   1   0  11  150.59    8.87
   1   0  11  157.74    8.38
   1   0  11  181.20    7.89
   1   0  11  178.12    7.21
   1   0  12   36.63    4.11
   1   0  12   35.50    4.65
   1   0  12   44.93    3.97
   1   0  13    1.81    1.92
   1   0  13    0.82    1.63
   1   0  14    1.90    1.47
   1   0  15   26.95    2.21
   1   0  15   26.26    2.20
  -1   1  15    9.92    2.36
  -1   1  15    9.38    1.70
  -1   1  15    9.19    1.38
  -1   1  14   11.09    2.94
  -1   1  14   10.28    2.24
  -1   1  14    8.99    2.28
  -1   1  14    6.85    1.82
  -1   1  13    1.41    1.49
  -1   1  13    1.60    2.77
  -1   1  13    3.15    1.98
  -1   1  13    1.74    1.98
  -1   1  13    2.53    1.84
  -1   1  12   14.01    2.60
  -1   1  12   14.06    3.13
  -1   1  12   13.82    2.47
  -1   1  12   11.40    3.27
  -1   1  11  133.79    8.50
  -1   1  11  138.44    6.45
  -1   1  11  133.67    7.83
   1   1 -11  126.77    5.40
  -1   1  11  139.37    6.45
  -1   1  10  206.82   10.02
  -1   1  10  181.53    9.37
  -1   1  10  208.14    7.83
  -1   1  10  186.35    9.07
   1   1 -10  199.29    6.96
  -1   1  10  206.40    7.75
  -1   1   9  402.86   11.34
  -1   1   9  370.45   13.28
  -1   1   9  385.67   13.82
  -1   1   9  394.88   11.28
  -1   1   9  349.39   11.65
  -1   1   9  366.15   12.78
   1   1  -9  359.59   10.35
  -1   1   9  325.53   10.57
   1   1  -8  362.47    9.98
  -1   1   8  348.05   11.97
  -1   1   8  306.13   11.54
  -1   1   8  342.27    9.91
  -1   1   8  329.54   11.30
  -1   1   8  322.38   10.12
   1   1  -8  336.04    9.39
  -1   1   8  319.10   10.81
   1   1  -7  595.10   14.87
  -1   1   6  230.75    6.98
   1   1  -6  248.66    7.13
  -1   1   5 2460.34   53.77
   1   1  -5 2627.00   53.91
  -1   1   4  342.42    8.37
   1   1  -4  335.84    8.47
  -1   1   3 2219.34   45.80
   1   1  -3 2165.89   46.05
  -1   1   2  267.53    5.95
   1   1  -2  246.14    6.21
  -1   1   1   53.46    1.37
   1   1   0 1589.61   32.59
   1   1   1  281.59    5.82
   1   1   1  266.04    5.67
  -1   1  -2  945.53   20.63
   1   1   2 1006.71   20.71
  -1   1  -3 1894.43   39.68
  -1   1  -4 1678.30   35.66
  -1   1  -5  121.63    3.90
  -1   1  -5  117.68    4.29
  -1   1  -6  673.76   16.08
  -1   1  -6  722.85   16.87
  -1   1  -7  380.91   10.02
  -1   1  -7  386.52   10.66
  -1   1  -8  344.97    9.23
   1   1   8  312.05   10.79
   1   1   8  289.77   10.12
   1   1   8  374.21   10.69
   1   1   8  296.86   10.74
   1   1   8  311.21   11.42
   1   1   8  335.34   11.72
   1   1   8  318.72    9.76
   1   1   8  315.38    9.72
   1   1   8  302.39   10.41
  -1   1  -8  342.93    9.72
   1   1   9    8.62    2.45
   1   1   9   12.22    2.16
   1   1   9   10.39    2.54
   1   1   9    8.33    1.68
   1   1   9    8.50    2.07
  -1   1  -9    9.06    1.48
  -1   1  -9    9.97    1.71
   1   1   9    9.95    2.26
   1   1  10  141.19    8.33
   1   1  10  146.91    8.22
   1   1  10  162.99    6.75
   1   1  10  151.72    7.82
  -1   1 -10  152.98    5.73
   1   1  10  138.32    7.14
   1   1  11  142.57    8.72
   1   1  11  159.95    9.05
   1   1  11  159.04    6.97
   1   1  11  147.81    8.05
  -1   1 -11  153.06    5.83
   1   1  11  177.52    7.86
   1   1  12   15.26    2.95
   1   1  12   12.65    3.50
   1   1  12   14.05    3.47
   1   1  12   19.05    4.07
   1   1  12   17.08    2.85
   1   1  13   10.05    3.07
   1   1  13    6.22    2.18
   1   1  14    0.70    2.05
   1   1  14    0.96    1.45
   1   1  15    1.46    1.51
   1   1  15   -0.17    1.07
   1   1  15    0.83    1.15
   1   1  15    1.32    1.66
  -1   2  16    4.69    1.08
  -1   2  15   20.88    2.28
  -1   2  15   18.00    1.90
  -1   2  14    9.86    2.18
  -1   2  14   10.55    2.09
  -1   2  13  123.30    7.14
  -1   2  13  109.47    6.44
  -1   2  12   35.33    3.41
  -1   2  12   42.48    4.01
  -1   2  12   31.35    4.12
   1   2 -12   30.78    2.53
   1   2 -12   33.59    3.88
  -1   2  11   15.56    2.75
  -1   2  11   11.77    2.22
  -1   2  11   10.94    2.91
   1   2 -11    9.59    1.70
  -1   2  11   13.38    2.37
  -1   2  10   65.95    4.15
  -1   2  10   69.81    4.28
  -1   2  10   55.91    4.94
   1   2 -10   59.69    3.66
   1   2  -9  121.54    5.36
  -1   2   9   95.23    6.22
  -1   2   9  106.85    5.16
   1   2  -9  104.91    4.67
  -1   2   9  105.41    6.19
  -1   2   9  116.25    5.29
  -1   2   8  123.97    5.13
  -1   2   8  105.85    6.12
   1   2  -8  117.30    4.69
  -1   2   8  116.89    5.15
  -1   2   8  108.75    5.85
   1   2  -8  126.36    5.27
   1   2  -7   24.42    2.21
  -1   2   7   31.00    2.36
   1   2  -6  751.41   18.30
  -1   2   6  774.49   18.15
   1   2  -5  938.82   22.05
  -1   2   5  991.77   21.83
   1   2  -4  725.94   17.31
  -1   2   4  784.99   17.09
   1   2  -3  145.09    4.22
  -1   2   3  126.81    3.75
   1   2  -2 7780.10  159.83
   1   2  -1  812.35   17.17
  -1   2   0  299.31    7.18
  -1   2   0  315.45    7.25
  -1   2  -1  422.90    9.63
   1   2   1  490.91    9.78
  -1   2  -2 2236.02   46.52
   1   2   3 2398.32   49.89
  -1   2  -3 2372.94   49.85
   1   2   4  640.95   14.90
  -1   2  -4  614.70   14.67
   1   2   5  563.04   13.71
  -1   2  -5  531.25   13.29
  -1   2  -6  443.20   11.58
  -1   2  -6  411.62   10.70
  -1   2  -7  484.25   12.23
  -1   2  -7  513.80   13.17
   1   2   8   46.54    3.40
   1   2   8   43.95    3.85
   1   2   8   42.63    3.00
   1   2   8   42.73    3.49
  -1   2  -8   43.32    2.72
  -1   2  -8   46.69    3.14
   1   2   8   43.08    3.52
   1   2   9  138.40    6.33
   1   2   9  124.34    7.12
   1   2   9  127.49    5.75
   1   2   9  119.30    6.36
  -1   2  -9  132.63    5.18
  -1   2  -9  121.92    5.58
   1   2   9  110.91    6.09
   1   2  10  175.40    9.32
   1   2  10  175.06    7.34
   1   2  10  162.15    8.18
  -1   2 -10  171.44    6.41
   1   2  10  162.62    7.91
  -1   2 -10  194.32    7.38
   1   2  11  178.73    8.69
  -1   2 -11  173.99    6.52
   1   2  11  211.98    8.75
   1   2  11  231.03   11.18
   1   2  11  181.23    9.74
   1   2  11  163.34    9.52
   1   2  12   57.42    4.88
   1   2  12   52.46    5.51
   1   2  12   70.15    4.99
   1   2  13    6.69    2.29
   1   2  13    7.06    2.83
   1   2  14   26.81    2.89
   1   2  14   26.01    3.56
   1   2  14   19.63    2.70
   1   2  15   17.77    2.01
   1   2  15   16.91    2.56
   1   2  15   14.29    1.86
  -1   3  15   12.35    2.01
  -1   3  15   11.83    1.84
  -1   3  15   10.38    1.55
  -1   3  14   67.10    4.35
  -1   3  14   54.08    3.97
  -1   3  13   49.40    4.43
  -1   3  13   58.89    4.42
  -1   3  13   43.49    4.08
  -1   3  12   45.40    3.76
  -1   3  12   44.46    4.50
   1   3 -12   38.12    2.92
  -1   3  12   56.01    4.46
   1   3 -12   45.92    4.23
  -1   3  11  263.61   11.45
   1   3 -11  243.66    8.69
  -1   3  10   81.94    5.81
   1   3 -10   80.17    4.31
  -1   3  10   89.31    4.97
  -1   3   9  273.80    9.23
  -1   3   9  251.56   10.41
   1   3  -9  253.56    8.53
   1   3  -8  222.03    7.69
  -1   3   8  169.59    8.45
  -1   3   8  195.62    8.81
  -1   3   8  190.42    6.94
  -1   3   8  189.59    7.00
  -1   3   8  189.38    7.19
   1   3  -8  209.08    6.82
  -1   3   8  185.64    8.06
  -1   3   7  711.67   17.76
  -1   3   7  729.80   18.09
  -1   3   6  217.23    6.67
   1   3  -6  217.46    7.16
  -1   3   5  599.16   14.07
   1   3  -5  574.85   14.61
  -1   3   4  658.72   14.79
   1   3  -4  628.52   15.40
  -1   3   3  382.13    9.20
   1   3  -3  420.58   10.04
  -1   3   2  510.51   11.52
   1   3  -2  559.87   12.41
  -1   3   1 4123.40   82.55
   1   3  -1 3930.38   82.45
  -1   3   0 2754.79   59.36
  -1   3   0 2642.66   59.39
  -1   3  -1  687.42   14.73
   1   3   1  694.84   14.68
  -1   3  -1  664.39   14.58
   1   3   2  681.91   14.75
  -1   3  -3 1476.06   33.04
   1   3   3 1563.02   33.00
  -1   3  -4  911.46   21.85
   1   3   4 1005.15   22.04
  -1   3  -5  867.74   19.84
  -1   3  -5  913.21   20.88
   1   3   5  852.45   19.99
  -1   3  -6 1337.83   29.86
  -1   3  -6 1359.74   30.91
   1   3   7  784.89   18.69
   1   3   7  674.83   19.50
  -1   3  -7  761.11   17.44
   1   3   7  648.91   17.65
  -1   3  -7  750.47   18.45
   1   3   7  673.23   18.49
   1   3   8  366.09   12.81
   1   3   8  312.71   10.08
   1   3   8  280.31   11.00
   1   3   8  292.73   11.15
   1   3   8  265.60   10.02
  -1   3  -8  308.22    8.89
   1   3   8  268.69    9.23
   1   3   8  259.54    9.86
  -1   3  -8  324.14    9.92
   1   3   9  424.78   14.68
   1   3   9  383.13   11.94
   1   3   9  353.07   13.16
   1   3   9  305.38   12.61
   1   3   9  301.76   11.53
  -1   3  -9  346.33   10.14
   1   3   9  325.48   10.80
   1   3   9  310.97   11.46
  -1   3  -9  357.16   11.21
   1   3  10  384.85   12.56
   1   3  10  429.81   15.13
   1   3  10  359.91   14.05
   1   3  10  331.38   12.44
  -1   3 -10  315.73   10.17
   1   3  10  338.29   11.37
  -1   3 -10  379.12   11.74
   1   3  10  318.47   12.12
  -1   3 -11   30.54    2.63
   1   3  11   33.53    3.82
   1   3  11   36.38    4.73
   1   3  11   37.63    3.79
  -1   3 -12   72.48    3.91
   1   3  12   90.31    6.97
   1   3  12   90.47    5.76
   1   3  13    6.16    2.19
   1   3  13    6.69    2.69
   1   3  14   23.53    2.74
   1   3  14   22.69    3.33
   1   3  14   20.54    2.65
   1   3  15   14.63    1.87
   1   3  15   15.35    2.28
   1   3  15   14.96    1.79
  -1   4  15   16.29    1.76
  -1   4  15   14.74    1.91
  -1   4  15   17.49    2.10
  -1   4  14    4.95    1.86
  -1   4  14    2.73    2.28
  -1   4  14    4.17    1.59
  -1   4  14    3.04    1.77
  -1   4  13    7.26    2.72
  -1   4  13    4.63    2.00
  -1   4  13    5.96    2.17
  -1   4  12   20.00    3.08
  -1   4  12   23.67    4.22
   1   4 -12   19.08    2.95
  -1   4  12   18.44    3.12
   1   4 -12   15.26    1.96
  -1   4  12   19.48    3.06
  -1   4  11  180.30    7.62
  -1   4  11  177.16    8.80
   1   4 -11  161.40    6.57
  -1   4  11  172.81    9.78
  -1   4  11  152.79    6.82
  -1   4  10  384.41   12.26
  -1   4  10  374.79   14.84
  -1   4  10  366.93   13.67
   1   4 -10  392.82   11.46
  -1   4  10  355.43   11.86
  -1   4   9   34.40    4.14
  -1   4   9   36.83    3.06
   1   4  -9   34.46    2.77
  -1   4   9   35.43    3.75
   1   4  -9   40.94    3.52
  -1   4   8  256.22   10.55
  -1   4   8  230.34    8.21
   1   4  -8  264.02    8.22
  -1   4   8  239.93    9.63
  -1   4   7  103.72    5.84
  -1   4   7  106.05    4.56
   1   4  -7  120.86    5.35
  -1   4   7  101.30    5.05
   1   4  -7  116.32    4.61
  -1   4   7  104.96    4.62
   1   4  -6  217.93    7.49
  -1   4   6  216.98    6.68
   1   4  -5  688.59   18.01
  -1   4   5  777.83   17.29
   1   4  -4  278.56    8.43
  -1   4   4  313.36    7.70
   1   4  -3  730.69   17.50
  -1   4   3  750.71   16.39
   1   4  -2 1382.14   27.39
  -1   4   2 1395.39   27.28
   1   4  -1    2.88    0.34
  -1   4   1    3.72    0.53
  -1   4   0 2246.51   49.62
  -1   4   0 2374.95   49.50
  -1   4  -1  601.54   13.52
  -1   4  -1  634.82   14.22
  -1   4  -1  594.90   12.98
  -1   4  -1  575.68   13.47
   1   4   1  633.75   12.74
  -1   4  -2 1713.63   38.83
  -1   4  -2 1739.11   38.63
   1   4   2 1966.14   38.82
   1   4   2 1954.97   38.54
  -1   4  -3  905.21   21.42
   1   4   3  955.17   20.43
   1   4   4  515.26   12.35
  -1   4  -4  538.57   13.47
  -1   4  -5  243.93    7.56
  -1   4  -5  213.46    6.49
  -1   4  -6  330.90   10.01
  -1   4  -6  320.81    8.98
   1   4   7   59.51    4.32
   1   4   7   55.46    4.28
  -1   4  -7   58.34    3.18
   1   4   7   54.32    3.39
  -1   4  -7   61.92    3.79
   1   4   8  150.68    7.60
   1   4   8  146.22    7.72
   1   4   8  139.03    6.65
  -1   4  -8  162.49    5.88
   1   4   8  141.32    6.13
  -1   4  -8  162.37    6.71
   1   4   9  113.24    7.02
   1   4   9  106.01    6.94
  -1   4  -9  128.52    6.07
   1   4   9  103.23    6.00
  -1   4  -9  106.87    4.91
   1   4   9  125.37    6.32
   1   4   9  105.17    5.98
   1   4  10   60.68    5.54
   1   4  10   55.04    4.65
  -1   4 -10   67.75    4.54
  -1   4 -10   60.66    3.68
   1   4  10   55.98    4.63
   1   4  10   69.11    4.97
  -1   4 -11  158.19    6.25
   1   4  11  139.69    7.48
   1   4  11  157.38    9.12
   1   4  12   19.87    3.14
   1   4  12   19.36    3.73
   1   4  13   14.64    2.76
   1   4  13   18.12    3.17
   1   4  13   10.54    3.02
   1   4  14    3.85    1.73
   1   4  14    3.85    1.71
   1   4  14    5.19    2.07
   1   4  14    5.06    2.12
   1   4  15    0.17    1.00
   1   4  15    1.33    1.30
   1   4  15    1.74    1.12
  -1   5  15    2.49    1.00
  -1   5  15    2.50    1.28
  -1   5  14    4.38    1.55
  -1   5  14    7.97    1.90
  -1   5  13   12.23    3.09
  -1   5  13   19.82    2.93
  -1   5  13   13.15    2.44
  -1   5  12   84.12    5.75
  -1   5  12   84.17    6.77
  -1   5  12   83.05    5.84
  -1   5  11   37.68    4.81
   1   5 -11   35.50    3.65
   1   5 -11   39.36    3.07
  -1   5  11   35.79    4.07
  -1   5  11   37.89    4.13
  -1   5  10   21.69    2.98
  -1   5  10   18.27    2.35
  -1   5  10   19.37    3.68
   1   5 -10   17.94    2.36
  -1   5  10   17.68    3.02
  -1   5   9  380.14   12.38
  -1   5   9  478.53   13.75
  -1   5   9  408.81   15.26
  -1   5   9  394.19   14.04
   1   5  -9  379.69   11.80
   1   5  -9  459.18   13.79
  -1   5   8  182.74    7.47
   1   5  -8  243.36    8.82
  -1   5   8  214.80    9.79
  -1   5   8  201.23    7.42
  -1   5   8  202.08    7.56
  -1   5   8  198.73    8.67
   1   5  -8  203.93    7.22
  -1   5   8  232.17    7.98
   1   5  -7  342.35   10.72
  -1   5   7  297.56   11.44
  -1   5   7  294.97    9.26
  -1   5   7  320.03   10.93
  -1   5   7  306.30    9.56
   1   5  -7  331.48    9.46
  -1   5   7  315.18    9.72
   1   5  -6  597.20   16.10
   1   5  -5  564.17   15.47
  -1   5   5  614.31   14.25
   1   5  -4 1524.64   36.09
  -1   5   4 1674.36   34.75
  -1   5   3  723.73   15.95
  -1   5   2 1805.14   38.31
   1   5  -2 1884.77   38.42
   1   5  -1  807.57   16.60
  -1   5   1  741.26   16.67
  -1   5   1  816.79   17.58
   1   5  -1  856.60   17.88
   1   5  -1  920.63   18.64
  -1   5   1  894.96   17.61
   1   5   0 1857.46   38.15
  -1   5   0 1796.91   38.33
  -1   5   0 1770.61   38.61
   1   5   1  398.39    8.10
  -1   5  -1  385.63    8.94
  -1   5  -1  378.76    8.98
  -1   5  -1  364.45    8.17
  -1   5  -1  398.91    9.76
   1   5   2 1856.83   36.07
  -1   5  -2 1610.80   37.46
  -1   5  -2 1624.87   36.48
   1   5   2 1819.25   36.66
  -1   5  -2 1616.63   36.57
  -1   5  -3  160.61    4.51
  -1   5  -3  156.43    4.74
  -1   5  -4  773.74   18.96
  -1   5  -5 1283.12   29.90
  -1   5  -6  181.78    6.05
   1   5   6  165.60    6.49
  -1   5  -6  187.64    7.00
  -1   5  -7  909.41   21.02
   1   5   7  944.69   22.41
   1   5   7  867.75   23.53
   1   5   7  790.60   23.03
   1   5   7  802.39   21.97
  -1   5  -7  879.53   22.19
  -1   5  -8   88.96    4.27
  -1   5  -8   87.78    5.11
   1   5   8   78.27    4.93
   1   5   8   88.17    4.99
   1   5   8   85.45    5.84
   1   5   9   92.04    5.59
   1   5   9   99.27    6.73
  -1   5  -9  106.03    4.92
  -1   5 -10   64.39    4.59
   1   5  10   55.35    4.40
   1   5  10   62.16    5.67
  -1   5 -10   52.03    3.55
   1   5  11   73.38    6.18
  -1   5 -11   75.55    4.91
  -1   5 -11   68.60    3.99
   1   5  12   29.87    3.91
   1   5  12   25.34    3.38
   1   5  12   23.36    3.81
   1   5  13   35.28    4.12
   1   5  13   39.00    3.70
   1   5  13   37.76    3.97
   1   5  13   31.94    3.53
   1   5  14   12.90    2.29
   1   5  14   11.76    2.08
   1   5  14   10.85    2.07
   1   5  15   10.38    1.52
   1   5  15    8.59    1.40
  -1   6  15    4.64    1.04
  -1   6  14   44.05    3.26
  -1   6  13    3.87    1.80
  -1   6  13    3.61    1.95
  -1   6  13    5.55    1.85
  -1   6  12   37.65    3.86
  -1   6  12   28.93    3.52
  -1   6  12   32.48    3.52
  -1   6  12   25.63    4.11
   1   6 -11    7.39    2.07
  -1   6  11    8.70    3.01
  -1   6  11    7.76    2.25
   1   6 -11    7.30    1.67
  -1   6  11    9.23    2.42
  -1   6  11    7.92    2.47
  -1   6  10    1.02    1.66
  -1   6  10    2.89    2.29
   1   6 -10    1.34    1.45
  -1   6  10    0.42    1.68
  -1   6  10    0.98    1.76
   1   6 -10    0.90    1.25
  -1   6   9   35.09    3.05
  -1   6   9   40.90    3.66
   1   6  -9   39.27    3.16
   1   6  -9   42.84    3.86
  -1   6   9   38.20    3.93
  -1   6   9   36.37    4.37
  -1   6   9   34.86    3.23
  -1   6   8  222.07    8.60
  -1   6   8  289.47    9.63
  -1   6   8  267.04    9.19
   1   6  -8  282.35    8.94
   1   6  -8  264.73    7.52
   1   6  -8  277.69   10.14
  -1   6   8  254.47   10.14
  -1   6   8  271.69   11.37
  -1   6   8  226.56    8.67
  -1   6   7   93.94    4.80
  -1   6   7  118.79    5.34
  -1   6   7   95.07    4.69
   1   6  -7  123.41    6.03
  -1   6   7  108.58    6.50
  -1   6   7  103.73    5.72
  -1   6   7  111.83    5.06
   1   6  -7  109.93    4.08
   1   6  -6   68.69    4.25
  -1   6   6   63.95    4.53
  -1   6   6   70.17    3.61
  -1   6   6   56.02    3.26
   1   6  -5  620.24   16.06
   1   6  -5  565.08   14.37
   1   6  -4  668.79   17.46
   1   6  -4  661.79   15.83
   1   6  -3 1013.05   22.30
   1   6  -3 1063.39   22.97
   1   6  -2   52.24    2.18
   1   6  -2   46.79    1.48
   1   6  -2   54.47    2.38
   1   6  -2   53.39    2.86
   1   6  -1  952.28   20.68
  -1   6   1  912.99   20.91
   1   6  -1  982.07   21.28
   1   6  -1 1000.79   22.04
  -1   6   1  958.54   20.95
  -1   6   0  281.76    6.72
   1   6   0  284.72    6.52
  -1   6   0  268.44    7.04
  -1   6   0  280.19    7.37
  -1   6  -1 1088.84   23.47
   1   6   1 1080.31   22.46
  -1   6  -1 1112.51   23.69
  -1   6  -1 1096.80   24.47
  -1   6  -2  781.54   17.15
  -1   6  -2  755.27   17.04
  -1   6  -2  752.37   16.07
  -1   6  -2  757.53   18.14
  -1   6  -3  879.97   20.02
  -1   6  -3  923.98   20.32
  -1   6  -4  961.64   22.02
  -1   6  -4 1029.05   22.56
  -1   6  -5  217.96    7.75
   1   6   6  339.26   10.46
  -1   6  -6  328.28   10.60
   1   6   6  328.39   10.30
  -1   6  -6  328.96    8.88
   1   6   7   85.07    4.72
   1   6   7   71.83    4.50
  -1   6  -7   85.74    4.93
  -1   6  -7   78.83    3.37
  -1   6  -7   81.44    4.03
   1   6   7   76.85    5.25
   1   6   8   45.70    3.70
  -1   6  -8   47.82    3.89
   1   6   8   42.62    3.70
  -1   6  -8   40.86    2.99
   1   6   8   38.77    4.08
   1   6   9  159.10    7.33
   1   6   9  106.65    5.19
  -1   6  -9  131.19    4.85
   1   6   9  143.42    8.04
  -1   6  -9  135.48    5.77
   1   6   9  126.82    6.80
  -1   6  -9  157.69    7.29
  -1   6 -10  134.30    5.95
   1   6  10  155.06    8.22
  -1   6 -10  156.86    7.48
   1   6  10  139.14    8.42
   1   6  10  157.67    7.68
   1   6  11    2.06    2.20
  -1   6 -11    1.61    1.62
  -1   6 -11    2.54    1.28
   1   6  11    1.62    2.06
   1   6  12   12.77    3.13
   1   6  12   13.52    2.80
   1   6  12   15.21    2.96
   1   6  13    2.44    1.69
   1   6  13    2.88    1.97
   1   6  14   27.64    2.66
   1   6  14   30.18    2.80
   1   6  15   12.13    1.41
  -1   7  15   10.13    1.13
  -1   7  14    1.92    1.30
  -1   7  14    2.52    1.23
  -1   7  13   20.81    2.67
  -1   7  13   25.47    2.87
  -1   7  12   10.74    2.35
  -1   7  12   11.88    2.39
  -1   7  12   11.09    2.43
  -1   7  11  187.62    8.06
  -1   7  11  155.15    8.11
   1   7 -11  142.66    5.29
  -1   7  11  151.39    8.99
   1   7 -11  153.59    6.44
  -1   7  11  177.84    8.16
   1   7 -10  144.46    6.42
  -1   7  10  187.57    8.45
  -1   7  10  150.65    9.03
  -1   7  10  153.34    8.14
  -1   7  10  152.26    7.86
  -1   7  10  184.42    8.00
  -1   7   9    9.51    2.16
   1   7  -9    8.89    1.82
  -1   7   9    7.89    2.76
  -1   7   9    8.58    1.77
   1   7  -9    8.10    1.31
   1   7  -9    6.65    1.75
  -1   7   9    6.27    2.15
  -1   7   8  172.41    8.21
  -1   7   8  201.94    7.89
   1   7  -8  163.68    6.87
  -1   7   8  163.13    7.00
   1   7  -8  212.51    8.89
  -1   7   8  205.68    7.84
   1   7  -8  190.62    6.11
  -1   7   8  169.93    9.18
  -1   7   7   87.68    5.35
  -1   7   7  102.24    5.00
   1   7  -7   75.24    4.11
  -1   7   7   74.67    4.36
  -1   7   7   88.60    5.37
   1   7  -7  105.64    5.86
   1   7  -7  103.72    4.02
  -1   7   7   98.27    4.78
  -1   7   7   84.40    5.92
  -1   7   6  385.19   12.53
  -1   7   6  335.69   11.12
  -1   7   6  373.29   12.27
   1   7  -6  419.62   12.81
  -1   7   6  413.52   13.62
   1   7  -6  436.24   11.33
   1   7  -6  419.20   10.52
  -1   7   6  423.50   11.44
   1   7  -6  341.83   10.44
  -1   7   6  384.91   11.33
   1   7  -5  269.84    9.15
  -1   7   5  243.51    8.66
   1   7  -5  231.82    7.10
   1   7  -5  283.88    7.92
   1   7  -5  254.78    7.35
   1   7  -4  840.64   19.49
   1   7  -4  941.38   20.49
   1   7  -3  724.37   17.25
   1   7  -3  700.05   15.57
   1   7  -3  719.62   15.82
   1   7  -2  687.86   17.05
   1   7  -2  723.48   16.16
   1   7  -1  222.36    5.80
  -1   7   1  220.29    6.16
   1   7  -1  239.15    7.14
  -1   7   1  219.09    6.17
   1   7  -1  227.55    6.44
  -1   7   0 1096.66   24.30
   1   7   0 1136.77   24.06
  -1   7   0 1151.16   25.40
   1   7   0 1161.16   25.10
  -1   7   0 1158.78   24.94
  -1   7  -1  250.40    6.49
  -1   7  -1  248.05    7.42
  -1   7  -1  252.81    6.75
  -1   7  -2  903.25   20.31
  -1   7  -2  875.23   21.41
  -1   7  -2  940.74   20.48
  -1   7  -3  147.49    5.85
  -1   7  -3  161.52    4.12
  -1   7  -3  161.02    5.11
  -1   7  -4  184.08    5.55
  -1   7  -4  170.10    5.67
  -1   7  -5  658.93   15.45
  -1   7  -5  656.65   15.91
  -1   7  -5  653.92   15.47
   1   7   6   20.21    2.69
  -1   7  -6   19.66    1.76
   1   7   6   13.48    1.86
  -1   7  -6   19.24    1.67
   1   7   6   17.34    2.22
  -1   7  -6   19.86    2.51
   1   7   6   14.58    2.05
   1   7   6   21.44    2.54
   1   7   7  323.02   11.96
  -1   7  -7  311.13    8.91
  -1   7  -7  341.57    9.05
   1   7   7  320.63   10.79
  -1   7  -7  343.76   11.51
   1   7   7  328.62   11.46
   1   7   7  313.37   10.71
  -1   7  -8    4.48    1.51
   1   7   8    4.77    2.13
  -1   7  -8    4.02    1.07
   1   7   8    2.20    1.29
   1   7   8    4.17    1.99
  -1   7  -8    4.44    1.97
   1   7   8    3.60    1.86
   1   7   8    7.07    2.06
   1   7   9  279.26   10.95
  -1   7  -9  243.33    8.50
   1   7   9  205.21    7.88
  -1   7  -9  253.12    7.71
   1   7   9  248.58   11.26
   1   7   9  269.86   10.36
  -1   7  -9  300.77   10.94
  -1   7 -10   44.59    3.28
   1   7  10   39.77    3.71
   1   7  10   50.62    4.66
   1   7  10   43.77    4.75
   1   7  10   49.37    4.40
  -1   7 -10   50.85    4.33
   1   7  11   90.95    5.78
   1   7  11   86.20    5.96
  -1   7 -11   77.47    4.27
   1   7  11   69.38    5.81
   1   7  12   11.61    2.55
   1   7  12   13.92    2.67
   1   7  13   11.62    2.23
   1   7  13   12.53    2.29
   1   7  14    5.25    1.44
  -1   8  14   26.89    2.25
  -1   8  14   25.72    2.20
  -1   8  13   21.47    2.51
  -1   8  13   18.89    2.45
  -1   8  12   52.97    4.01
  -1   8  12   45.63    4.00
   1   8 -11   16.62    1.77
  -1   8  11   19.45    2.88
  -1   8  11   19.12    2.72
  -1   8  10    6.49    2.02
   1   8 -10    3.63    1.53
  -1   8  10    4.27    1.98
   1   8 -10    4.11    1.24
   1   8  -9   60.39    3.59
  -1   8   9   60.81    4.49
   1   8  -9   63.52    3.26
  -1   8   9   52.68    4.78
  -1   8   9   63.28    4.46
   1   8  -8  146.84    7.51
  -1   8   8  130.60    7.13
  -1   8   8  144.09    6.62
   1   8  -8  148.49    6.16
   1   8  -8  143.38    5.28
  -1   8   8  126.71    6.45
   1   8  -7  107.36    6.25
  -1   8   7   96.87    5.79
  -1   8   7  104.72    5.42
  -1   8   7  120.59    5.47
   1   8  -7  115.01    5.12
   1   8  -7  113.43    4.54
  -1   8   7   98.79    5.14
  -1   8   6   33.43    2.70
   1   8  -6   45.21    2.84
  -1   8   6   31.01    2.26
  -1   8   6   29.28    2.48
  -1   8   6   35.72    3.28
   1   8  -6   40.47    3.71
  -1   8   6   44.30    2.26
   1   8  -6   46.15    2.97
  -1   8   6   43.06    2.98
   1   8  -6   40.66    2.55
  -1   8   5  334.76    9.85
   1   8  -5  405.42   10.54
  -1   8   5  310.42   10.28
  -1   8   5  379.23   11.70
  -1   8   5  375.32    9.59
  -1   8   5  353.38    9.56
   1   8  -5  395.68   10.54
   1   8  -5  392.70   10.20
  -1   8   5  393.60   10.64
   1   8  -4    7.33    1.84
   1   8  -4   10.76    1.42
   1   8  -4    7.30    1.24
   1   8  -4    9.51    1.38
   1   8  -3  779.90   20.11
   1   8  -3  816.36   18.84
   1   8  -3  773.17   18.31
   1   8  -2  157.58    6.15
   1   8  -2  155.90    4.88
  -1   8   1 1227.89   27.40
  -1   8   1 1250.97   27.45
   1   8  -1 1279.27   27.77
   1   8  -1 1221.28   26.74
  -1   8   0  513.43   12.83
  -1   8   0  529.77   12.39
   1   8   0  526.80   12.53
   1   8   0  485.38   11.22
  -1   8  -1  210.05    6.95
  -1   8  -1  224.80    6.33
  -1   8  -1  213.56    5.90
  -1   8  -2  171.57    6.42
  -1   8  -2  185.19    5.61
  -1   8  -2  183.64    5.44
  -1   8  -3  117.27    5.33
  -1   8  -3  127.88    4.48
  -1   8  -3  129.50    4.49
  -1   8  -3  128.36    4.55
   1   8   4  843.88   20.44
  -1   8  -4  840.36   19.67
  -1   8  -4  832.57   19.74
  -1   8  -4  815.88   19.59
   1   8   5   49.11    3.27
   1   8   5   44.88    2.33
  -1   8  -5   44.86    2.67
   1   8   5   49.64    2.75
  -1   8  -5   47.38    2.64
   1   8   5   40.65    2.99
   1   8   5   46.08    3.30
  -1   8  -5   44.65    2.79
   1   8   5   50.08    3.55
   1   8   6  355.48   11.42
  -1   8  -6  377.23   10.10
   1   8   6  358.30    9.99
   1   8   6  331.08   10.76
  -1   8  -6  362.96   12.18
   1   8   6  367.86   11.45
  -1   8  -6  379.66   10.16
  -1   8  -6  385.68   10.69
   1   8   6  339.19   11.21
   1   8   6  363.85   11.96
   1   8   7   14.07    2.34
  -1   8  -7   17.84    1.76
   1   8   7   15.13    2.03
   1   8   7   18.37    2.56
  -1   8  -7   19.00    2.76
  -1   8  -7   17.73    1.86
   1   8   7   18.82    2.96
   1   8   7   16.15    2.30
   1   8   7   17.55    2.60
  -1   8  -7   16.97    2.10
   1   8   8  239.34    9.35
  -1   8  -8  227.92    7.20
   1   8   8  199.50    7.64
  -1   8  -8  249.29    9.99
   1   8   8  231.23    9.10
  -1   8  -8  227.75    7.38
   1   8   8  227.88   10.20
   1   8   8  218.94    9.46
   1   8   8  206.66    8.48
   1   8   9   43.90    3.14
  -1   8  -9   52.02    3.05
  -1   8  -9   65.84    5.07
   1   8   9   52.59    4.77
   1   8   9   52.16    4.99
   1   8   9   52.88    4.57
   1   8   9   54.58    4.43
   1   8   9   42.49    3.72
  -1   8 -10    1.34    0.92
  -1   8 -10    1.03    1.72
   1   8  10    0.70    1.72
   1   8  10    1.98    2.02
  -1   8 -10    0.80    1.20
   1   8  10    2.28    2.06
   1   8  11    0.40    1.88
   1   8  11    1.42    1.78
   1   8  11    1.13    1.82
   1   8  12   33.59    3.45
   1   8  12   29.08    3.22
   1   8  12   27.41    3.25
   1   8  13   16.10    2.26
  -1   9  14   10.82    1.38
  -1   9  13   43.25    2.99
  -1   9  12   50.24    3.70
  -1   9  11   28.58    3.09
   1   9 -11   26.72    2.08
  -1   9  10   13.53    2.68
   1   9 -10   17.05    1.94
  -1   9  10   17.55    2.70
   1   9  -9   73.72    4.04
   1   9  -9   66.22    4.03
   1   9  -9   79.06    3.72
  -1   9   9   76.21    5.46
   1   9  -9   80.92    4.45
  -1   9   9   67.36    4.60
  -1   9   9   79.32    4.96
   1   9  -8  689.03   17.35
   1   9  -8  596.81   17.36
   1   9  -8  690.95   16.69
  -1   9   8  679.30   19.64
   1   9  -8  669.50   17.59
  -1   9   8  612.28   17.92
  -1   9   8  657.16   18.39
  -1   9   7    4.78    1.07
   1   9  -7    4.57    1.30
  -1   9   7    6.18    1.03
  -1   9   7    7.16    1.89
   1   9  -7    8.24    2.35
   1   9  -7    6.41    1.40
   1   9  -7    7.25    1.61
  -1   9   7    8.15    1.61
  -1   9   7    5.65    1.57
   1   9  -6  489.66   12.72
  -1   9   6  375.47   11.62
   1   9  -6  411.93   12.74
  -1   9   6  421.51   11.26
  -1   9   6  447.62   11.32
  -1   9   6  456.61   13.96
   1   9  -6  493.80   12.75
   1   9  -6  490.77   12.26
  -1   9   6  482.31   12.92
  -1   9   6  408.03   12.55
  -1   9   5   25.93    2.60
  -1   9   5   26.72    1.91
  -1   9   5   30.73    2.00
   1   9  -5   21.44    1.69
   1   9  -5   28.32    2.30
   1   9  -5   27.14    2.17
  -1   9   5   28.89    2.33
  -1   9   5   23.87    2.07
   1   9  -5   28.42    2.54
   1   9  -5   32.43    2.43
   1   9  -4  187.27    7.87
  -1   9   4  186.34    7.22
   1   9  -4  188.95    5.81
   1   9  -4  181.65    5.87
  -1   9   4  193.77    6.14
  -1   9   4  210.91    6.21
   1   9  -4  208.91    6.53
   1   9  -4  193.01    6.44
   1   9  -4  222.37    7.00
  -1   9   4  178.67    6.34
   1   9  -4  194.14    7.09
   1   9  -4  210.68    6.29
   1   9  -3  224.65    8.20
  -1   9   3  203.41    6.30
   1   9  -3  209.09    6.30
   1   9  -3  194.98    6.08
  -1   9   3  196.91    6.29
   1   9  -3  202.82    7.26
   1   9  -3  239.49    7.14
   1   9  -3  217.58    6.48
  -1   9   3  190.46    6.46
   1   9  -3  217.40    6.43
   1   9  -2  865.96   20.17
  -1   9   2  849.58   20.18
  -1   9   2  870.61   20.20
   1   9  -2  971.55   20.93
  -1   9   2  813.78   20.29
   1   9  -2  890.67   20.39
   1   9  -2  829.08   20.26
   1   9  -2  923.68   19.93
   1   9  -1  144.43    4.81
   1   9  -1  127.65    4.69
   1   9  -1  140.02    4.16
  -1   9   1  152.39    4.99
  -1   9   1  123.94    4.73
   1   9  -1  139.07    4.91
   1   9  -1  146.84    5.08
  -1   9   0 1121.01   25.72
  -1   9   0 1086.79   24.94
  -1   9   0 1112.11   24.95
   1   9   0 1112.42   25.12
   1   9   0 1072.99   23.63
   1   9   0 1185.93   25.44
  -1   9   0 1181.02   25.20
   1   9   0 1057.82   25.36
  -1   9   0 1096.54   25.13
  -1   9   0 1161.08   26.66
   1   9   0 1154.89   25.53
  -1   9  -1  432.41   12.06
  -1   9  -1  420.20   10.86
  -1   9  -1  427.05   11.11
  -1   9  -1  423.96   10.90
  -1   9  -1  426.95   11.07
  -1   9  -1  437.74   10.56
  -1   9  -1  433.79   12.40
  -1   9  -1  449.94   11.14
  -1   9  -2  173.75    6.72
  -1   9  -2  170.80    5.46
  -1   9  -2  171.33    5.44
  -1   9  -2  172.50    5.77
   1   9   2  178.90    5.69
  -1   9  -2  177.87    5.47
  -1   9  -2  169.18    5.69
   1   9   2  200.95    6.28
  -1   9  -2  176.83    5.72
  -1   9  -2  170.07    6.70
   1   9   2  176.62    6.25
  -1   9  -2  179.94    5.72
   1   9   3  917.53   21.48
  -1   9  -3  806.12   21.96
  -1   9  -3  861.99   19.98
  -1   9  -3  828.09   19.81
   1   9   3  871.31   20.28
  -1   9  -3  861.86   20.30
   1   9   3  982.28   21.19
  -1   9  -3  841.63   21.89
   1   9   3  923.78   21.49
  -1   9  -3  881.21   20.41
  -1   9  -4   82.22    4.79
   1   9   4   85.01    4.05
   1   9   4   82.84    4.42
   1   9   4   85.73    3.56
  -1   9  -4   80.84    3.75
  -1   9  -4   78.10    3.25
  -1   9  -4   75.36    3.15
   1   9   4   86.85    4.45
  -1   9  -4   80.65    3.69
   1   9   4   80.32    4.12
   1   9   4   91.82    3.99
  -1   9  -4   80.29    4.56
  -1   9  -4   82.85    3.65
   1   9   4   87.51    4.25
  -1   9  -5   79.58    5.04
   1   9   5   85.43    4.40
   1   9   5   84.72    4.80
   1   9   5   81.20    3.45
  -1   9  -5   76.85    3.71
   1   9   5   75.72    4.48
  -1   9  -5   80.08    3.89
   1   9   5   80.12    4.43
   1   9   5   84.09    3.93
  -1   9  -5   84.06    3.78
   1   9   5   78.30    4.17
   1   9   6   72.14    4.37
   1   9   6   77.60    5.01
   1   9   6   76.19    3.24
  -1   9  -6   84.25    3.90
   1   9   6   71.50    4.66
  -1   9  -6   79.44    4.06
   1   9   6   71.68    4.46
  -1   9  -6   78.86    3.72
   1   9   6   74.05    4.15
  -1   9  -7  201.75    8.84
   1   9   7  190.18    8.48
   1   9   7  194.07    7.86
   1   9   7  180.24    6.07
  -1   9  -7  199.03    6.62
  -1   9  -7  195.57    6.80
   1   9   7  186.28    8.15
   1   9   7  183.46    7.93
  -1   9  -7  200.63    7.15
   1   9   7  168.25    6.96
  -1   9  -7  187.01    6.49
   1   9   8   77.01    5.48
  -1   9  -8   84.50    5.81
  -1   9  -8   85.43    4.10
   1   9   8   73.33    5.09
   1   9   8   73.65    5.00
  -1   9  -8   83.69    4.46
   1   9   8   66.94    4.01
   1   9   9  259.28   10.69
  -1   9  -9  298.14   11.31
  -1   9  -9  267.20    8.10
   1   9   9  254.86   10.13
   1   9   9  253.52   10.23
   1   9   9  215.34    7.89
  -1   9 -10   18.19    1.83
   1   9  10   19.60    3.08
   1   9  10   17.62    2.85
   1   9  10   17.39    2.86
   1   9  11   42.67    3.98
   1   9  11   41.99    3.76
   1   9  11   45.93    3.93
   1   9  12    3.18    1.66
   1   9  12    2.45    1.67
   1   9  13   31.61    2.66
   1   9  14    1.60    0.76
  -1  10  12   29.78    2.83
  -1  10  11   32.96    3.33
   1  10 -11   34.61    2.28
  -1  10  11   35.02    3.10
  -1  10  10   13.14    2.51
  -1  10  10   13.68    2.27
   1  10 -10   11.91    1.70
  -1  10   9  170.95    8.04
   1  10  -9  161.14    5.77
   1  10  -9  150.80    6.35
  -1  10   9  145.77    6.84
   1  10  -9  150.00    6.05
  -1  10   8   16.13    2.60
   1  10  -8   21.05    2.15
   1  10  -8   19.98    2.32
  -1  10   8   15.77    2.30
   1  10  -8   14.39    2.09
   1  10  -8   15.48    2.03
  -1  10   7  197.31    8.54
  -1  10   7  193.96    5.97
   1  10  -7  208.10    6.93
   1  10  -7  212.26    7.42
  -1  10   7  158.20    7.03
   1  10  -7  173.99    7.24
   1  10  -7  189.99    7.08
  -1  10   7  173.12    6.33
  -1  10   6   96.46    5.50
  -1  10   6  101.37    4.03
  -1  10   6   95.95    4.01
   1  10  -6  103.27    4.73
   1  10  -6  106.23    4.63
  -1  10   6  107.50    4.89
   1  10  -6  106.92    4.94
  -1  10   6   89.69    4.24
   1  10  -6   89.35    4.86
  -1  10   5  312.82   10.63
  -1  10   5  312.50    8.91
  -1  10   5  320.35    8.88
   1  10  -5  300.33    8.56
   1  10  -5  310.24    8.42
   1  10  -5  312.74    9.37
   1  10  -5  325.37    9.52
  -1  10   5  319.18    9.51
  -1  10   5  293.36    9.25
   1  10  -5  347.84   10.05
   1  10  -5  296.79   10.07
  -1  10   4   58.49    3.68
  -1  10   4   50.43    2.82
   1  10  -4   51.46    2.65
  -1  10   4   50.50    2.77
   1  10  -4   50.86    2.73
   1  10  -4   52.97    2.97
   1  10  -4   53.93    3.10
  -1  10   4   49.20    2.96
   1  10  -4   55.28    2.94
   1  10  -4   48.96    3.39
   1  10  -4   55.37    3.31
  -1  10   3  511.38   14.15
   1  10  -3  517.41   13.09
  -1  10   3  508.53   13.25
  -1  10   3  523.96   13.20
   1  10  -3  505.72   12.98
   1  10  -3  529.12   13.08
   1  10  -3  507.68   14.51
  -1  10   3  490.04   13.41
   1  10  -3  534.40   13.38
  -1  10   2  159.37    5.92
   1  10  -2  163.96    5.56
  -1  10   2  169.02    5.49
  -1  10   2  164.50    5.31
   1  10  -2  159.78    5.45
  -1  10   2  164.28    5.62
  -1  10   2  169.02    5.65
   1  10  -2  163.61    5.67
  -1  10   2  161.58    5.74
   1  10  -2  179.81    6.06
   1  10  -2  162.41    6.51
   1  10  -2  157.66    5.67
   1  10  -2  163.68    5.11
  -1  10   1  348.68    9.36
   1  10  -1  353.89    9.62
  -1  10   1  352.29    9.41
  -1  10   1  349.76    9.53
  -1  10   1  357.08    9.55
   1  10  -1  337.76    9.59
   1  10  -1  332.88    8.53
   1  10  -1  342.87    9.77
  -1  10   1  331.45    9.63
   1  10  -1  364.57   10.86
   1  10  -1  380.37   10.10
  -1  10   0   98.99    4.48
  -1  10   0  100.01    4.08
   1  10   0  106.48    4.21
  -1  10   0  107.84    4.15
  -1  10   0  105.90    4.18
  -1  10   0  102.54    4.09
  -1  10   0  107.79    4.24
   1  10   0  106.90    4.12
   1  10   0  101.11    4.08
  -1  10   0  103.61    5.16
   1  10   0  113.74    4.46
  -1  10   0  114.09    4.34
   1  10   0  100.13    4.37
  -1  10   0  100.04    4.20
  -1  10  -1  603.69   16.32
   1  10   1  610.32   14.82
  -1  10  -1  616.33   15.11
  -1  10  -1  621.11   15.44
  -1  10  -1  616.33   15.06
  -1  10  -1  611.26   15.27
   1  10   1  614.58   14.97
  -1  10  -1  645.30   17.04
  -1  10  -1  640.49   15.36
  -1  10  -2  200.11    7.80
   1  10   2  222.61    7.82
  -1  10  -2  211.28    6.55
   1  10   2  231.00    6.94
  -1  10  -2  214.45    6.98
  -1  10  -2  208.14    6.55
  -1  10  -2  204.15    6.79
  -1  10  -2  220.13    6.49
   1  10   2  203.67    6.29
  -1  10  -2  229.70    7.00
  -1  10  -2  228.89    8.26
  -1  10  -2  225.49    6.95
   1  10   2  229.35    7.54
   1  10   3  102.75    4.85
  -1  10  -3   96.55    5.27
   1  10   3  100.02    4.13
  -1  10  -3  101.21    3.94
  -1  10  -3   99.07    3.85
  -1  10  -3   98.57    4.07
  -1  10  -3   93.58    5.03
   1  10   3  102.07    4.73
  -1  10  -3   99.10    4.17
   1  10   4  205.08    7.15
  -1  10  -4  174.72    7.86
   1  10   4  192.85    7.32
  -1  10  -4  191.98    6.08
   1  10   4  198.78    6.37
  -1  10  -4  192.28    5.96
  -1  10  -4  196.90    6.69
  -1  10  -4  191.16    6.70
  -1  10  -4  201.32    6.62
  -1  10  -4  191.10    7.78
  -1  10  -4  200.70    6.52
   1  10   4  220.32    7.47
  -1  10  -5  203.81    8.90
   1  10   5  222.85    8.39
  -1  10  -5  221.91    7.34
   1  10   5  224.98    6.85
  -1  10  -5  214.69    7.35
  -1  10  -5  228.76    7.46
   1  10   5  196.90    7.77
   1  10   5  211.99    8.11
  -1  10  -5  220.23    7.12
  -1  10  -5  222.94    8.67
   1  10   5  234.50    8.04
  -1  10  -6  154.56    7.77
   1  10   6  153.63    7.21
   1  10   6  155.59    5.66
  -1  10  -6  159.37    5.91
  -1  10  -6  161.43    6.08
   1  10   6  167.02    5.37
  -1  10  -6  161.74    6.21
   1  10   6  144.54    6.75
   1  10   6  140.72    6.61
  -1  10  -6  149.25    5.60
  -1  10  -6  153.97    7.07
   1  10   6  156.78    6.40
   1  10   7  248.68    9.87
  -1  10  -7  269.43    8.36
   1  10   7  253.14    7.47
  -1  10  -7  242.52    8.31
   1  10   7  216.03    9.01
   1  10   7  208.59    8.89
  -1  10  -7  235.84    7.59
  -1  10  -7  234.25    9.22
   1  10   7  233.63    8.45
  -1  10  -8   79.27    5.66
   1  10   8   73.16    5.15
  -1  10  -8   66.64    3.75
  -1  10  -8   71.49    4.11
   1  10   8   61.92    4.58
   1  10   8   58.72    4.54
  -1  10  -8   71.46    4.63
   1  10   8   70.97    3.99
  -1  10  -9   11.13    2.12
  -1  10  -9    9.77    1.62
   1  10   9   11.12    2.42
  -1  10  -9   10.61    2.52
  -1  10  -9   11.82    1.87
   1  10   9    8.76    2.10
   1  10   9   10.65    2.47
   1  10  10   50.40    4.28
  -1  10 -10   56.13    2.99
   1  10  10   52.78    4.17
  -1  10 -10   56.90    3.75
   1  10  11    1.85    1.50
  -1  10 -11    2.01    0.79
   1  10  12   17.58    2.27
   1  10  13    1.02    0.85
  -1  10 -13    1.58    0.58
  -1  11  13   19.79    1.63
  -1  11  12   31.14    2.52
  -1  11  11   42.83    3.38
   1  11 -11   42.20    2.34
  -1  11  10   28.51    3.02
   1  11 -10   27.08    2.24
  -1  11   9   43.19    3.82
   1  11  -9   46.73    3.12
  -1  11   8  115.19    6.29
   1  11  -8  117.56    4.94
   1  11  -8  108.74    5.13
   1  11  -8  104.73    4.92
  -1  11   7   49.22    4.07
  -1  11   7   51.04    2.72
   1  11  -7   57.42    3.44
  -1  11   7   51.31    2.70
   1  11  -7   54.51    3.44
  -1  11   7   48.89    2.99
   1  11  -7   48.79    3.33
   1  11  -7   39.77    3.30
  -1  11   6  568.97   16.77
  -1  11   6  582.72   14.52
  -1  11   6  584.20   14.48
   1  11  -6  620.39   15.51
   1  11  -6  573.36   15.32
   1  11  -6  566.55   15.46
  -1  11   6  580.96   15.03
  -1  11   5  167.54    7.25
   1  11  -5  171.10    5.58
  -1  11   5  182.10    6.07
  -1  11   5  175.29    6.07
   1  11  -5  173.48    5.76
   1  11  -5  169.72    6.26
   1  11  -5  188.44    6.65
   1  11  -5  160.01    6.93
  -1  11   5  170.58    6.31
   1  11  -5  178.21    6.69
  -1  11   4  533.44   14.78
   1  11  -4  507.42   12.98
  -1  11   4  510.12   13.32
  -1  11   4  509.72   13.39
   1  11  -4  527.14   13.16
   1  11  -4  513.60   13.34
   1  11  -4  513.00   13.82
  -1  11   4  501.27   13.69
   1  11  -4  483.87   14.61
   1  11  -4  528.34   14.14
  -1  11   3  106.40    4.89
  -1  11   3   92.58    4.60
   1  11  -3  105.58    4.32
  -1  11   3  107.04    4.41
  -1  11   3   98.83    4.36
   1  11  -3  101.09    4.16
   1  11  -3  104.56    4.08
  -1  11   3  100.59    4.48
   1  11  -3  112.78    4.89
   1  11  -3   99.81    5.23
   1  11  -3  106.42    4.46
  -1  11   2  465.39   12.50
  -1  11   2  453.13   11.83
   1  11  -2  441.36   11.96
  -1  11   2  459.56   11.70
   1  11  -2  455.97   12.08
  -1  11   2  467.86   12.22
   1  11  -2  472.39   12.34
   1  11  -2  457.90   13.53
   1  11  -2  477.93   12.63
  -1  11   2  456.31   12.30
   1  11  -2  430.22   11.18
   1  11  -2  441.69   12.28
  -1  11   1  296.73    8.45
   1  11  -1  295.19    8.71
  -1  11   1  298.36    8.60
   1  11  -1  289.26    8.67
  -1  11   1  291.14    8.43
  -1  11   1  288.22    8.60
   1  11  -1  276.85    8.53
  -1  11   1  292.48    8.79
   1  11  -1  306.11    9.04
   1  11  -1  295.38    8.89
   1  11  -1  294.85    8.73
   1  11   0  505.59   12.77
   1  11   0  463.28   12.97
  -1  11   0  505.23   13.07
   1  11   0  513.88   13.01
  -1  11   0  495.08   13.05
   1  11   0  506.11   13.18
  -1  11   0  499.54   13.03
  -1  11   0  504.77   13.08
  -1  11   0  518.40   13.26
   1  11   0  506.55   13.05
  -1  11   0  526.42   13.41
   1  11   0  523.17   13.63
  -1  11   0  476.17   13.09
   1  11   0  520.57   13.56
  -1  11   0  506.13   14.87
  -1  11  -1  299.89   10.14
  -1  11  -1  322.90    9.53
  -1  11  -1  329.38    9.28
  -1  11  -1  330.47    9.48
  -1  11  -1  318.93    9.19
   1  11   1  320.60    8.92
  -1  11  -1  323.12    9.42
   1  11   1  323.94    9.11
   1  11   1  334.86    9.76
  -1  11  -1  330.17   11.04
  -1  11  -1  340.81    9.51
   1  11   2  188.10    7.32
  -1  11  -2  167.01    7.29
   1  11   2  177.19    5.76
  -1  11  -2  173.60    6.29
  -1  11  -2  186.15    6.47
  -1  11  -2  184.37    6.06
  -1  11  -2  181.44    6.09
   1  11   2  191.64    6.41
   1  11   2  182.90    6.73
  -1  11  -2  178.06    7.57
  -1  11  -2  188.97    6.37
  -1  11  -2  183.01    6.30
   1  11   3  240.26    8.44
  -1  11  -3  215.87    8.91
  -1  11  -3  240.37    7.24
   1  11   3  243.55    7.52
  -1  11  -3  231.60    7.09
  -1  11  -3  227.20    7.19
  -1  11  -3  226.81    8.93
  -1  11  -3  239.62    7.57
   1  11   3  237.19    8.19
   1  11   4  299.92    9.69
   1  11   4  313.73    9.79
  -1  11  -4  292.37    8.48
   1  11   4  309.14    8.89
  -1  11  -4  297.12    9.20
  -1  11  -4  294.41    8.35
  -1  11  -4  303.87    9.00
   1  11   4  327.07    9.97
  -1  11  -4  293.56    8.97
  -1  11  -4  292.86   10.53
  -1  11  -5   66.86    4.98
   1  11   5   72.11    4.39
  -1  11  -5   72.91    3.16
  -1  11  -5   73.37    4.01
   1  11   5   75.76    3.60
  -1  11  -5   79.16    4.04
   1  11   5   73.43    3.79
  -1  11  -5   72.00    3.83
  -1  11  -5   79.13    4.93
   1  11   5   80.52    4.47
  -1  11  -5   72.32    3.67
  -1  11  -6   46.53    4.36
   1  11   6   55.94    4.07
   1  11   6   53.87    2.85
  -1  11  -6   51.51    3.31
  -1  11  -6   51.72    3.42
   1  11   6   58.21    3.25
  -1  11  -6   51.39    3.36
  -1  11  -6   45.38    3.88
   1  11   6   53.74    3.75
  -1  11  -6   48.32    2.99
   1  11   7  185.20    8.10
  -1  11  -7  174.13    8.73
   1  11   7  180.61    5.68
   1  11   7  188.92    6.21
  -1  11  -7  190.05    6.87
  -1  11  -7  182.17    6.92
  -1  11  -7  182.83    7.87
   1  11   7  189.26    7.16
   1  11   8    8.21    2.02
  -1  11  -8    6.05    1.44
  -1  11  -8    5.77    1.50
  -1  11  -8    6.61    1.79
   1  11   8    4.49    1.36
   1  11   9   64.23    4.63
  -1  11  -9   60.80    3.34
  -1  11  -9   55.47    3.88
   1  11  10   30.24    3.09
  -1  11 -10   30.63    2.17
   1  11  11   50.72    3.59
  -1  11 -11   50.97    2.31
  -1  11 -12   12.90    1.36
  -1  12  12   39.71    2.39
  -1  12  11  100.13    4.59
   1  12 -11   98.02    3.57
  -1  12  10   17.49    2.27
   1  12 -10   18.10    1.78
  -1  12   9   28.27    2.94
   1  12  -9   26.66    2.33
  -1  12   8   21.70    2.71
   1  12  -8   21.24    2.32
   1  12  -8   25.02    2.31
  -1  12   7   79.47    4.83
   1  12  -7   78.32    4.18
   1  12  -7   77.43    4.07
  -1  12   7   74.88    3.32
   1  12  -7   70.07    3.90
   1  12  -7   61.43    3.96
  -1  12   7   76.64    3.63
   1  12  -7   67.44    3.89
  -1  12   6  110.28    5.72
  -1  12   6  117.90    4.58
  -1  12   6  115.25    4.55
   1  12  -6  118.24    5.17
   1  12  -6  107.99    4.86
   1  12  -6  106.88    5.00
  -1  12   6  109.17    4.74
   1  12  -6  101.50    5.34
  -1  12   5  440.49   13.27
   1  12  -5  423.60   11.32
   1  12  -5  444.49   11.54
  -1  12   5  461.61   12.00
  -1  12   5  455.99   12.02
   1  12  -5  425.49   12.02
   1  12  -5  444.03   12.57
   1  12  -5  414.81   13.19
  -1  12   5  442.77   12.24
   1  12  -5  424.86   12.52
  -1  12   4  357.43   11.05
   1  12  -4  360.62    9.95
  -1  12   4  374.06   10.44
  -1  12   4  367.30   10.30
   1  12  -4  352.23    9.96
   1  12  -4  338.24    9.90
   1  12  -4  357.03   10.81
   1  12  -4  356.04   11.61
  -1  12   4  354.27   10.47
  -1  12   3   85.33    4.31
  -1  12   3   78.74    4.38
  -1  12   3   86.25    4.09
   1  12  -3   83.55    3.86
  -1  12   3   87.85    4.07
   1  12  -3   83.84    3.96
   1  12  -3   86.14    4.32
  -1  12   3   83.20    4.19
   1  12  -3   87.56    4.40
   1  12  -3   90.66    4.19
   1  12  -3   86.07    4.90
   1  12  -3   87.76    4.36
  -1  12   2   95.19    4.11
   1  12  -2   98.98    4.54
  -1  12   2   95.66    4.02
   1  12  -2   93.74    4.28
   1  12  -2   98.97    4.39
  -1  12   2  102.18    4.50
   1  12  -2  100.66    4.66
  -1  12   2   99.67    4.56
   1  12  -2  101.96    4.53
   1  12  -2   97.48    4.54
   1  12  -1  616.47   15.63
  -1  12   1  588.21   15.51
   1  12  -1  628.51   15.88
  -1  12   1  611.58   15.75
   1  12  -1  601.95   15.75
   1  12  -1  627.64   15.86
  -1  12   1  620.89   15.56
  -1  12   1  635.47   16.07
   1  12  -1  634.10   16.16
   1  12  -1  642.26   16.36
   1  12  -1  617.73   15.91
   1  12   0  164.98    6.22
   1  12   0  178.51    6.35
  -1  12   0  176.84    6.27
  -1  12   0  171.91    6.12
   1  12   0  175.51    6.06
   1  12   0  168.37    5.83
  -1  12   0  163.96    6.07
  -1  12   0  180.23    6.26
  -1  12   0  172.90    6.16
   1  12   0  182.03    6.60
   1  12   0  175.50    6.51
   1  12   0  181.53    6.24
  -1  12  -1  300.93    9.02
  -1  12  -1  288.03    8.67
   1  12   1  282.00    8.42
  -1  12  -1  289.61    8.63
  -1  12  -1  280.79    8.77
  -1  12  -1  289.16    8.85
   1  12   1  270.80    8.16
   1  12   1  270.76    8.76
  -1  12  -1  294.34   10.46
  -1  12  -1  293.09    8.91
   1  12   2  479.89   14.15
  -1  12  -2  479.86   13.00
  -1  12  -2  462.94   12.91
  -1  12  -2  463.06   12.49
   1  12   2  453.83   12.03
  -1  12  -2  473.13   12.47
   1  12   2  489.34   12.85
  -1  12  -2  481.06   13.16
   1  12   2  453.62   13.23
  -1  12  -2  472.53   12.81
  -1  12  -2  474.64   14.65
  -1  12  -3   33.96    3.43
   1  12   3   47.16    3.55
  -1  12  -3   42.11    2.97
   1  12   3   42.91    2.90
   1  12   3   42.21    3.02
  -1  12  -3   44.13    2.70
  -1  12  -3   37.95    2.54
  -1  12  -3   40.52    2.79
  -1  12  -3   45.27    3.77
   1  12   3   43.58    3.23
  -1  12  -4   45.70    4.16
   1  12   4   58.17    3.70
   1  12   4   57.72    3.43
  -1  12  -4   52.66    2.84
   1  12   4   54.56    3.13
  -1  12  -4   54.02    3.45
  -1  12  -4   52.04    3.06
   1  12   4   59.63    3.77
  -1  12  -4   51.97    4.08
  -1  12  -4   54.74    3.18
   1  12   5  100.93    5.04
  -1  12  -5   82.22    5.80
   1  12   5  108.25    4.78
  -1  12  -5   99.92    3.91
  -1  12  -5  104.99    4.90
   1  12   5  104.62    4.42
  -1  12  -5   96.56    4.53
  -1  12  -5  103.43    5.76
   1  12   5  117.12    5.41
  -1  12  -5   90.15    4.29
  -1  12  -6   45.49    4.35
   1  12   6   53.38    3.78
   1  12   6   53.42    3.13
  -1  12  -6   53.57    3.49
   1  12   6   52.93    2.89
  -1  12  -6   48.02    3.22
  -1  12  -6   49.29    4.04
  -1  12  -6   47.46    2.98
   1  12   6   59.02    3.74
   1  12   7   41.22    3.46
  -1  12  -7   43.22    3.05
   1  12   7   44.32    2.64
  -1  12  -7   35.91    2.84
   1  12   7   42.89    3.14
  -1  12  -7   36.50    3.39
  -1  12  -8   75.55    3.93
  -1  12  -8   75.83    4.58
   1  12   8   82.02    3.95
   1  12   8   74.91    4.67
  -1  12  -9  147.55    5.44
  -1  12 -10  117.01    4.27
  -1  12 -11    3.99    1.05
  -1  12 -11    3.88    0.74
  -1  12 -12   31.53    1.73
   1  13 -12   10.26    0.93
   1  13 -11    2.33    0.69
   1  13 -10  131.18    4.59
   1  13  -9    3.27    1.18
   1  13  -8   37.45    2.79
  -1  13   8   35.23    3.03
   1  13  -7   76.30    4.12
   1  13  -7   79.05    4.10
  -1  13   7   69.15    4.32
  -1  13   6   18.54    1.79
   1  13  -6   18.59    2.22
   1  13  -6   18.56    2.27
  -1  13   6   18.95    1.84
   1  13  -6   17.18    2.24
  -1  13   6   19.04    1.91
   1  13  -6   14.71    1.93
  -1  13   6   19.56    2.30
   1  13  -5  232.36    7.06
   1  13  -5  240.14    8.16
   1  13  -5  228.86    7.11
  -1  13   5  235.60    7.50
  -1  13   5  252.29    7.69
   1  13  -5  224.16    7.99
  -1  13   5  237.89    7.79
  -1  13   5  227.10    8.22
  -1  13   4  175.45    6.30
   1  13  -4  167.54    5.88
   1  13  -4  164.01    6.60
  -1  13   4  176.39    6.26
   1  13  -4  168.88    5.94
   1  13  -4  171.65    6.67
  -1  13   4  168.76    6.37
  -1  13   4  163.93    6.51
  -1  13   3  139.74    5.49
   1  13  -3  132.42    5.67
  -1  13   3  136.20    5.48
   1  13  -3  129.66    5.63
   1  13  -3  134.86    5.29
   1  13  -3  133.35    5.19
   1  13  -3  137.64    5.74
  -1  13   3  139.35    5.62
  -1  13   3  126.78    5.34
  -1  13   3  125.55    5.74
   1  13  -2  293.21    8.95
   1  13  -2  283.72    8.93
   1  13  -2  291.85    9.17
  -1  13   2  301.77    9.14
   1  13  -2  283.97    8.87
   1  13  -2  288.63    9.21
  -1  13   2  306.07    9.30
   1  13  -2  302.10    9.29
   1  13  -2  288.65    9.40
  -1  13   2  258.46    9.59
   1  13  -1  306.03    9.24
   1  13  -1  305.61    9.32
   1  13  -1  278.56    8.83
  -1  13   1  295.77    8.90
  -1  13   1  302.43    9.24
  -1  13   1  289.73    8.92
   1  13  -1  306.18    9.33
   1  13  -1  304.27    9.35
   1  13  -1  319.17    9.63
   1  13  -1  300.39    9.59
  -1  13   1  315.74    9.53
   1  13   0  428.91   12.05
  -1  13   0  424.50   11.85
  -1  13   0  419.71   11.92
  -1  13   0  431.94   11.92
   1  13   0  409.54   11.76
   1  13   0  417.26   11.63
   1  13   0  427.85   12.08
  -1  13   0  422.60   11.88
   1  13   0  447.62   12.51
   1  13   0  454.15   12.48
  -1  13  -1  224.12    7.40
   1  13   1  209.50    7.00
   1  13   1  213.94    7.55
   1  13   1  209.20    6.80
  -1  13  -1  224.62    7.58
  -1  13  -1  221.20    7.32
  -1  13  -1  222.57    7.48
   1  13   1  212.90    8.71
   1  13   2  312.05    9.48
  -1  13  -2  310.27    9.59
  -1  13  -2  300.15    9.13
  -1  13  -2  295.22    9.00
  -1  13  -2  298.51    9.57
  -1  13  -2  307.31    9.40
   1  13   2  302.29    9.79
  -1  13  -2  311.16   11.21
   1  13   2  304.73   10.56
  -1  13  -3  363.54   11.13
  -1  13  -3  352.88   10.24
  -1  13  -3  352.67   10.11
   1  13   3  358.39   10.79
  -1  13  -3  366.76   10.96
   1  13   3  376.27   10.69
  -1  13  -3  364.66   12.41
   1  13   3  373.21   11.31
  -1  13  -3  356.75   10.55
   1  13   3  367.18   11.62
  -1  13  -4   70.75    3.37
   1  13   4   71.28    3.71
   1  13   4   69.91    3.93
  -1  13  -4   73.06    4.89
  -1  13  -4   67.72    3.66
   1  13   4   71.83    4.19
   1  13   4   77.66    4.35
   1  13   5  151.48    5.79
   1  13   5  151.46    5.48
  -1  13  -5  137.86    4.86
  -1  13  -5  145.92    6.02
  -1  13  -5  127.34    5.31
   1  13   5  151.44    6.16
  -1  13  -5  136.45    6.80
   1  13   6  159.86    5.82
   1  13   6  153.90    5.41
  -1  13  -6  158.30    6.26
  -1  13  -6  147.35    7.00
   1  13   6  161.78    6.38
  -1  13  -7  125.27    5.27
   1  13   7  127.93    5.26
  -1  13  -8  102.26    4.41
  -1  13  -8   86.28    4.69
  -1  13  -9   89.98    3.84
  -1  13 -10   47.00    2.73
  -1  13 -10   47.13    2.33
  -1  13 -11   47.17    2.32
   1  14 -10    0.49    0.68
   1  14 -10   -0.21    0.76
   1  14  -9   93.68    3.84
   1  14  -8   22.61    2.07
   1  14  -7   28.35    2.51
   1  14  -6   79.18    4.20
  -1  14   6   85.29    3.71
  -1  14   6   80.03    3.64
  -1  14   6   86.79    3.84
   1  14  -5   28.83    2.68
  -1  14   5   36.86    2.55
  -1  14   5   35.70    2.51
   1  14  -5   33.20    2.81
   1  14  -5   31.27    2.20
   1  14  -5   29.22    2.51
  -1  14   5   33.63    2.51
   1  14  -4  112.56    4.59
   1  14  -4  116.30    4.69
   1  14  -4  121.36    5.36
  -1  14   4  123.64    5.05
  -1  14   4  116.37    4.90
   1  14  -4  110.05    5.14
  -1  14   4  118.12    5.03
   1  14  -3  150.14    6.16
  -1  14   3  163.68    6.05
  -1  14   3  153.49    5.87
   1  14  -3  148.94    5.94
   1  14  -3  150.25    6.09
   1  14  -3  151.43    5.66
   1  14  -3  156.05    5.80
   1  14  -3  145.69    6.04
  -1  14   3  162.88    6.16
   1  14  -2   78.99    4.13
   1  14  -2   80.59    4.01
   1  14  -2   79.22    4.24
   1  14  -2   78.84    3.98
  -1  14   2   85.45    4.21
   1  14  -2   79.01    3.96
  -1  14   2   85.53    4.29
   1  14  -2   83.08    4.28
   1  14  -2   80.90    4.32
  -1  14   2   72.25    4.48
   1  14  -1  130.22    5.40
   1  14  -1  131.57    5.52
  -1  14   1  123.67    5.01
  -1  14   1  121.52    4.97
   1  14  -1  123.88    4.99
   1  14  -1  136.22    5.49
  -1  14   1  135.06    5.47
   1  14  -1  131.63    5.33
  -1  14   1  135.66    5.65
   1  14  -1  138.83    5.82
   1  14  -1  141.85    5.75
  -1  14   0   43.54    3.02
  -1  14   0   43.53    2.98
  -1  14   0   44.55    2.92
   1  14   0   42.81    3.08
  -1  14   0   42.09    2.86
   1  14   0   45.94    2.84
   1  14   0   42.21    3.04
   1  14   0   40.10    2.83
   1  14   0   47.10    3.26
   1  14   0   35.64    3.63
  -1  14  -1  369.24   10.72
  -1  14  -1  355.54   10.62
   1  14   1  377.65   10.95
  -1  14  -1  370.13   10.60
   1  14   1  336.84    9.76
  -1  14  -1  364.13   10.52
   1  14   1  356.97   12.14
  -1  14  -2   81.17    3.92
  -1  14  -2   82.71    4.01
  -1  14  -2   76.65    4.13
   1  14   2   84.77    4.25
  -1  14  -2   80.98    4.24
   1  14   2   79.29    4.36
   1  14   2   81.48    4.91
  -1  14  -3  148.23    6.12
   1  14   3  149.19    5.96
  -1  14  -3  145.46    5.42
  -1  14  -3  144.80    5.99
   1  14   3  149.71    5.82
   1  14   3  149.06    6.21
   1  14   3  146.95    6.47
  -1  14  -4   23.27    2.42
   1  14   4   21.89    2.13
  -1  14  -4   19.25    1.83
   1  14   4   20.42    2.25
  -1  14  -4   20.18    2.33
  -1  14  -4   22.54    2.87
  -1  14  -4   19.22    2.05
   1  14   4   24.45    2.44
  -1  14  -5   36.97    2.21
   1  14   5   41.24    2.67
   1  14   5   43.35    2.88
  -1  14  -5   44.11    3.23
  -1  14  -5   39.51    3.55
   1  14   5   41.82    3.06
  -1  14  -6   30.39    2.75
   1  14   6   30.45    2.12
  -1  14  -6   34.25    2.75
   1  14   6   33.14    2.39
   1  14   6   34.73    2.69
  -1  14  -6   26.88    2.84
  -1  14  -7   81.19    4.23
  -1  14  -7   84.01    4.05
  -1  14  -7   79.92    4.48
   1  14   7   90.18    3.98
  -1  14  -8   28.53    2.19
  -1  14  -9  114.84    4.50
  -1  14  -9  113.94    4.14
  -1  14 -10   21.83    1.67
  -1  14 -10   20.67    1.34
  -1  14 -11   20.87    1.25
   1  15 -10   37.50    1.66
   1  15 -10   37.06    1.86
   1  15  -9   38.18    2.19
   1  15  -9   38.81    2.10
   1  15  -9   35.49    2.25
   1  15  -8   56.56    2.98
   1  15  -8   53.09    2.81
   1  15  -8   54.60    3.34
   1  15  -7  102.61    4.46
   1  15  -7  111.02    4.56
   1  15  -6   68.71    3.67
   1  15  -5  359.28    9.62
  -1  15   5  366.22   10.11
   1  15  -5  363.14   10.75
   1  15  -5  353.13   10.57
  -1  15   5  382.79   10.24
  -1  15   5  378.74   10.30
  -1  15   4   78.14    3.80
   1  15  -4   77.61    4.06
   1  15  -4   75.19    3.54
  -1  15   4   80.22    3.84
   1  15  -4   73.54    4.06
   1  15  -4   73.71    3.86
  -1  15   4   81.37    3.94
   1  15  -3  318.12    9.76
  -1  15   3  326.81    9.57
  -1  15   3  338.63    9.71
   1  15  -3  308.84    9.23
   1  15  -3  311.88    9.30
   1  15  -3  305.13    9.73
   1  15  -3  300.04    9.33
  -1  15   3  340.82    9.83
  -1  15   2   43.85    3.00
   1  15  -2   43.55    2.94
   1  15  -2   44.14    2.98
   1  15  -2   48.21    3.20
   1  15  -2   47.80    2.99
  -1  15   2   48.05    3.14
   1  15  -1   55.72    3.38
   1  15  -1   55.75    3.21
  -1  15   1   56.92    3.37
   1  15  -1   55.69    3.38
   1  15  -1   63.44    3.67
  -1  15   1   57.67    3.53
   1  15  -1   44.69    4.07
  -1  15   1   52.09    3.84
  -1  15   0   36.14    2.59
  -1  15   0   40.65    2.84
  -1  15   0   35.23    2.69
  -1  15   0   36.36    2.55
   1  15   0   37.24    2.48
   1  15   0   38.13    2.85
   1  15   0   39.80    2.88
   1  15   0   41.11    3.02
   1  15   0   35.30    3.55
  -1  15  -1   82.14    4.04
  -1  15  -1   84.29    4.12
   1  15   1   88.97    4.37
  -1  15  -1   88.55    4.22
  -1  15  -1   81.01    4.02
   1  15   1   87.18    5.18
  -1  15  -2  115.71    5.00
   1  15   2  120.90    5.08
  -1  15  -2  113.94    4.73
  -1  15  -2  108.31    4.90
   1  15   2  117.40    5.27
   1  15   2  117.46    5.78
  -1  15  -3   82.77    3.75
   1  15   3   86.77    4.22
   1  15   3   91.42    4.23
  -1  15  -3   79.00    4.18
  -1  15  -3   77.65    4.12
   1  15   3   84.45    4.33
   1  15   4  377.61   10.55
  -1  15  -4  338.39    9.46
   1  15   4  361.60   10.17
  -1  15  -4  352.27   10.53
  -1  15  -4  341.20   10.57
   1  15   4  381.22   10.86
   1  15   5  282.62    8.24
   1  15   5  274.59    7.92
  -1  15  -5  261.83    8.60
   1  15   5  287.04    8.67
  -1  15  -6  326.35   10.04
  -1  15  -6  337.40    9.93
  -1  15  -7   66.92    3.52
  -1  15  -7   71.38    3.45
  -1  15  -8  156.23    5.13
  -1  15  -8  150.76    5.36
  -1  15  -9   10.76    1.14
  -1  15 -10   25.89    1.46
   1  16  -9   45.17    1.90
   1  16  -9   44.25    1.89
   1  16  -8   27.91    1.74
   1  16  -8   26.53    1.72
   1  16  -8   28.03    2.05
   1  16  -7   41.23    2.36
   1  16  -7   39.54    2.84
   1  16  -6   63.50    3.19
   1  16  -6   55.59    3.71
   1  16  -5    2.06    0.78
   1  16  -5    2.21    1.07
   1  16  -5    1.27    1.48
   1  16  -4   77.50    3.37
  -1  16   4   85.08    3.70
   1  16  -4   82.10    3.90
  -1  16   3   31.87    2.35
   1  16  -3   31.86    2.25
  -1  16   3   34.74    2.47
   1  16  -3   30.21    2.39
  -1  16   2  210.12    7.01
   1  16  -2  218.87    6.93
   1  16  -2  212.39    6.85
   1  16  -2  203.94    6.79
  -1  16   1   14.36    1.83
   1  16  -1   13.17    1.78
   1  16  -1   12.53    1.74
   1  16  -1    9.53    2.14
   1  16   0  200.62    7.00
   1  16   0  223.82    7.31
  -1  16   0  221.40    7.09
   1  16   0  229.83    7.55
  -1  16   0  183.71    7.79
   1  16   0  199.07    8.21
  -1  16  -1  127.52    5.02
   1  16   1  145.30    5.52
  -1  16  -1  136.89    5.13
   1  16   1  125.59    5.99
  -1  16  -1  110.45    5.89
  -1  16  -2   68.37    3.31
  -1  16  -2   65.84    3.47
   1  16   2   60.51    3.39
  -1  16  -2   57.79    3.25
   1  16   2   69.19    3.76
  -1  16  -3  147.38    5.62
  -1  16  -3  151.78    5.22
  -1  16  -3  152.93    5.77
   1  16   3  159.69    5.69
   1  16   3  161.68    5.82
   1  16   3  168.68    6.09
  -1  16  -4   59.36    3.29
   1  16   4   64.14    3.28
  -1  16  -4   57.26    2.68
   1  16   4   61.94    3.11
  -1  16  -4   60.90    3.33
   1  16   4   64.31    3.42
   1  16   5   75.97    3.39
   1  16   5   70.32    3.13
  -1  16  -5   73.59    3.63
   1  16   5   81.76    3.65
  -1  16  -6   10.12    1.44
  -1  16  -7   57.88    2.89
  -1  16  -7   63.26    2.88
  -1  16  -8    5.36    0.96
  -1  16  -9    6.35    0.79
   1  17  -7   86.29    3.62
   1  17  -6    5.16    1.02
   1  17  -6    4.00    1.27
   1  17  -5  137.41    4.66
   1  17  -5  119.85    5.38
   1  17  -4   26.87    1.70
   1  17  -4   26.56    1.97
  -1  17   3  209.76    6.39
   1  17  -3  201.25    6.10
   1  17  -3  199.28    6.29
   1  17  -2   41.84    2.47
   1  17  -2   38.49    3.24
   1  17  -1  140.88    5.12
   1  17  -1  142.64    5.11
  -1  17   1  139.30    5.03
   1  17  -1  126.61    5.92
   1  17   0   53.56    2.95
   1  17   0   52.79    2.96
  -1  17   0   52.92    2.87
   1  17   0   48.93    3.47
   1  17   1   60.16    3.15
  -1  17  -1   57.37    2.91
  -1  17  -2   52.51    2.64
   1  17   2   53.66    2.90
   1  17   3  133.54    4.69
   1  17   3  138.65    4.88
  -1  17  -3  120.14    4.20
   1  17   3  143.55    5.08
  -1  17  -3  108.73    5.45
  -1  17  -4  147.06    5.18
   1  17   4  156.16    4.98
   1  17   4  160.77    5.19
   1  17   4  169.54    5.42
  -1  17  -5  110.74    4.10
  -1  17  -6  127.52    5.11
  -1  17  -6  138.21    4.41
  -1  17  -7    4.86    1.11
  -1  17  -7    4.22    0.74
   1  18  -6   64.57    2.81
   1  18  -5    3.80    1.07
   1  18  -4  100.12    3.02
   1  18  -3   39.36    2.76
   1  18  -3   43.59    2.03
   1  18  -2  151.45    5.93
   1  18  -2  167.53    5.01
   1  18  -1   19.69    2.03
  -1  18   1   25.08    1.79
   1  18  -1   22.03    1.68
   1  18   0  121.78    4.22
  -1  18   0  112.04    4.05
  -1  18  -1    3.08    0.91
  -1  18  -2   42.22    2.83
   1  18   2   49.90    2.45
  -1  18  -3   73.82    3.73
   1  18   3   86.14    3.17
  -1  18  -4   11.71    1.53
  -1  18  -6    0.41    0.67
   1  19  -3   39.04    2.11
   1  19  -2   57.71    2.67
   1  19  -1  135.84    3.99
   1  19   0   96.74    3.22
   1  19   1   83.27    2.90
  -2 -18   6    7.18    1.08
  -2 -18   4   35.53    2.17
   2 -18   3   98.11    4.06
   2 -18   4    7.08    1.23
   2 -18   5    9.95    1.40
  -2 -17   7  144.01    5.14
  -2 -17   7  147.05    5.31
  -2 -17   7  152.97    5.53
  -2 -17   7  167.18    5.55
  -2 -17   7  155.32    5.46
  -2 -17   6   13.04    1.76
  -2 -17   6   13.69    1.61
  -2 -17   6   13.34    1.74
  -2 -17   5  239.46    7.79
  -2 -17   5  225.91    7.40
  -2 -17   4   -0.36    1.17
   2 -17   4   34.49    2.76
   2 -17   5   18.07    1.96
   2 -17   5   17.08    2.08
   2 -17   5   17.89    1.91
   2 -17   6   39.94    2.46
   2 -17   6   45.22    2.94
   2 -17   6   42.58    2.70
   2 -17   6   41.65    2.55
   2 -17   7   28.85    2.17
   2 -17   7   27.32    2.04
   2 -17   7   29.63    2.23
   2 -17   7   28.46    2.19
  -2 -16   9    0.40    0.93
  -2 -16   9   -0.23    0.72
  -2 -16   9   -0.49    0.85
  -2 -16   9   -0.34    0.78
  -2 -16   9   -0.65    0.85
  -2 -16   8   30.59    2.39
  -2 -16   8   33.36    2.60
  -2 -16   8   33.46    2.62
  -2 -16   8   37.75    2.76
  -2 -16   8   37.18    2.71
  -2 -16   8   28.96    2.19
  -2 -16   8   32.68    2.58
  -2 -16   7   12.11    1.88
  -2 -16   7   11.55    1.90
  -2 -16   7   10.48    1.75
  -2 -16   7   13.15    2.07
  -2 -16   7    9.93    1.67
  -2 -16   6   55.03    3.70
  -2 -16   6   61.37    3.97
  -2 -16   6   54.08    3.49
  -2 -16   5   19.05    2.27
  -2 -16   4   23.43    2.48
   2 -16   4   11.74    2.06
   2 -16   5  163.76    7.33
   2 -16   5  178.35    6.61
   2 -16   6    8.06    1.87
   2 -16   6   10.95    2.02
   2 -16   6   11.05    2.10
   2 -16   6    9.38    1.97
   2 -16   7   57.24    3.52
   2 -16   7   56.69    3.56
   2 -16   7   62.55    3.78
   2 -16   7   66.87    3.42
   2 -16   7   61.30    3.58
   2 -16   7   58.34    3.83
   2 -16   8   14.47    1.77
   2 -16   8   14.04    1.81
   2 -16   8   12.74    1.54
   2 -16   8   15.66    1.91
   2 -16   8   15.48    1.80
   2 -16   8   11.75    1.57
   2 -16   8   13.55    1.72
   2 -16   8   11.70    1.48
   2 -16   8   13.83    2.17
   2 -16   8   14.15    1.57
  -2 -15  10    3.78    1.32
  -2 -15  10    3.29    1.09
  -2 -15  10    3.86    1.14
  -2 -15  10    3.61    1.01
  -2 -15  10    3.32    0.99
  -2 -15   9   34.84    2.82
  -2 -15   9   33.94    2.55
  -2 -15   9   32.14    2.67
  -2 -15   9   34.81    2.78
  -2 -15   9   29.86    2.53
  -2 -15   9   29.17    2.44
  -2 -15   9   28.31    2.24
  -2 -15   9   36.96    2.96
  -2 -15   9   31.36    2.39
  -2 -15   8   54.20    3.77
  -2 -15   8   53.17    3.67
  -2 -15   8   54.35    3.76
  -2 -15   8   53.02    3.59
  -2 -15   8   47.25    3.24
  -2 -15   8   66.97    4.07
  -2 -15   8   63.92    4.14
  -2 -15   8   55.81    3.51
  -2 -15   7  145.97    6.75
  -2 -15   7  139.96    6.52
  -2 -15   7  152.41    5.33
  -2 -15   7  145.67    6.53
  -2 -15   7  134.09    6.05
  -2 -15   7  151.04    6.34
  -2 -15   6   32.21    2.48
  -2 -15   6   30.48    3.11
  -2 -15   6   26.73    2.81
  -2 -15   6   29.50    2.85
  -2 -15   5  201.34    6.98
  -2 -15   5  194.14    7.80
  -2 -15   1   39.84    4.11
   2 -15  -1   35.20    3.76
   2 -15   0    7.05    2.42
  -2 -15   0    6.84    2.31
   2 -15   1   63.55    4.99
   2 -15   5    0.61    1.95
   2 -15   5    1.53    1.45
   2 -15   6   12.91    2.45
   2 -15   6   10.40    1.87
   2 -15   6   13.59    2.49
   2 -15   7   35.74    3.13
   2 -15   7   30.08    2.81
   2 -15   7   30.57    3.23
   2 -15   7   31.55    3.19
   2 -15   7   31.46    3.15
   2 -15   8    1.95    1.56
   2 -15   8    3.39    1.59
   2 -15   8    1.94    1.55
   2 -15   8    2.62    1.47
   2 -15   8    1.37    1.53
   2 -15   8    1.30    1.39
   2 -15   8    1.44    1.47
   2 -15   9   67.45    3.66
   2 -15   9   75.38    3.95
   2 -15   9   72.82    3.88
   2 -15   9   77.03    3.84
   2 -15   9   74.87    3.66
   2 -15   9   70.50    3.64
   2 -15   9   73.56    3.97
   2 -15   9   75.80    3.55
   2 -15   9   75.28    4.25
   2 -15   9   69.57    3.80
  -2 -14  11   56.28    3.03
  -2 -14  11   51.79    2.63
  -2 -14  11   48.85    2.73
  -2 -14  11   49.41    2.66
  -2 -14  10    1.80    1.31
  -2 -14  10    1.57    1.15
  -2 -14  10    0.82    1.17
  -2 -14  10    1.89    1.67
  -2 -14  10    1.55    1.32
  -2 -14  10    1.45    1.33
  -2 -14  10    1.76    1.17
  -2 -14  10    0.90    1.24
  -2 -14   9   14.23    2.11
  -2 -14   9   14.24    2.22
  -2 -14   9   16.65    2.37
  -2 -14   9   19.96    2.85
  -2 -14   9   14.02    2.25
  -2 -14   9   16.40    2.36
  -2 -14   9   16.26    2.38
  -2 -14   8   81.49    4.86
  -2 -14   8   82.76    5.03
  -2 -14   8   85.65    5.10
  -2 -14   8   86.33    4.06
  -2 -14   8   82.89    5.15
  -2 -14   8   82.56    5.10
  -2 -14   8   80.42    4.99
  -2 -14   7   88.57    5.42
  -2 -14   7   85.66    5.18
  -2 -14   7   91.51    5.46
  -2 -14   7   92.69    4.47
  -2 -14   7   91.20    5.58
  -2 -14   6  308.43   11.15
  -2 -14   6  308.71    9.83
  -2 -14   6  333.54   11.51
  -2 -14   5  114.21    6.09
  -2 -14   4   91.03    4.85
  -2 -14   3  167.51    6.82
  -2 -14   3  161.51    8.13
  -2 -14   2   66.52    4.18
  -2 -14   2   63.39    5.16
  -2 -14   1  656.14   17.26
   2 -14  -1  570.60   17.64
  -2 -14   0  216.26    8.16
   2 -14   0  202.07    8.96
  -2 -14  -1  196.45    7.80
   2 -14   1  173.52    8.56
  -2 -14  -2  122.37    5.98
   2 -14   2  117.46    6.99
   2 -14   3  541.04   18.50
   2 -14   3  712.99   18.53
   2 -14   4  384.29   14.11
   2 -14   4  491.17   14.07
   2 -14   4  323.79   12.94
   2 -14   4  427.74   13.42
   2 -14   5  518.09   15.16
   2 -14   5  474.19   15.07
   2 -14   5  503.37   15.45
   2 -14   6  110.30    5.87
   2 -14   6   99.72    5.70
   2 -14   6   92.75    5.31
   2 -14   6   98.89    5.55
   2 -14   7   79.56    5.07
   2 -14   7   87.73    5.07
   2 -14   7   82.61    5.56
   2 -14   7   83.93    5.53
   2 -14   7   71.68    4.54
   2 -14   7   82.44    5.36
   2 -14   8    3.35    1.93
   2 -14   8    3.63    1.99
   2 -14   8    4.01    1.88
   2 -14   8    3.26    1.83
   2 -14   8    2.13    1.78
   2 -14   8    2.96    1.78
   2 -14   8    3.55    1.41
   2 -14   9    4.34    1.63
   2 -14   9    4.35    1.54
   2 -14   9    3.72    1.60
   2 -14   9    3.56    1.65
   2 -14   9    4.07    1.67
   2 -14   9    2.59    1.69
   2 -14   9    3.62    1.80
   2 -14   9    2.88    1.58
   2 -14   9    3.62    1.66
   2 -14   9    2.98    1.94
   2 -14  10   37.26    2.77
   2 -14  10   34.04    2.81
   2 -14  10   38.70    2.81
   2 -14  10   38.63    2.88
   2 -14  10   37.81    2.58
   2 -14  10   42.84    2.82
   2 -14  10   39.19    2.88
  -2 -13  12   18.41    1.80
  -2 -13  11   33.22    2.47
  -2 -13  11   30.13    2.53
  -2 -13  11   33.70    2.68
  -2 -13  11   38.88    2.92
  -2 -13  11   29.69    2.34
  -2 -13  11   36.37    2.69
  -2 -13  11   40.32    2.76
  -2 -13  11   40.76    3.15
  -2 -13  11   35.25    2.74
  -2 -13  11   36.51    2.81
  -2 -13  10   52.03    3.78
  -2 -13  10   52.76    3.79
  -2 -13  10   57.57    4.02
  -2 -13  10   54.87    3.46
  -2 -13  10   44.31    2.98
  -2 -13  10   57.68    3.73
  -2 -13  10   49.10    3.68
  -2 -13  10   53.19    3.87
  -2 -13  10   46.21    3.43
  -2 -13  10   46.95    3.77
  -2 -13  10   63.93    3.99
  -2 -13  10   66.62    4.50
  -2 -13   9  140.15    6.79
  -2 -13   9  148.23    7.01
  -2 -13   9  154.21    7.01
  -2 -13   9  122.30    5.76
  -2 -13   9  123.94    6.05
  -2 -13   9  140.42    6.84
  -2 -13   9  137.56    6.67
  -2 -13   9  129.22    6.31
  -2 -13   9  141.02    7.01
  -2 -13   9  175.26    7.68
  -2 -13   9  149.19    5.69
  -2 -13   8   83.95    5.52
  -2 -13   8   77.95    4.68
  -2 -13   8   90.79    4.54
  -2 -13   8   89.41    5.63
  -2 -13   8   84.96    5.42
  -2 -13   8   79.54    4.93
  -2 -13   8   84.45    5.17
  -2 -13   8   89.26    5.68
  -2 -13   7  304.50   10.76
  -2 -13   7  340.56   10.41
  -2 -13   7  335.33   12.13
  -2 -13   7  305.86   11.06
  -2 -13   7  326.51   11.80
  -2 -13   7  307.53   11.21
  -2 -13   7  326.58   12.07
  -2 -13   6  123.97    6.39
  -2 -13   6  149.10    7.26
  -2 -13   6  143.19    6.07
  -2 -13   6  149.01    7.46
  -2 -13   6  129.73    6.32
  -2 -13   6  114.71    6.71
  -2 -13   6  128.38    5.90
  -2 -13   5  361.41   13.10
  -2 -13   5  386.50   11.83
  -2 -13   4  143.78    6.24
  -2 -13   4  127.96    7.28
  -2 -13   3  377.86   11.89
  -2 -13   2   61.67    4.07
   2 -13  -2   59.06    4.27
  -2 -13   1  252.63    8.93
   2 -13  -1  221.75    9.16
  -2 -13   0   92.36    5.08
   2 -13   0  104.67    5.48
  -2 -13  -1  199.95    7.89
   2 -13   1  214.57    8.29
  -2 -13  -2   36.69    3.32
   2 -13   2   38.37    4.11
   2 -13   2   26.92    3.73
  -2 -13  -3   47.44    3.71
   2 -13   3   47.78    4.67
   2 -13   3   54.79    4.65
   2 -13   4   54.47    4.38
   2 -13   4   55.07    5.05
   2 -13   4   67.12    5.16
   2 -13   5  136.60    6.99
   2 -13   5  130.63    6.75
   2 -13   5  147.12    7.28
   2 -13   6   34.28    3.56
   2 -13   6   27.87    3.36
   2 -13   6   32.02    3.72
   2 -13   6   26.96    3.25
   2 -13   7   79.71    5.43
   2 -13   7   75.12    5.07
   2 -13   7   71.72    4.90
   2 -13   7   66.01    4.72
   2 -13   8    4.09    2.21
   2 -13   8    3.09    1.64
   2 -13   8    2.51    1.97
   2 -13   8    3.08    1.69
   2 -13   8    2.73    2.05
   2 -13   8    4.25    2.25
   2 -13   8    5.09    2.58
   2 -13   9   25.35    2.97
   2 -13   9   25.44    3.05
   2 -13   9   20.58    2.52
   2 -13   9   22.54    3.13
   2 -13   9   25.57    3.02
   2 -13   9   19.58    2.91
   2 -13   9   20.39    2.95
   2 -13   9   23.44    3.07
   2 -13  10   15.70    2.33
   2 -13  10   16.39    2.34
   2 -13  10   15.93    2.36
   2 -13  10   17.24    2.26
   2 -13  10   16.74    2.12
   2 -13  10   16.21    2.31
   2 -13  10   17.84    2.55
   2 -13  10   19.54    2.60
   2 -13  10   18.12    2.45
   2 -13  10   19.61    2.64
   2 -13  11   39.57    2.79
   2 -13  11   44.83    3.09
   2 -13  11   46.53    3.08
   2 -13  11   44.14    2.81
   2 -13  11   43.64    2.70
  -2 -12  12    1.39    1.06
  -2 -12  12    0.52    1.05
  -2 -12  11   41.04    3.29
  -2 -12  11   35.79    3.16
  -2 -12  11   37.51    2.91
  -2 -12  11   36.95    3.24
  -2 -12  11   35.89    3.07
  -2 -12  11   33.21    3.02
  -2 -12  11   35.33    3.34
  -2 -12  11   45.93    3.71
  -2 -12  11   44.48    3.24
  -2 -12  10   12.97    2.10
  -2 -12  10   13.51    2.46
  -2 -12  10   14.07    2.46
  -2 -12  10   10.76    1.99
  -2 -12  10   15.80    2.47
  -2 -12  10   11.02    2.26
  -2 -12  10   14.99    2.34
  -2 -12  10   13.88    2.62
  -2 -12  10   12.36    2.36
  -2 -12  10   11.97    2.54
  -2 -12  10   15.36    3.00
  -2 -12   9   50.41    4.34
  -2 -12   9   44.18    4.07
  -2 -12   9   46.34    4.16
  -2 -12   9   42.23    3.61
  -2 -12   9   43.70    4.09
  -2 -12   9   44.41    4.10
  -2 -12   9   42.71    3.83
  -2 -12   9   44.47    4.03
  -2 -12   9   45.57    4.37
  -2 -12   9   48.27    3.40
  -2 -12   8   58.56    4.74
  -2 -12   8   59.24    4.32
  -2 -12   8   62.82    3.56
  -2 -12   8   60.37    3.98
  -2 -12   8   57.85    4.71
  -2 -12   8   59.74    4.54
  -2 -12   8   53.65    4.64
  -2 -12   8   51.68    4.39
  -2 -12   8   52.49    4.70
  -2 -12   7   89.24    5.59
  -2 -12   7   86.72    5.25
  -2 -12   7   84.61    4.25
  -2 -12   7   87.66    4.77
  -2 -12   7   89.68    5.81
  -2 -12   7   86.85    5.46
  -2 -12   7   79.61    4.64
  -2 -12   7   74.18    5.26
  -2 -12   7   85.11    5.86
  -2 -12   6   50.97    4.14
  -2 -12   6   45.36    3.11
  -2 -12   6   52.00    4.20
  -2 -12   6   41.18    4.04
  -2 -12   6   45.54    3.53
  -2 -12   6   47.70    3.90
  -2 -12   5   48.54    3.97
  -2 -12   5   39.22    4.03
  -2 -12   5   48.06    3.55
  -2 -12   5   45.13    3.80
  -2 -12   4  261.29   10.46
  -2 -12   4  267.80    9.29
  -2 -12   3  165.88    6.86
   2 -12  -2  180.73    7.65
  -2 -12   2  216.36    7.83
   2 -12  -1   45.31    3.51
   2 -12  -1   38.18    3.54
  -2 -12   1   42.27    3.37
   2 -12   0  315.34   11.56
  -2 -12   0  338.04   11.02
   2 -12   1  331.19   12.41
  -2 -12  -1  379.02   11.94
   2 -12   2  916.91   21.93
  -2 -12  -2  827.89   21.48
   2 -12   3   52.06    4.67
   2 -12   3   46.07    4.39
   2 -12   4  224.67   10.17
   2 -12   4  275.49    9.94
   2 -12   5  102.48    6.67
   2 -12   5  138.98    7.02
   2 -12   5   90.43    5.96
   2 -12   5  124.26    6.74
   2 -12   6  143.03    7.36
   2 -12   6  129.94    6.99
   2 -12   6  135.29    7.10
   2 -12   7   52.06    4.48
   2 -12   7   58.70    5.04
   2 -12   7   39.66    3.79
   2 -12   7   55.67    4.85
   2 -12   7   53.66    4.51
   2 -12   7   58.35    4.57
   2 -12   8   35.90    3.72
   2 -12   8   42.45    4.31
   2 -12   8   39.04    3.87
   2 -12   8   48.17    4.58
   2 -12   8   43.92    4.15
   2 -12   8   38.61    4.33
   2 -12   8   44.02    4.43
   2 -12   9    4.68    2.13
   2 -12   9    6.85    2.02
   2 -12   9    6.74    2.17
   2 -12   9    5.01    1.90
   2 -12   9    5.90    2.42
   2 -12   9    5.37    2.47
   2 -12   9    6.62    2.34
   2 -12   9    7.32    2.39
   2 -12  10   38.90    3.78
   2 -12  10   34.33    3.35
   2 -12  10   37.85    3.61
   2 -12  10   38.34    3.32
   2 -12  10   36.84    3.15
   2 -12  10   37.37    3.37
   2 -12  10   35.65    3.52
   2 -12  10   34.47    3.53
   2 -12  10   37.64    3.77
   2 -12  10   32.38    3.29
   2 -12  10   29.81    3.07
   2 -12  10   37.38    3.79
   2 -12  11   14.29    2.14
   2 -12  11   14.04    2.25
   2 -12  11   11.70    1.78
   2 -12  11   15.07    2.07
   2 -12  11   14.60    2.23
   2 -12  11   13.82    2.02
   2 -12  12   10.53    1.50
   2 -12  12    8.67    1.48
   2 -12  12   10.99    1.74
  -2 -11  13    0.15    1.17
  -2 -11  13    1.05    0.97
  -2 -11  12   25.09    2.61
  -2 -11  12   26.54    2.78
  -2 -11  12   24.28    2.63
  -2 -11  12   27.68    2.46
  -2 -11  12   27.90    2.68
  -2 -11  12   26.43    2.51
  -2 -11  12   26.35    2.57
  -2 -11  12   28.15    2.51
  -2 -11  12   31.03    3.07
  -2 -11  11    7.86    1.85
  -2 -11  11    4.46    1.83
  -2 -11  11    7.24    2.06
  -2 -11  11    5.54    1.91
  -2 -11  11    7.27    2.19
  -2 -11  11    8.50    2.00
  -2 -11  11    7.10    2.09
  -2 -11  11    6.98    1.78
  -2 -11  11    8.97    2.15
  -2 -11  10  461.09   14.89
  -2 -11  10  458.92   14.93
  -2 -11  10  443.08   13.76
  -2 -11  10  417.92   13.97
  -2 -11  10  476.60   14.47
  -2 -11  10  426.09   14.44
  -2 -11  10  456.98   14.99
  -2 -11  10  443.19   14.89
  -2 -11  10  441.10   14.86
  -2 -11  10  470.40   15.54
  -2 -11  10  493.51   13.43
  -2 -11  10  495.64   14.47
  -2 -11   9   59.02    4.81
  -2 -11   9   57.96    4.85
  -2 -11   9   60.82    4.93
  -2 -11   9   56.72    4.43
  -2 -11   9   57.86    4.80
  -2 -11   9   56.65    4.58
  -2 -11   9   57.47    4.78
  -2 -11   9   65.19    5.01
  -2 -11   9   57.09    4.93
  -2 -11   9   62.10    4.12
  -2 -11   9   62.35    3.74
  -2 -11   8  115.82    7.09
  -2 -11   8  104.98    6.39
  -2 -11   8  106.79    6.13
  -2 -11   8  110.57    6.65
  -2 -11   8  114.87    5.60
  -2 -11   8  117.92    5.28
  -2 -11   8  100.52    5.88
  -2 -11   8  119.47    6.06
  -2 -11   8  111.98    5.52
  -2 -11   8  109.68    6.43
  -2 -11   8  108.05    6.65
  -2 -11   8  104.56    6.52
  -2 -11   7   22.70    3.06
  -2 -11   7   24.31    3.23
  -2 -11   7   21.87    2.33
  -2 -11   7   21.47    2.66
  -2 -11   7   22.33    3.07
  -2 -11   7   19.69    2.91
  -2 -11   7   22.82    2.68
  -2 -11   7   23.35    2.97
  -2 -11   6  414.01   13.45
  -2 -11   6  380.57   11.47
  -2 -11   6  398.63   13.06
  -2 -11   6  412.89   12.35
  -2 -11   6  365.48   13.01
  -2 -11   6  409.46   13.61
  -2 -11   5  114.81    5.09
  -2 -11   5  115.41    6.36
  -2 -11   5  134.05    6.66
  -2 -11   5  122.52    5.73
  -2 -11   4  392.75   11.67
  -2 -11   4  356.17   12.45
  -2 -11   3  288.36    9.49
   2 -11  -3  273.51    9.15
  -2 -11   2  571.35   16.03
   2 -11  -2  538.39   15.96
  -2 -11   1  155.63    6.47
   2 -11  -1  152.44    6.76
  -2 -11   0  391.78   11.88
   2 -11   0  360.24   12.23
  -2 -11  -1  146.13    6.19
   2 -11   1  161.02    6.52
   2 -11   2   89.05    5.54
   2 -11   2  114.87    5.68
   2 -11   3  227.70    8.41
   2 -11   3  177.43    8.35
   2 -11   4   35.92    3.95
   2 -11   4   42.17    4.22
   2 -11   5   42.45    3.65
   2 -11   5   49.80    4.57
   2 -11   6   43.50    4.20
   2 -11   6   36.02    3.41
   2 -11   6   47.26    4.56
   2 -11   6   31.13    3.53
   2 -11   7   98.40    6.12
   2 -11   7  104.59    6.56
   2 -11   7  104.25    6.17
   2 -11   7  106.67    6.42
   2 -11   7   88.98    5.48
   2 -11   7  114.37    6.43
   2 -11   8   11.72    2.30
   2 -11   8   16.22    2.89
   2 -11   8   15.85    3.05
   2 -11   8   18.89    3.35
   2 -11   8   13.14    2.74
   2 -11   8   17.89    3.21
   2 -11   8   17.76    3.32
   2 -11   8   16.64    3.45
   2 -11   9    5.95    2.41
   2 -11   9    5.00    2.07
   2 -11   9    5.82    2.48
   2 -11   9    5.52    2.10
   2 -11   9    4.43    2.61
   2 -11   9    5.59    2.77
   2 -11   9    4.25    2.38
   2 -11  10   16.47    2.74
   2 -11  10   15.80    2.74
   2 -11  10   16.18    2.40
   2 -11  10   17.12    2.53
   2 -11  10   16.87    2.61
   2 -11  10   16.51    2.88
   2 -11  10   17.72    2.98
   2 -11  10   13.56    2.52
   2 -11  10   17.91    3.34
   2 -11  10   17.17    2.95
   2 -11  10   14.72    3.00
   2 -11  11   13.27    2.12
   2 -11  11   11.64    2.32
   2 -11  11   14.77    2.48
   2 -11  11   14.66    2.32
   2 -11  11   13.12    2.36
   2 -11  11   11.97    2.43
   2 -11  11   14.26    2.57
   2 -11  11   13.76    2.35
   2 -11  11   15.58    2.83
   2 -11  12    0.97    1.36
   2 -11  12    0.43    1.27
   2 -11  12    1.67    1.17
   2 -11  12    3.42    1.37
   2 -11  12    2.50    1.29
   2 -11  12    1.47    1.37
   2 -11  13   24.88    1.98
  -2 -10  13   35.32    2.88
  -2 -10  13   32.65    2.80
  -2 -10  12    3.57    1.72
  -2 -10  12    4.11    1.82
  -2 -10  12    3.86    1.86
  -2 -10  12    4.45    1.58
  -2 -10  12    3.09    1.67
  -2 -10  12    4.79    2.13
  -2 -10  12    3.30    1.62
  -2 -10  12    4.59    1.83
  -2 -10  12    4.24    1.62
  -2 -10  11  136.29    6.64
  -2 -10  11  124.93    6.61
  -2 -10  11  115.04    6.14
  -2 -10  11  125.99    6.66
  -2 -10  11  122.09    6.68
  -2 -10  11  129.64    6.13
  -2 -10  11  125.98    6.30
  -2 -10  11  126.39    6.91
  -2 -10  11  119.51    6.84
  -2 -10  11  140.75    6.34
  -2 -10  10    1.39    2.00
  -2 -10  10    0.98    1.81
  -2 -10  10    1.18    1.68
  -2 -10  10    0.13    2.06
  -2 -10  10    0.39    2.08
  -2 -10  10    3.18    1.97
  -2 -10  10    0.14    1.88
  -2 -10  10    0.42    2.06
  -2 -10  10    1.94    2.18
  -2 -10  10    1.74    1.51
  -2 -10  10    1.67    1.72
  -2 -10   9   47.74    4.68
  -2 -10   9   46.64    4.40
  -2 -10   9   42.00    4.22
  -2 -10   9   51.76    4.53
  -2 -10   9   45.25    4.09
  -2 -10   9   43.12    3.59
  -2 -10   9   48.47    3.51
  -2 -10   9   39.46    3.69
  -2 -10   9   41.95    3.40
  -2 -10   9   43.21    4.25
  -2 -10   9   44.34    4.23
  -2 -10   9   38.68    4.19
  -2 -10   8    2.81    1.94
  -2 -10   8    4.95    2.12
  -2 -10   8    4.68    2.05
  -2 -10   8    1.44    1.63
  -2 -10   8    2.78    1.39
  -2 -10   8    4.54    1.81
  -2 -10   8    1.44    1.54
  -2 -10   8    3.21    2.01
  -2 -10   8    3.10    1.89
  -2 -10   8    3.70    1.78
  -2 -10   8    1.08    2.63
  -2 -10   7  117.67    6.58
  -2 -10   7  118.40    6.69
  -2 -10   7  120.83    5.45
  -2 -10   7  121.32    5.81
  -2 -10   7  132.04    7.03
  -2 -10   7  107.58    6.07
  -2 -10   7  121.16    5.82
  -2 -10   7  117.98    6.42
  -2 -10   6   23.48    2.92
  -2 -10   6   21.18    2.25
  -2 -10   6   23.97    2.85
  -2 -10   6   21.26    2.81
  -2 -10   6   24.54    2.57
  -2 -10   6   19.85    2.81
  -2 -10   5   67.42    4.00
  -2 -10   5   63.23    4.52
  -2 -10   5   63.34    3.57
  -2 -10   4  105.79    5.03
   2 -10  -3   39.51    2.89
  -2 -10   3   40.79    2.99
   2 -10  -2  352.47   10.87
  -2 -10   2  353.05   10.82
   2 -10  -1  147.06    6.21
   2 -10  -1  165.20    5.82
  -2 -10   1  147.71    5.95
   2 -10   0  401.74   12.64
  -2 -10   0  425.35   12.34
   2 -10   1  198.08    6.97
   2 -10   1  158.50    7.03
   2 -10   2 1294.24   34.33
   2 -10   2 1601.65   33.92
   2 -10   3  117.28    5.81
   2 -10   3   95.32    5.63
   2 -10   4  777.63   23.24
   2 -10   4  995.18   23.00
   2 -10   5   79.16    4.85
   2 -10   6  216.39    8.55
   2 -10   6  233.83    9.52
   2 -10   7   11.06    3.11
   2 -10   7    8.63    2.13
   2 -10   7   14.33    3.45
   2 -10   7   13.48    2.76
   2 -10   7   15.06    2.92
   2 -10   7   13.95    2.46
   2 -10   8   66.91    5.59
   2 -10   8   61.77    4.94
   2 -10   8   68.98    5.09
   2 -10   8   42.33    3.60
   2 -10   8   64.36    5.25
   2 -10   8   60.80    4.95
   2 -10   8   51.66    4.32
   2 -10   8   56.23    4.88
   2 -10   9   19.02    3.18
   2 -10   9   16.21    2.70
   2 -10   9   17.73    3.37
   2 -10   9   21.29    3.76
   2 -10   9   18.43    3.21
   2 -10   9   19.43    3.08
   2 -10   9   18.18    3.36
   2 -10   9   19.65    3.44
   2 -10   9   18.22    3.28
   2 -10  10    9.35    2.66
   2 -10  10    8.65    2.58
   2 -10  10    9.88    2.47
   2 -10  10   11.96    2.52
   2 -10  10   11.44    2.26
   2 -10  10    8.48    2.16
   2 -10  10   10.82    2.63
   2 -10  10    8.91    2.40
   2 -10  10    7.85    2.52
   2 -10  10   10.61    2.80
   2 -10  10    9.49    3.08
   2 -10  10   10.55    2.88
   2 -10  10    9.27    2.18
   2 -10  11    0.67    1.53
   2 -10  11   -0.34    1.70
   2 -10  11    0.12    1.87
   2 -10  11   -0.57    1.76
   2 -10  11    1.50    1.81
   2 -10  11    0.79    2.39
   2 -10  11    0.91    2.01
   2 -10  11   -0.23    1.78
   2 -10  11    0.65    1.76
   2 -10  11    1.40    1.63
   2 -10  12   13.70    2.21
   2 -10  12   10.84    2.09
   2 -10  12   12.29    2.31
   2 -10  12   13.18    2.15
   2 -10  12   11.68    1.92
   2 -10  12   13.92    2.31
   2 -10  13   -0.16    0.93
   2 -10  13   -0.21    1.97
  -2  -9  14   25.17    2.27
  -2  -9  13    4.54    2.00
  -2  -9  13    4.96    1.81
  -2  -9  12   97.22    5.71
  -2  -9  12   86.15    5.34
  -2  -9  12   93.11    5.81
  -2  -9  12  100.17    5.18
  -2  -9  12  113.17    6.07
  -2  -9  12  102.05    5.06
  -2  -9  12   97.12    5.33
  -2  -9  12   98.60    5.44
  -2  -9  11   18.58    2.96
  -2  -9  11   18.72    2.83
  -2  -9  11   19.17    2.42
  -2  -9  11   19.92    2.98
  -2  -9  11   17.49    2.79
  -2  -9  11   18.80    2.62
  -2  -9  11   17.84    3.02
  -2  -9  11   17.87    2.93
  -2  -9  11   18.96    2.78
  -2  -9  11   15.87    2.95
  -2  -9  11   19.27    3.29
  -2  -9  11   21.01    3.36
  -2  -9  11   22.51    3.06
  -2  -9  10  524.27   17.47
  -2  -9  10  498.03   16.80
  -2  -9  10  521.23   16.93
  -2  -9  10  526.59   16.22
  -2  -9  10  526.97   17.17
  -2  -9  10  495.29   16.49
  -2  -9  10  530.32   17.03
  -2  -9  10  515.83   15.62
  -2  -9  10  530.09   17.44
  -2  -9  10  538.36   15.44
  -2  -9  10  562.21   16.25
  -2  -9  10  554.42   15.13
  -2  -9  10  551.22   15.38
  -2  -9   9   17.63    2.99
  -2  -9   9   12.77    2.78
  -2  -9   9   13.55    2.91
  -2  -9   9   14.28    2.76
  -2  -9   9   16.46    2.80
  -2  -9   9   14.94    2.85
  -2  -9   9   15.78    2.42
  -2  -9   9    8.69    2.63
  -2  -9   9   14.13    2.94
  -2  -9   9   16.62    3.02
  -2  -9   9   13.79    2.40
  -2  -9   9   14.51    2.22
  -2  -9   8  702.33   18.31
  -2  -9   8  697.41   18.66
  -2  -9   8  693.56   20.47
  -2  -9   8  682.57   20.31
  -2  -9   8  721.99   20.74
  -2  -9   8  695.55   20.00
  -2  -9   8  695.74   20.56
  -2  -9   8  628.16   18.69
  -2  -9   8  695.90   18.64
  -2  -9   7   20.12    2.53
  -2  -9   7   23.20    2.48
  -2  -9   7   24.72    3.03
  -2  -9   7   23.06    3.08
  -2  -9   7   25.53    2.97
  -2  -9   7   25.90    3.19
  -2  -9   7   21.49    2.87
  -2  -9   7   25.09    2.64
  -2  -9   6  520.11   14.43
  -2  -9   6  553.76   16.27
  -2  -9   6  558.86   15.07
  -2  -9   6  572.79   16.54
  -2  -9   6  561.66   15.98
  -2  -9   5  264.76    8.67
  -2  -9   5  250.02    9.17
  -2  -9   4  436.70   12.24
   2  -9  -4  429.21   11.37
  -2  -9   3   40.38    2.82
   2  -9  -3   40.57    2.68
   2  -9  -3   43.23    2.28
  -2  -9   2  558.70   14.11
   2  -9  -2  537.30   13.96
   2  -9  -2  588.73   13.22
   2  -9  -2  563.37   12.73
   2  -9  -1   68.64    2.84
  -2  -9   1   83.10    3.97
   2  -9  -1   74.15    3.95
   2  -9  -1   86.66    3.79
   2  -9  -1   78.07    2.96
   2  -9   0  298.14    9.46
   2  -9   0  313.42    7.93
   2  -9   1   25.85    1.68
   2  -9   1   23.71    2.61
   2  -9   1   30.02    2.91
   2  -9   1   27.34    1.75
   2  -9   2  106.43    3.84
   2  -9   2  110.70    4.13
   2  -9   2  101.93    5.28
   2  -9   3   74.20    3.48
   2  -9   3   72.20    4.61
   2  -9   3   73.10    3.18
   2  -9   4  108.62    4.71
   2  -9   4  119.52    4.46
   2  -9   4  112.32    6.01
   2  -9   5    5.21    1.23
   2  -9   5    6.22    1.78
   2  -9   6   61.41    4.68
   2  -9   6   56.01    3.25
   2  -9   6   46.29    4.34
   2  -9   6   43.27    3.64
   2  -9   6   53.14    4.04
   2  -9   7   49.17    3.26
   2  -9   7   58.92    5.03
   2  -9   7   64.44    4.80
   2  -9   7   55.91    3.50
   2  -9   7   57.27    4.64
   2  -9   7   55.23    4.30
   2  -9   7   54.87    4.64
   2  -9   8   31.27    4.29
   2  -9   8   27.55    3.74
   2  -9   8   20.48    2.59
   2  -9   8   32.69    4.03
   2  -9   8   30.03    2.78
   2  -9   8   31.83    3.68
   2  -9   8   31.11    3.83
   2  -9   8   26.25    3.36
   2  -9   8   29.28    3.69
   2  -9   9   38.01    4.35
   2  -9   9   41.68    4.26
   2  -9   9   44.82    4.52
   2  -9   9   40.54    4.18
   2  -9   9   45.72    4.43
   2  -9   9   47.74    4.87
   2  -9   9   38.92    4.26
   2  -9   9   39.83    4.06
   2  -9   9   45.90    4.51
   2  -9   9   47.24    4.74
   2  -9  10  199.66    9.05
   2  -9  10  193.84    9.22
   2  -9  10  184.11    8.50
   2  -9  10  185.91    8.00
   2  -9  10  200.15    8.67
   2  -9  10  184.35    8.20
   2  -9  10  182.17    8.66
   2  -9  10  194.37    9.20
   2  -9  10  185.01    9.06
   2  -9  10  163.87    8.23
   2  -9  10  202.32    8.76
   2  -9  10  212.13    9.73
   2  -9  10  222.74    9.86
   2  -9  10  195.02    9.35
   2  -9  11   19.45    2.80
   2  -9  11   18.98    2.93
   2  -9  11   17.58    2.65
   2  -9  11   16.48    2.92
   2  -9  11   15.40    2.77
   2  -9  11   19.84    3.14
   2  -9  11   19.72    3.51
   2  -9  11   15.05    2.92
   2  -9  11   15.69    2.63
   2  -9  12    0.25    1.29
   2  -9  12    0.10    1.53
   2  -9  12    1.11    1.69
   2  -9  12   -0.25    1.38
   2  -9  12    1.23    1.60
   2  -9  12    0.62    1.75
   2  -9  13    1.53    1.32
   2  -9  13    1.50    1.28
  -2  -8  14    9.81    1.91
  -2  -8  13    5.71    2.08
  -2  -8  13    7.73    2.10
  -2  -8  12   15.00    2.77
  -2  -8  12   15.09    2.49
  -2  -8  12   17.95    2.67
  -2  -8  12   15.19    2.93
  -2  -8  12   16.87    2.42
  -2  -8  12   12.41    2.37
  -2  -8  12   19.82    3.23
  -2  -8  12   18.20    2.59
  -2  -8  11   54.15    4.39
  -2  -8  11   55.38    3.90
  -2  -8  11   54.59    4.51
  -2  -8  11   48.83    4.38
  -2  -8  11   50.77    4.88
  -2  -8  11   53.56    4.28
  -2  -8  11   63.60    5.16
  -2  -8  11   59.58    4.42
  -2  -8  11   47.49    4.29
  -2  -8  11   55.52    4.23
  -2  -8  11   55.74    4.64
  -2  -8  11   55.38    4.79
  -2  -8  10  125.90    7.52
  -2  -8  10  116.33    7.04
  -2  -8  10  119.00    7.02
  -2  -8  10  124.97    6.51
  -2  -8  10  125.86    7.26
  -2  -8  10  119.38    6.12
  -2  -8  10  118.07    6.71
  -2  -8  10  124.61    7.08
  -2  -8  10  117.04    6.77
  -2  -8  10  119.94    7.28
  -2  -8  10  126.75    6.51
  -2  -8  10  131.51    6.04
  -2  -8  10  127.97    6.14
  -2  -8  10  132.83    6.26
  -2  -8  10  107.28    6.45
  -2  -8   9   98.88    6.45
  -2  -8   9   87.92    6.14
  -2  -8   9   95.86    6.01
  -2  -8   9   89.34    5.77
  -2  -8   9   78.50    5.35
  -2  -8   9   89.87    5.97
  -2  -8   9   91.91    6.11
  -2  -8   9   91.91    6.03
  -2  -8   9   87.06    4.85
  -2  -8   9   89.81    4.98
  -2  -8   9   91.84    5.13
  -2  -8   9   88.76    4.90
  -2  -8   8   45.31    3.54
  -2  -8   8   44.52    3.37
  -2  -8   8   45.70    4.13
  -2  -8   8   41.54    4.13
  -2  -8   8   42.98    4.09
  -2  -8   8   50.17    4.13
  -2  -8   8   46.48    4.33
  -2  -8   8   40.12    3.43
  -2  -8   8   45.29    3.50
  -2  -8   7   40.47    3.06
  -2  -8   7   42.27    3.23
  -2  -8   7   44.99    3.91
  -2  -8   7   47.16    4.06
  -2  -8   7   43.05    3.72
  -2  -8   7   44.10    3.91
  -2  -8   7   49.75    3.55
  -2  -8   7   44.09    3.59
  -2  -8   6   50.56    3.21
  -2  -8   6   64.11    4.27
  -2  -8   6   54.04    3.79
  -2  -8   6   63.35    3.70
  -2  -8   6   63.63    4.36
  -2  -8   6   58.67    3.98
  -2  -8   5   93.21    4.35
  -2  -8   5   81.35    4.54
  -2  -8   4  483.46   12.97
  -2  -8   3   82.99    3.91
   2  -8  -3   89.31    3.23
   2  -8  -2 1311.50   27.83
   2  -8  -2 1269.37   27.77
  -2  -8   1  206.46    6.64
   2  -8  -1  225.80    6.32
   2  -8  -1  208.13    6.72
   2  -8  -1  212.54    5.72
   2  -8   0 2648.97   56.61
   2  -8   0 2634.24   54.92
   2  -8   1   51.90    2.24
   2  -8   1   50.05    3.24
   2  -8   1   51.76    2.40
   2  -8   2 1056.15   24.31
   2  -8   2 1105.00   24.82
   2  -8   2 1079.53   26.40
   2  -8   3  281.97    8.12
   2  -8   3  266.02    7.48
   2  -8   3  262.69    9.25
   2  -8   4  981.83   23.59
   2  -8   4  961.83   25.05
   2  -8   5  128.54    4.80
   2  -8   6  316.00    9.34
   2  -8   6  320.63   11.29
   2  -8   6  330.02    9.43
   2  -8   6  378.55   10.82
   2  -8   6  258.40    9.79
   2  -8   6  344.27   11.15
   2  -8   6  277.01    9.57
   2  -8   7  168.91    8.11
   2  -8   7  144.89    5.93
   2  -8   7  154.65    7.32
   2  -8   7  161.66    7.89
   2  -8   7  167.07    6.30
   2  -8   7  188.76    7.52
   2  -8   7  118.60    6.03
   2  -8   7  182.21    8.12
   2  -8   8  116.80    7.10
   2  -8   8  116.54    6.49
   2  -8   8  107.72    6.70
   2  -8   8  101.68    6.12
   2  -8   8  118.00    6.23
   2  -8   8  117.31    5.34
   2  -8   8  111.45    6.54
   2  -8   8  114.74    6.69
   2  -8   9   41.45    4.32
   2  -8   9   49.26    4.66
   2  -8   9   43.00    4.26
   2  -8   9   45.08    4.59
   2  -8   9   51.69    5.21
   2  -8   9   48.45    4.58
   2  -8   9   41.83    4.24
   2  -8   9   50.96    4.67
   2  -8  10  137.42    7.27
   2  -8  10  136.22    7.50
   2  -8  10  126.31    6.65
   2  -8  10  144.49    7.29
   2  -8  10  130.27    6.57
   2  -8  10  133.91    7.47
   2  -8  10  140.68    7.70
   2  -8  10  150.10    8.20
   2  -8  10  143.64    7.48
   2  -8  10  161.82    8.30
   2  -8  10  127.31    7.25
   2  -8  10  135.66    7.81
   2  -8  11   13.70    2.67
   2  -8  11   14.73    2.62
   2  -8  11   12.30    2.24
   2  -8  11   13.26    2.46
   2  -8  11   13.58    2.86
   2  -8  11   10.79    2.85
   2  -8  11   12.55    3.32
   2  -8  11   11.51    2.62
   2  -8  11   10.28    2.57
   2  -8  12    6.44    2.03
   2  -8  12    6.79    2.23
   2  -8  12    5.24    1.74
   2  -8  12    4.22    2.12
   2  -8  12    6.20    2.03
   2  -8  12    8.27    2.14
   2  -8  13    0.91    1.29
   2  -8  13    0.50    1.20
   2  -8  13    0.10    1.53
   2  -8  13   -0.48    1.57
   2  -8  14    3.75    1.22
   2  -8  14    6.16    2.13
   2  -8  14    4.04    1.28
  -2  -7  15   22.39    1.99
  -2  -7  14   15.31    1.90
  -2  -7  14   20.94    2.59
  -2  -7  13   15.25    2.48
  -2  -7  13   18.16    2.75
  -2  -7  13   16.16    2.84
  -2  -7  12  139.10    7.48
  -2  -7  12  146.78    7.06
  -2  -7  12  147.94    7.16
  -2  -7  12  147.50    6.72
  -2  -7  12  145.12    7.93
  -2  -7  12  153.60    6.68
  -2  -7  12  175.46    7.90
  -2  -7  12  140.29    7.40
  -2  -7  12  147.57    7.75
  -2  -7  11   54.50    4.09
  -2  -7  11   53.71    4.72
  -2  -7  11   54.21    4.41
  -2  -7  11   46.67    3.63
  -2  -7  11   50.76    4.50
  -2  -7  11   49.09    4.59
  -2  -7  11   53.41    5.01
  -2  -7  11   52.91    4.26
  -2  -7  11   58.23    5.04
  -2  -7  11   54.80    4.30
  -2  -7  11   51.21    4.60
  -2  -7  11   54.04    4.02
  -2  -7  10  280.42   11.41
  -2  -7  10  259.24   11.08
  -2  -7  10  281.03   11.17
  -2  -7  10  276.38   10.41
  -2  -7  10  260.32   10.95
  -2  -7  10  268.74   10.98
  -2  -7  10  261.20    9.81
  -2  -7  10  284.92   11.03
  -2  -7  10  262.24   10.86
  -2  -7  10  273.14   11.50
  -2  -7  10  281.98    9.74
  -2  -7  10  291.64    9.98
  -2  -7  10  301.83   10.48
  -2  -7  10  260.71   10.95
  -2  -7  10  295.50   10.10
   2  -7  -9   13.48    2.38
  -2  -7   9   13.46    2.81
  -2  -7   9   15.81    2.85
  -2  -7   9   14.98    2.69
  -2  -7   9   13.54    2.63
  -2  -7   9   11.96    2.61
  -2  -7   9   16.02    2.79
  -2  -7   9   16.11    2.96
  -2  -7   9   13.52    2.68
  -2  -7   9   15.43    2.29
  -2  -7   9   15.09    2.36
  -2  -7   9   16.56    2.76
  -2  -7   9   15.52    2.34
  -2  -7   9   11.03    2.46
   2  -7  -8  990.62   25.48
  -2  -7   8 1051.92   27.25
  -2  -7   8 1030.94   27.29
  -2  -7   8 1060.03   27.37
  -2  -7   8 1070.61   27.17
  -2  -7   8 1027.85   26.80
  -2  -7   8  998.67   26.47
  -2  -7   8 1075.72   27.66
  -2  -7   8  960.50   25.03
  -2  -7   8 1076.62   25.50
  -2  -7   8 1037.69   25.14
  -2  -7   8  995.21   23.73
  -2  -7   8 1036.85   25.38
  -2  -7   7   68.37    4.53
  -2  -7   7   60.94    4.36
  -2  -7   7   58.43    4.12
  -2  -7   7   57.60    3.76
  -2  -7   7   64.58    3.85
  -2  -7   7   63.93    4.54
   2  -7  -7   60.84    3.80
  -2  -7   7   56.88    3.49
  -2  -7   7   58.81    3.00
  -2  -7   7   59.19    3.71
  -2  -7   6 1554.34   35.18
  -2  -7   6 1338.60   33.60
  -2  -7   6 1587.18   33.96
  -2  -7   6 1557.75   34.89
   2  -7  -6 1519.49   33.61
  -2  -7   6 1396.88   33.19
  -2  -7   6 1391.05   32.29
  -2  -7   6 1569.81   35.43
   2  -7  -5  159.25    5.58
  -2  -7   5  164.67    5.91
   2  -7  -4 1442.79   32.56
  -2  -7   4 1537.34   32.08
  -2  -7   4 1497.41   33.55
   2  -7  -3  401.72    9.90
  -2  -7   3  410.66    9.60
  -2  -7   3  417.05   11.15
   2  -7  -2 1213.25   27.47
  -2  -7   2 1238.53   28.26
   2  -7  -1  138.03    4.08
   2  -7  -1  138.58    4.37
  -2  -7   1  130.01    4.61
   2  -7   0  474.78   11.03
   2  -7   0  502.73   12.26
   2  -7   1   69.01    2.71
   2  -7   1   74.21    3.66
   2  -7   1   69.56    2.52
   2  -7   2  120.25    4.09
   2  -7   2  124.59    5.09
   2  -7   2  116.72    3.74
   2  -7   3   62.76    2.95
  -2  -7  -3   64.07    2.23
   2  -7   3   58.30    2.58
   2  -7   3   59.68    3.73
   2  -7   3   59.24    3.55
   2  -7   4   15.77    1.80
  -2  -7  -4   19.34    1.33
   2  -7   4   17.26    1.53
   2  -7   5   16.66    1.92
   2  -7   5   15.53    1.66
   2  -7   5   21.28    2.99
   2  -7   6    4.15    1.31
   2  -7   6    1.55    1.10
   2  -7   6    0.52    1.02
   2  -7   6    0.50    1.44
   2  -7   6    2.57    2.56
   2  -7   6    1.38    1.15
   2  -7   6    5.03    1.67
   2  -7   7   10.90    1.77
   2  -7   7    8.68    2.63
   2  -7   7   13.66    2.45
   2  -7   7   10.61    2.39
   2  -7   7   11.36    1.90
   2  -7   7    6.17    1.80
   2  -7   7   11.13    2.59
   2  -7   7   16.13    3.26
   2  -7   7   11.77    2.47
   2  -7   7   10.15    1.89
   2  -7   8  441.56   13.90
   2  -7   8  442.73   14.79
   2  -7   8  404.42   13.85
   2  -7   8  438.93   14.67
   2  -7   8  474.48   13.22
   2  -7   8  447.24   12.54
   2  -7   8  429.72   14.24
   2  -7   8  437.81   14.54
   2  -7   9   39.30    4.21
   2  -7   9   44.02    4.34
   2  -7   9   37.81    4.13
   2  -7   9   48.43    4.72
   2  -7   9   45.17    4.49
   2  -7   9   43.61    4.81
   2  -7   9   36.34    3.89
   2  -7   9   46.78    4.41
   2  -7  10   49.23    4.34
   2  -7  10   47.30    4.32
   2  -7  10   44.09    4.06
   2  -7  10   40.09    3.68
   2  -7  10   46.32    3.80
   2  -7  10   44.65    4.47
   2  -7  10   51.92    5.21
   2  -7  10   45.18    4.46
   2  -7  10   43.75    4.67
   2  -7  10   56.33    5.09
   2  -7  11   10.86    2.94
   2  -7  11   11.22    2.71
   2  -7  11   11.52    3.07
   2  -7  11   11.67    2.78
   2  -7  11   11.79    2.48
   2  -7  11   11.01    2.17
   2  -7  11   11.85    2.66
   2  -7  11   10.07    2.37
   2  -7  11   15.20    2.96
   2  -7  12   34.42    3.80
   2  -7  12   32.26    3.34
   2  -7  12   31.50    3.35
   2  -7  12   29.28    3.02
   2  -7  12   30.88    3.51
   2  -7  12   30.11    3.71
   2  -7  12   24.26    3.31
   2  -7  13    0.74    1.65
   2  -7  13   -0.35    1.70
   2  -7  13    0.83    1.42
   2  -7  13   -0.09    1.51
   2  -7  14    9.97    1.94
   2  -7  14    9.46    1.72
  -2  -6  15    5.88    1.50
  -2  -6  14   88.72    5.01
  -2  -6  14  103.00    5.64
  -2  -6  13   26.52    3.11
  -2  -6  13   23.95    3.42
  -2  -6  13   24.26    3.20
  -2  -6  12   31.37    3.79
  -2  -6  12   27.33    3.63
  -2  -6  12   31.97    3.02
  -2  -6  12   30.01    3.53
  -2  -6  12   31.58    3.44
  -2  -6  12   29.97    3.45
  -2  -6  12   31.99    3.13
  -2  -6  12   33.03    4.03
  -2  -6  12   29.60    2.50
  -2  -6  12   33.91    3.81
  -2  -6  12   30.13    3.15
  -2  -6  12   30.72    3.79
  -2  -6  12   33.62    2.56
   2  -6 -11  102.83    6.09
  -2  -6  11  108.66    6.82
  -2  -6  11  101.85    6.91
  -2  -6  11  104.00    6.00
  -2  -6  11  105.40    6.57
  -2  -6  11  107.95    5.88
  -2  -6  11  113.87    6.54
  -2  -6  11  105.19    5.45
  -2  -6  11  110.17    6.29
  -2  -6  11   97.16    6.45
  -2  -6  11  121.29    6.86
  -2  -6  11  110.59    5.90
  -2  -6  11  113.82    5.09
  -2  -6  11  117.32    5.08
  -2  -6  11  116.52    5.98
  -2  -6  11  107.52    6.80
  -2  -6  10    5.60    2.15
   2  -6 -10    6.44    2.12
  -2  -6  10    4.37    2.42
  -2  -6  10    4.70    2.23
  -2  -6  10    3.64    2.18
  -2  -6  10    4.84    1.66
  -2  -6  10    3.55    1.96
  -2  -6  10    6.14    2.01
  -2  -6  10    4.27    2.12
  -2  -6  10    4.03    2.23
  -2  -6  10    7.42    2.08
  -2  -6  10    8.46    2.39
  -2  -6  10    5.41    2.03
  -2  -6  10    5.38    1.90
  -2  -6  10    5.16    1.44
  -2  -6   9   91.46    6.01
  -2  -6   9   80.29    5.47
  -2  -6   9   76.74    5.49
  -2  -6   9   84.81    5.67
  -2  -6   9   84.22    5.33
  -2  -6   9   81.81    5.34
  -2  -6   9   85.47    5.54
  -2  -6   9   80.85    5.45
   2  -6  -9   81.16    5.18
  -2  -6   9   85.54    4.66
  -2  -6   9   86.58    4.21
  -2  -6   9   85.65    4.83
  -2  -6   9   75.86    4.15
  -2  -6   9   88.80    4.90
  -2  -6   9   87.62    5.68
  -2  -6   8  155.48    7.58
  -2  -6   8  159.54    7.50
  -2  -6   8  157.69    7.45
  -2  -6   8  155.59    7.41
  -2  -6   8  154.20    7.28
  -2  -6   8  163.53    7.42
   2  -6  -8  152.79    6.77
  -2  -6   8  158.23    6.33
  -2  -6   8  161.39    6.50
  -2  -6   8  149.02    5.47
  -2  -6   8  147.80    6.13
  -2  -6   8  159.69    6.44
  -2  -6   8  149.19    7.16
  -2  -6   7   10.50    1.85
  -2  -6   7    8.83    1.80
  -2  -6   7   10.85    2.02
  -2  -6   7   11.31    1.82
  -2  -6   7   10.76    2.05
  -2  -6   7    8.35    1.32
  -2  -6   7    9.21    1.32
  -2  -6   7    9.25    1.56
  -2  -6   7    9.25    1.78
   2  -6  -7    8.21    1.75
  -2  -6   7   10.76    1.92
  -2  -6   7   13.25    2.22
  -2  -6   7   10.02    1.98
   2  -6  -6   51.28    3.22
  -2  -6   6   53.87    3.21
  -2  -6   6   51.37    3.19
  -2  -6   6   53.17    3.68
  -2  -6   6   50.08    2.97
  -2  -6   6   56.22    2.85
  -2  -6   6   55.88    3.80
  -2  -6   5  112.89    3.99
  -2  -6   5  107.76    4.48
   2  -6  -5  108.53    4.41
  -2  -6   4  139.55    4.24
  -2  -6   4  135.27    4.90
   2  -6  -4  131.82    4.63
  -2  -6   3   66.26    3.10
  -2  -6   3   66.31    2.36
   2  -6  -3   63.22    2.61
   2  -6  -3   69.17    2.39
  -2  -6   2 2470.91   52.35
  -2  -6   2 2480.63   50.92
   2  -6  -2 2562.83   51.41
   2  -6  -1  858.75   18.44
   2  -6  -1  869.84   18.44
   2  -6   0 1542.81   31.48
   2  -6   0 1502.58   30.47
   2  -6   1  253.96    6.33
   2  -6   1  275.68    7.73
   2  -6   1  259.94    6.74
   2  -6   2 2568.04   52.56
  -2  -6  -2 2548.14   52.31
   2  -6   2 2459.01   52.68
   2  -6   2 2638.56   54.46
   2  -6   2 2410.11   53.12
   2  -6   3  263.43    6.96
  -2  -6  -3  273.37    6.68
   2  -6   3  258.52    8.25
   2  -6   3  277.69    7.85
   2  -6   3  248.31    6.85
   2  -6   3  263.05    7.44
   2  -6   4 1080.53   23.31
   2  -6   4 1010.67   23.67
   2  -6   4 1005.99   23.01
   2  -6   5  260.41    8.36
   2  -6   5  274.07    7.85
   2  -6   5  266.71    9.19
   2  -6   6  611.41   15.70
   2  -6   6  588.47   16.22
   2  -6   6  711.24   17.79
   2  -6   6  675.07   15.97
   2  -6   6  733.05   16.68
   2  -6   7  121.59    6.04
   2  -6   7  112.84    6.45
   2  -6   7  127.81    6.52
   2  -6   7  124.19    6.24
   2  -6   7  132.12    6.50
   2  -6   7  103.78    5.25
   2  -6   7  136.44    5.49
   2  -6   7   92.79    4.76
   2  -6   7  137.99    5.94
   2  -6   8  187.93    8.16
   2  -6   8  191.86    8.89
   2  -6   8  217.31    9.20
   2  -6   8  190.54    8.49
   2  -6   8  198.21    8.65
   2  -6   8  205.41    7.66
   2  -6   8  202.16    7.33
   2  -6   9   85.92    5.96
   2  -6   9   83.51    5.80
   2  -6   9   86.02    5.67
   2  -6   9   83.72    5.35
   2  -6   9   87.75    5.98
   2  -6   9   89.48    6.16
   2  -6   9   84.98    5.92
   2  -6   9   78.41    6.03
   2  -6   9   80.96    5.05
   2  -6   9  106.44    6.75
   2  -6  10   17.07    3.22
   2  -6  10   16.31    2.52
   2  -6  10   16.48    2.70
   2  -6  10   15.83    2.50
   2  -6  10   16.45    3.25
   2  -6  10   17.51    3.32
   2  -6  10   14.07    3.18
   2  -6  10   12.25    2.72
   2  -6  10   15.79    3.00
   2  -6  10   16.86    2.90
   2  -6  10   15.02    3.04
   2  -6  11    1.33    2.11
   2  -6  11    3.42    1.62
   2  -6  11    3.47    1.94
   2  -6  11    3.68    2.30
   2  -6  11    4.01    2.11
   2  -6  11    2.56    1.90
   2  -6  11    4.19    2.27
   2  -6  11    1.39    1.77
   2  -6  11    1.75    2.31
   2  -6  12   12.28    2.82
   2  -6  12   12.69    2.45
   2  -6  12   10.75    2.74
   2  -6  12   13.92    2.69
   2  -6  12    9.63    2.32
   2  -6  12   11.45    2.20
   2  -6  12   13.68    2.92
   2  -6  13   23.47    3.10
   2  -6  13   22.19    3.22
   2  -6  13   20.69    3.00
   2  -6  14    1.32    1.53
   2  -6  14    4.33    1.53
   2  -6  14    6.02    2.60
  -2  -5  15   19.01    2.05
  -2  -5  14   61.16    4.59
  -2  -5  14   52.40    4.25
  -2  -5  13   11.25    2.32
  -2  -5  13    8.37    2.42
  -2  -5  13   11.87    1.64
  -2  -5  13   10.74    2.77
  -2  -5  12    6.33    2.52
  -2  -5  12    5.47    1.77
  -2  -5  12    5.15    2.19
  -2  -5  12    7.50    1.68
  -2  -5  12    3.51    1.88
  -2  -5  12    5.04    2.08
  -2  -5  12    7.26    1.80
  -2  -5  12    4.44    2.35
  -2  -5  12    7.24    1.59
  -2  -5  12    8.07    2.63
  -2  -5  12    4.89    1.49
  -2  -5  11  102.31    5.76
  -2  -5  11  102.53    6.87
  -2  -5  11   98.38    5.56
  -2  -5  11  105.60    6.50
  -2  -5  11  103.36    6.10
  -2  -5  11  101.96    6.36
  -2  -5  11  101.32    5.29
  -2  -5  11  106.31    6.29
  -2  -5  11   97.91    6.39
  -2  -5  11   95.51    6.42
   2  -5 -11  101.30    6.16
  -2  -5  11  115.75    6.60
  -2  -5  11  105.55    5.73
  -2  -5  11  114.37    5.22
  -2  -5  11  115.12    5.92
  -2  -5  11   84.51    5.78
  -2  -5  11  106.16    6.93
  -2  -5  10   35.92    3.50
  -2  -5  10   32.58    4.01
  -2  -5  10   30.33    3.77
  -2  -5  10   31.08    3.24
  -2  -5  10   33.61    3.90
  -2  -5  10   31.04    3.48
  -2  -5  10   33.34    3.12
  -2  -5  10   40.32    3.94
  -2  -5  10   30.67    3.65
   2  -5 -10   28.62    3.50
  -2  -5  10   36.38    4.11
  -2  -5  10   31.97    3.19
  -2  -5  10   39.27    3.57
  -2  -5  10   36.32    2.92
  -2  -5  10   40.80    3.44
  -2  -5  10   39.52    3.47
  -2  -5  10   30.16    3.52
  -2  -5  10   29.21    3.81
  -2  -5   9  186.74    8.71
  -2  -5   9  180.74    8.42
  -2  -5   9  177.38    8.29
  -2  -5   9  169.23    7.46
  -2  -5   9  176.86    8.01
  -2  -5   9  165.77    7.74
  -2  -5   9  169.55    7.16
  -2  -5   9  172.22    8.07
   2  -5  -9  178.40    7.82
  -2  -5   9  185.66    7.52
  -2  -5   9  175.47    6.99
  -2  -5   9  181.14    7.21
  -2  -5   9  187.18    6.71
  -2  -5   9  167.05    8.19
  -2  -5   9  188.55    7.36
  -2  -5   9  171.87    6.16
  -2  -5   8  665.95   18.95
  -2  -5   8  662.47   19.08
  -2  -5   8  686.66   19.13
  -2  -5   8  674.98   18.67
  -2  -5   8  682.55   18.90
  -2  -5   8  658.06   18.81
  -2  -5   8  627.14   18.66
  -2  -5   8  668.63   17.50
  -2  -5   8  671.98   17.41
  -2  -5   8  643.77   16.38
  -2  -5   8  700.62   19.60
  -2  -5   8  705.81   17.65
  -2  -5   7  620.89   17.18
  -2  -5   7  600.18   16.84
  -2  -5   7  610.76   16.85
  -2  -5   7  606.91   16.85
  -2  -5   7  568.37   15.09
  -2  -5   7  620.11   15.62
  -2  -5   7  579.15   15.44
  -2  -5   7  586.88   15.32
  -2  -5   7  575.47   14.54
  -2  -5   7  573.82   14.74
  -2  -5   7  586.71   16.50
  -2  -5   7  657.25   15.47
  -2  -5   7  575.50   16.42
  -2  -5   6  361.98   10.22
  -2  -5   6  388.96   10.52
  -2  -5   6  404.83   10.25
  -2  -5   6  337.95   10.08
  -2  -5   5 1380.84   30.67
  -2  -5   5 1417.14   30.17
   2  -5  -5 1391.30   30.85
  -2  -5   4  617.04   15.02
  -2  -5   4  595.12   14.32
   2  -5  -4  597.67   14.84
  -2  -5   3  568.54   13.60
  -2  -5   3  553.93   12.81
   2  -5  -3  591.56   12.40
  -2  -5   2 2035.42   42.77
   2  -5  -2 1999.47   41.86
   2  -5  -2 1982.71   42.03
   2  -5  -1  789.89   17.29
   2  -5  -1  781.93   16.81
   2  -5   0   20.13    0.95
   2  -5   0   24.13    1.66
   2  -5   0   22.36    1.63
   2  -5   0   23.36    1.35
   2  -5   1  789.53   17.37
   2  -5   1  816.21   18.24
   2  -5   1  807.15   17.89
   2  -5   2  143.85    4.11
   2  -5   2  169.12    5.41
  -2  -5  -2  161.17    4.12
   2  -5   2  150.74    4.89
   2  -5   2  149.75    4.59
   2  -5   3  228.81    6.24
   2  -5   3  239.24    7.31
   2  -5   3  223.90    6.05
   2  -5   3  237.98    6.61
   2  -5   4  539.00   12.94
   2  -5   4  517.69   12.56
   2  -5   4  532.86   13.17
   2  -5   5    3.12    1.10
   2  -5   5    1.47    1.28
   2  -5   5    5.75    1.29
   2  -5   5    3.14    1.81
   2  -5   5    5.41    2.19
   2  -5   5    1.02    1.26
   2  -5   6  223.84    8.42
   2  -5   6  250.89    8.78
   2  -5   6  237.13    8.32
   2  -5   6  233.75    7.17
   2  -5   6  252.29    7.65
   2  -5   7   84.71    4.85
   2  -5   7   77.71    5.09
   2  -5   7   89.68    5.31
   2  -5   7   92.88    5.21
   2  -5   7   89.54    4.63
   2  -5   7   68.79    3.67
   2  -5   7   92.13    4.32
   2  -5   7   82.47    5.07
   2  -5   7   68.54    4.17
   2  -5   8  177.78    8.18
   2  -5   8  196.92    8.64
   2  -5   8  179.38    8.28
   2  -5   8  177.21    8.32
   2  -5   8  193.69    7.13
   2  -5   8  191.44    7.28
   2  -5   8  173.71    8.05
   2  -5   9    3.63    2.14
   2  -5   9    3.80    1.76
   2  -5   9    2.72    2.04
   2  -5   9    3.25    1.80
   2  -5   9    4.87    1.73
   2  -5   9    4.75    1.99
   2  -5   9    2.74    2.02
   2  -5   9    4.66    2.24
   2  -5   9    7.22    2.67
   2  -5   9    3.79    2.13
   2  -5  10   68.61    4.88
   2  -5  10   71.30    5.22
   2  -5  10   77.56    5.68
   2  -5  10   70.69    4.86
   2  -5  10   69.35    4.48
   2  -5  10   69.03    4.63
   2  -5  10   80.11    6.13
   2  -5  10   72.24    5.70
   2  -5  10   70.02    5.93
   2  -5  10   83.19    5.85
   2  -5  10   73.08    5.57
   2  -5  11    9.91    2.22
   2  -5  11   12.65    2.68
   2  -5  11   12.80    2.88
   2  -5  11   11.20    2.36
   2  -5  11   12.50    2.20
   2  -5  11   15.44    3.22
   2  -5  11   10.65    2.88
   2  -5  11   10.92    3.37
   2  -5  11   10.36    3.01
   2  -5  11   12.57    2.61
   2  -5  11   13.35    2.86
   2  -5  12   38.04    4.16
   2  -5  12   35.14    3.54
   2  -5  12   36.69    3.67
   2  -5  12   38.06    4.13
   2  -5  12   31.45    3.99
   2  -5  12   34.56    4.21
   2  -5  13    6.78    2.50
   2  -5  13    5.53    2.09
   2  -5  13    4.38    2.11
   2  -5  14    9.57    2.92
   2  -5  14    6.06    1.96
   2  -5  14    7.20    1.54
   2  -5  14    3.79    1.61
   2  -5  15   10.41    1.76
  -2  -4  15    8.17    1.85
  -2  -4  14   21.03    1.85
  -2  -4  14   23.30    3.09
  -2  -4  13   73.92    3.95
  -2  -4  13   70.52    5.62
  -2  -4  13   78.68    4.21
  -2  -4  12   94.64    5.21
  -2  -4  12  122.78    5.64
   2  -4 -12  106.78    6.39
  -2  -4  12  110.81    6.19
  -2  -4  12  106.26    5.20
  -2  -4  12  101.39    6.40
  -2  -4  12   99.92    5.44
  -2  -4  12   80.39    6.38
  -2  -4  12  101.80    6.97
  -2  -4  12  113.79    5.18
  -2  -4  11   28.12    3.95
  -2  -4  11   32.42    3.29
  -2  -4  11   28.42    3.48
  -2  -4  11   29.64    3.08
  -2  -4  11   28.74    3.43
  -2  -4  11   31.60    3.60
  -2  -4  11   31.43    2.91
  -2  -4  11   32.06    3.74
  -2  -4  11   34.75    3.98
   2  -4 -11   28.99    3.50
  -2  -4  11   32.37    3.27
  -2  -4  11   31.80    2.91
  -2  -4  11   33.61    3.80
  -2  -4  11   32.17    3.28
  -2  -4  11   26.48    3.56
  -2  -4  11   33.12    4.21
  -2  -4  10  169.37    8.61
  -2  -4  10  153.49    7.22
  -2  -4  10  160.68    7.93
  -2  -4  10  157.88    7.17
  -2  -4  10  154.71    7.84
  -2  -4  10  162.22    7.68
  -2  -4  10  149.92    6.66
  -2  -4  10  156.17    7.69
  -2  -4  10  158.20    8.04
  -2  -4  10  158.79    8.10
   2  -4 -10  164.18    7.91
  -2  -4  10  171.97    6.64
  -2  -4  10  170.82    7.16
  -2  -4  10  174.50    7.99
  -2  -4  10  159.05    6.90
  -2  -4  10  184.76    7.49
  -2  -4  10  153.75    8.27
  -2  -4  10  143.74    7.72
  -2  -4   9  293.44   11.27
  -2  -4   9  284.53    9.96
  -2  -4   9  272.11   10.67
  -2  -4   9  291.02   10.89
  -2  -4   9  276.15   10.31
  -2  -4   9  287.37   10.49
  -2  -4   9  264.57    9.40
  -2  -4   9  282.98   10.71
  -2  -4   9  282.83   10.84
  -2  -4   9  282.27    9.42
  -2  -4   9  295.79    9.77
  -2  -4   9  293.13    9.11
  -2  -4   9  249.12   10.28
  -2  -4   9  280.05   11.01
  -2  -4   9  308.43    9.83
  -2  -4   8   31.12    3.17
  -2  -4   8   28.19    2.98
  -2  -4   8   25.56    2.77
  -2  -4   8   29.14    2.95
  -2  -4   8   27.38    2.96
  -2  -4   8   27.81    3.11
  -2  -4   8   31.03    2.62
  -2  -4   8   26.19    2.53
  -2  -4   8   26.92    2.86
  -2  -4   8   27.73    3.06
  -2  -4   8   29.93    2.60
  -2  -4   7  278.63    9.70
  -2  -4   7  272.52    9.46
  -2  -4   7  268.57    9.38
  -2  -4   7  260.25    9.32
  -2  -4   7  259.27    9.29
  -2  -4   7  263.13    9.22
  -2  -4   7  281.55    8.58
  -2  -4   7  265.42    7.94
  -2  -4   7  265.63    8.36
  -2  -4   7  267.62    7.97
  -2  -4   7  268.66    7.76
  -2  -4   7  269.48    8.42
  -2  -4   7  302.91    8.63
  -2  -4   6  616.39   14.87
  -2  -4   6  616.10   15.06
  -2  -4   6  574.69   14.57
  -2  -4   5  522.24   12.58
  -2  -4   5  531.05   12.92
  -2  -4   5  492.18   12.54
  -2  -4   4  577.31   13.65
  -2  -4   4  603.25   14.07
  -2  -4   3  510.26   11.86
   2  -4  -3  477.63   11.72
  -2  -4   2 1235.07   26.49
   2  -4  -2 1249.77   25.74
   2  -4  -2 1163.66   26.11
   2  -4  -1 3712.11   77.97
   2  -4  -1 3708.05   77.83
   2  -4   0 2059.40   44.48
   2  -4   0 2409.75   45.81
   2  -4   0 2144.56   45.26
   2  -4   0 2138.98   44.71
   2  -4   0 2323.12   45.30
   2  -4   1 2673.56   56.67
   2  -4   1 2971.00   58.08
  -2  -4  -1 2838.71   56.84
   2  -4   1 2593.72   57.40
   2  -4   1 2757.60   57.25
   2  -4   2 1394.47   29.56
   2  -4   2 1346.88   30.23
   2  -4   2 1391.70   30.04
   2  -4   3  854.30   19.04
   2  -4   3  836.84   18.75
   2  -4   3  882.22   19.38
   2  -4   4  617.08   14.92
   2  -4   4  624.54   14.61
   2  -4   4  622.85   15.12
   2  -4   5  760.30   18.29
   2  -4   5  783.88   18.50
   2  -4   5  813.87   18.05
   2  -4   5  822.80   18.30
   2  -4   6  704.45   17.82
   2  -4   6  724.28   19.06
   2  -4   6  763.00   17.59
   2  -4   7  578.23   15.92
   2  -4   7  523.25   15.34
   2  -4   7  578.30   13.99
   2  -4   7  569.25   14.14
   2  -4   7  547.93   15.57
   2  -4   7  563.63   15.59
   2  -4   8   62.28    4.46
   2  -4   8   55.79    4.13
   2  -4   8   67.81    4.90
   2  -4   8   59.41    4.49
   2  -4   8   55.00    4.23
   2  -4   8   57.35    4.45
   2  -4   8   61.70    4.70
   2  -4   8   53.33    3.77
   2  -4   8   54.00    4.24
   2  -4   9  101.12    6.06
   2  -4   9   97.33    5.57
   2  -4   9   97.83    5.80
   2  -4   9   89.05    5.32
   2  -4   9   87.12    5.01
   2  -4   9   90.76    4.97
   2  -4   9   99.38    6.18
   2  -4   9  102.97    6.20
   2  -4   9   94.42    6.15
   2  -4   9  101.57    6.39
   2  -4   9   97.53    6.33
   2  -4   9  118.98    6.63
   2  -4   9  103.45    6.24
   2  -4  10    7.74    2.46
   2  -4  10    7.14    2.17
   2  -4  10    9.02    2.61
   2  -4  10    5.81    2.07
   2  -4  10    6.13    1.77
   2  -4  10    8.29    2.00
   2  -4  10    6.74    2.10
   2  -4  10    5.26    2.34
   2  -4  10    5.99    2.58
   2  -4  10    9.89    3.29
   2  -4  10    8.05    2.77
   2  -4  10    9.20    2.72
   2  -4  10    7.35    2.79
   2  -4  11    2.47    2.08
   2  -4  11    2.89    1.94
   2  -4  11    4.32    1.85
   2  -4  11    1.84    1.67
   2  -4  11    2.58    2.18
   2  -4  11    4.35    2.57
   2  -4  11    6.60    2.96
   2  -4  11    4.15    2.55
   2  -4  11    3.06    2.20
   2  -4  11    3.84    2.02
   2  -4  12    3.81    2.29
   2  -4  12    3.59    2.60
   2  -4  12    6.04    2.07
   2  -4  12    3.07    2.10
   2  -4  12    2.65    2.31
   2  -4  13   -0.12    1.72
   2  -4  13    0.14    2.07
   2  -4  13    1.02    2.14
   2  -4  14    4.15    1.64
   2  -4  14    2.70    1.96
   2  -4  14    2.44    2.46
   2  -4  15    7.31    1.69
  -2  -3  15    0.84    1.43
  -2  -3  15    1.62    1.51
  -2  -3  14    6.30    2.37
  -2  -3  14    5.39    1.45
  -2  -3  14    6.31    1.42
  -2  -3  13   66.64    5.70
  -2  -3  13   66.58    3.91
  -2  -3  12   24.90    2.71
  -2  -3  12   25.03    3.25
  -2  -3  12   23.89    3.89
  -2  -3  12   25.59    2.71
   2  -3 -12   23.95    3.35
  -2  -3  11    1.74    1.44
  -2  -3  11    1.32    1.62
  -2  -3  11    0.84    1.19
  -2  -3  11    3.53    1.61
  -2  -3  11    1.98    1.65
   2  -3 -11    0.77    1.78
  -2  -3  11    0.49    2.03
  -2  -3  11   -0.09    1.75
  -2  -3  11    1.12    2.09
  -2  -3  11    0.51    1.44
  -2  -3  11   -0.16    2.23
  -2  -3  11    2.12    1.56
  -2  -3  11    4.47    2.20
  -2  -3  11    0.57    1.88
  -2  -3  10  365.38   12.91
  -2  -3  10  359.45   11.90
  -2  -3  10  372.65   12.69
  -2  -3  10  365.26   12.59
  -2  -3  10  360.18   12.83
  -2  -3  10  351.47   11.42
  -2  -3  10  359.61   13.06
  -2  -3  10  375.06   13.29
  -2  -3  10  393.35   12.71
  -2  -3  10  395.02   11.56
  -2  -3  10  382.77   11.75
  -2  -3  10  378.87   11.74
  -2  -3  10  380.33   13.88
  -2  -3  10  360.71   12.05
  -2  -3  10  346.99   13.10
  -2  -3  10  374.39   13.82
  -2  -3   9  424.88   13.07
  -2  -3   9  443.05   14.06
  -2  -3   9  415.80   14.11
  -2  -3   9  429.06   13.83
  -2  -3   9  416.82   12.62
  -2  -3   9  428.71   13.58
  -2  -3   9  425.04   13.63
  -2  -3   9  427.02   14.06
  -2  -3   9  432.22   14.15
  -2  -3   9  451.70   12.42
  -2  -3   9  426.72   12.63
  -2  -3   9  456.26   12.87
  -2  -3   9  437.29   14.63
  -2  -3   9  416.33   14.04
  -2  -3   9  459.25   14.77
  -2  -3   9  424.92   13.23
  -2  -3   8  366.15   12.37
  -2  -3   8  355.77   11.97
  -2  -3   8  369.58   10.92
  -2  -3   8  368.37   10.80
  -2  -3   8  360.24   12.07
  -2  -3   8  358.27   11.99
  -2  -3   8  349.81   11.18
  -2  -3   8  374.02   11.80
  -2  -3   8  382.35   11.81
  -2  -3   8  366.81   11.02
  -2  -3   8  369.35   12.07
  -2  -3   8  353.97   12.06
  -2  -3   8  397.95   12.71
  -2  -3   8  360.23    9.45
  -2  -3   7  907.96   22.70
  -2  -3   7  900.50   22.77
  -2  -3   7  938.19   23.54
  -2  -3   7  879.80   21.71
  -2  -3   7  870.57   23.02
  -2  -3   7  919.78   23.15
  -2  -3   7  899.08   23.18
  -2  -3   6  948.37   21.15
  -2  -3   6  871.61   20.42
  -2  -3   5  823.12   18.36
  -2  -3   5  768.63   17.89
  -2  -3   4  530.12   12.41
   2  -3  -4  524.08   11.37
   2  -3  -3 1164.82   26.10
   2  -3  -3 1143.87   24.81
   2  -3  -2  291.33    7.16
   2  -3  -2  285.10    6.57
   2  -3  -1  196.33    4.97
   2  -3  -1  208.79    5.07
   2  -3  -1  196.83    4.94
   2  -3   0 4216.14   88.51
   2  -3   0 4454.19   89.08
   2  -3   0 4540.82   89.41
   2  -3   0 4157.66   89.28
   2  -3   1 1706.54   35.31
   2  -3   1 1859.78   35.99
  -2  -3  -1 1841.10   35.09
   2  -3   1 1539.67   35.32
   2  -3   1 1587.07   34.69
   2  -3   2   73.40    2.60
   2  -3   2   74.70    2.28
   2  -3   3  642.66   14.79
   2  -3   3  652.63   14.84
   2  -3   3  628.91   14.28
   2  -3   4  190.65    5.82
   2  -3   4  208.00    6.05
   2  -3   4  206.70    5.69
   2  -3   4  189.33    5.77
   2  -3   4  206.16    5.96
   2  -3   5  422.79   11.25
   2  -3   5  418.40   11.28
   2  -3   5  405.51   10.75
   2  -3   5  443.27   11.01
   2  -3   6  226.71    7.46
   2  -3   6  250.49    7.25
   2  -3   6  241.37    7.23
  -2  -3  -6  242.58    5.86
   2  -3   7   62.29    4.20
   2  -3   7   65.65    4.25
   2  -3   7   61.97    4.15
   2  -3   7   69.21    4.18
   2  -3   7   72.93    3.82
   2  -3   8   43.50    3.71
   2  -3   8   43.32    3.65
   2  -3   8   43.17    3.50
   2  -3   8   41.61    3.33
   2  -3   8   42.81    3.35
   2  -3   8   40.89    3.01
   2  -3   8   38.01    3.61
   2  -3   8   43.90    3.76
   2  -3   8   41.42    4.07
   2  -3   8   44.28    3.07
   2  -3   8   52.27    4.24
   2  -3   8   47.47    3.97
   2  -3   8   47.05    4.06
   2  -3   9    5.01    2.31
   2  -3   9    8.36    2.17
   2  -3   9    6.02    1.70
   2  -3   9    4.96    1.97
   2  -3   9    5.20    1.92
   2  -3   9    7.02    1.79
   2  -3   9    3.99    1.49
   2  -3   9    5.50    1.46
   2  -3   9    6.95    2.17
   2  -3   9    4.48    2.28
   2  -3   9    1.90    1.73
   2  -3   9    8.83    2.82
   2  -3   9    7.89    2.40
   2  -3   9    6.02    2.28
   2  -3   9    6.41    2.27
   2  -3   9    5.47    1.56
   2  -3  10  216.22    9.72
   2  -3  10  208.62    8.64
   2  -3  10  210.37    9.44
   2  -3  10  211.22    9.05
   2  -3  10  198.09    7.98
   2  -3  10  191.20    7.70
   2  -3  10  208.57    8.56
   2  -3  10  223.29    9.75
   2  -3  10  232.48   10.40
   2  -3  10  227.07   10.34
   2  -3  10  215.45    9.83
   2  -3  10  211.95    8.94
   2  -3  10  236.26    8.43
   2  -3  10  255.84   10.13
   2  -3  11   93.21    6.10
   2  -3  11   97.74    5.95
   2  -3  11   91.23    5.43
   2  -3  11   87.21    5.30
   2  -3  11   87.36    6.13
   2  -3  11   91.84    5.60
   2  -3  11  100.43    6.53
   2  -3  11  108.66    5.48
   2  -3  11  107.74    7.20
   2  -3  11   99.96    6.95
   2  -3  12   45.58    3.47
   2  -3  12   42.15    3.87
   2  -3  12   47.77    4.97
   2  -3  12   44.42    4.91
   2  -3  12   46.72    4.45
   2  -3  13    9.51    2.95
   2  -3  13   14.02    4.10
   2  -3  13    8.50    2.41
   2  -3  13    7.04    2.63
   2  -3  14    6.93    2.40
   2  -3  14    8.18    2.03
   2  -3  15   23.39    2.07
   2  -3  15   21.45    2.55
  -2  -2  16    2.10    0.96
  -2  -2  15   22.21    1.91
  -2  -2  15   23.34    2.95
  -2  -2  15   20.78    2.68
  -2  -2  14   33.30    4.04
  -2  -2  14   34.49    2.93
  -2  -2  14   33.55    2.62
  -2  -2  14   32.82    3.71
  -2  -2  13   22.01    3.80
  -2  -2  13   21.58    3.65
  -2  -2  13   25.83    2.87
  -2  -2  13   25.40    2.60
  -2  -2  12  182.43    9.86
  -2  -2  12  195.25    7.76
  -2  -2  12  183.31    7.94
   2  -2 -12  181.02    8.78
  -2  -2  11   70.06    4.54
  -2  -2  11   62.63    3.94
   2  -2 -11   76.07    5.47
  -2  -2  11   67.09    5.15
  -2  -2  11   62.37    4.33
  -2  -2  11   74.42    4.96
  -2  -2  11   73.92    4.44
  -2  -2  11   76.23    6.19
  -2  -2  11   79.80    4.54
  -2  -2  10   46.86    3.70
  -2  -2  10   43.31    3.32
  -2  -2  10   45.28    3.94
  -2  -2  10   52.44    4.12
  -2  -2  10   51.60    4.27
  -2  -2  10   52.26    4.44
  -2  -2  10   53.94    4.16
  -2  -2  10   49.81    3.66
  -2  -2  10   53.96    3.65
  -2  -2  10   48.27    4.75
  -2  -2  10   40.22    4.24
  -2  -2  10   47.02    3.73
  -2  -2   9   53.25    4.41
  -2  -2   9   46.10    3.47
  -2  -2   9   45.27    3.46
  -2  -2   9   44.92    3.77
  -2  -2   9   50.56    3.91
  -2  -2   9   49.94    3.83
  -2  -2   9   52.17    4.05
  -2  -2   9   45.68    3.28
  -2  -2   9   48.78    4.09
  -2  -2   9   51.64    4.05
  -2  -2   9   51.91    3.47
  -2  -2   9   48.12    3.73
  -2  -2   9   52.76    3.32
  -2  -2   9   50.65    4.28
  -2  -2   9   48.35    4.37
   2  -2  -9   46.30    2.67
  -2  -2   8   32.01    2.77
  -2  -2   8   27.30    3.03
  -2  -2   8   30.36    2.97
  -2  -2   8   30.84    3.01
  -2  -2   8   29.79    2.64
  -2  -2   8   34.81    2.98
  -2  -2   8   28.66    2.44
  -2  -2   8   25.33    2.65
  -2  -2   8   33.92    3.02
  -2  -2   8   27.79    2.96
  -2  -2   8   30.15    2.51
  -2  -2   8   28.80    2.56
  -2  -2   8   36.99    2.78
  -2  -2   8   31.26    3.10
  -2  -2   8   33.90    3.33
  -2  -2   8   32.20    3.05
  -2  -2   7   89.01    4.06
  -2  -2   6 1039.39   22.82
  -2  -2   6  956.02   21.70
  -2  -2   5 1112.03   24.85
  -2  -2   5 1117.06   24.18
  -2  -2   4   90.56    3.22
   2  -2  -3 2806.84   57.88
   2  -2  -2 1837.28   43.02
   2  -2  -2 2225.08   42.79
   2  -2  -1 4339.37   88.05
   2  -2  -1 4581.15   88.36
   2  -2   0 2246.65   49.14
   2  -2   0 2348.14   49.03
   2  -2   0 2608.79   49.43
   2  -2   0 2225.37   49.11
   2  -2   0 2525.57   49.47
   2  -2   1 2594.61   53.98
   2  -2   1 3018.45   54.62
  -2  -2  -1 2897.04   53.92
   2  -2   1 2535.12   54.06
   2  -2   1 2381.69   53.44
   2  -2   2  144.29    3.86
   2  -2   2  137.66    3.98
   2  -2   3 4661.09   94.23
   2  -2   3 4442.02   94.03
   2  -2   3 4635.78   94.18
   2  -2   3 4466.88   93.84
   2  -2   4  526.41   12.87
  -2  -2  -4  564.61   11.96
   2  -2   4  542.92   13.00
   2  -2   4  529.72   12.70
   2  -2   4  530.48   12.67
   2  -2   4  518.72   12.61
   2  -2   5  253.93    7.53
  -2  -2  -5  274.56    6.45
   2  -2   5  244.74    7.54
   2  -2   5  263.15    7.25
   2  -2   5  261.85    7.30
   2  -2   5  239.00    6.86
   2  -2   6  138.55    5.33
  -2  -2  -6  144.42    4.11
   2  -2   6  143.75    4.96
   2  -2   7  404.89   12.35
   2  -2   7  394.83   12.24
   2  -2   7  383.52   11.32
  -2  -2  -7  426.41   10.27
   2  -2   7  398.58   11.99
  -2  -2  -7  433.45    9.68
   2  -2   8   60.53    4.52
   2  -2   8   57.15    4.46
   2  -2   8   61.10    4.17
   2  -2   8   50.66    3.65
  -2  -2  -8   65.86    2.76
   2  -2   8   61.90    4.31
   2  -2   8   60.64    4.17
   2  -2   8   58.92    3.79
   2  -2   8   66.44    4.17
   2  -2   8   53.84    3.42
   2  -2   8   59.73    3.80
   2  -2   8   62.55    4.27
   2  -2   8   60.52    3.61
   2  -2   8   73.00    4.78
   2  -2   8   56.99    3.16
   2  -2   9  261.86    8.33
   2  -2   9  263.57   10.17
   2  -2   9  243.15    9.75
   2  -2   9  248.16    9.16
   2  -2   9  242.46    9.41
   2  -2   9  226.83    8.42
   2  -2   9  236.68    8.98
   2  -2   9  266.82   10.26
   2  -2   9  232.05    9.08
   2  -2   9  260.61   10.36
   2  -2   9  266.39   10.73
   2  -2   9  283.51    9.24
   2  -2   9  305.53   10.97
   2  -2  10    5.80    1.80
   2  -2  10    3.98    2.01
   2  -2  10    5.64    2.17
   2  -2  10    5.50    1.99
   2  -2  10    5.84    1.82
   2  -2  10    4.57    1.73
   2  -2  10    5.47    1.85
   2  -2  10    6.79    2.37
   2  -2  10    2.75    2.67
   2  -2  10    7.56    2.62
   2  -2  10    5.29    1.52
   2  -2  11   43.74    3.65
   2  -2  11   31.87    4.06
   2  -2  11   39.62    4.66
   2  -2  11   36.69    3.70
   2  -2  11   35.16    3.45
   2  -2  11   34.63    4.00
   2  -2  12    2.63    2.06
   2  -2  12    2.06    1.62
   2  -2  12    3.18    2.52
   2  -2  13   24.50    3.75
   2  -2  13   35.04    3.70
   2  -2  13   34.06    3.03
   2  -2  14   12.60    2.41
   2  -2  15    5.95    1.53
  -2  -1  16    1.88    1.04
  -2  -1  15    7.04    2.19
  -2  -1  15    9.69    2.08
  -2  -1  15    7.37    1.49
  -2  -1  14    2.67    1.36
  -2  -1  14    5.14    1.69
  -2  -1  14    4.65    2.44
  -2  -1  14    4.38    2.19
  -2  -1  13  173.21    7.22
  -2  -1  13  150.49    6.48
  -2  -1  13  150.48    8.42
  -2  -1  13  143.97    8.76
  -2  -1  12   52.39    3.80
  -2  -1  12   38.92    3.61
  -2  -1  12   47.60    3.76
  -2  -1  12   45.74    4.97
   2  -1 -12   46.08    4.42
  -2  -1  12   43.65    5.05
  -2  -1  11  683.91   17.53
   2  -1 -11  648.68   19.20
  -2  -1  11  569.17   16.92
  -2  -1  11  582.61   19.63
  -2  -1  11  653.13   17.37
  -2  -1  11  616.58   17.51
  -2  -1  11  637.60   20.65
  -2  -1  11  596.45   17.17
  -2  -1  10  228.55    9.70
  -2  -1  10  229.07    8.59
  -2  -1  10  214.04    8.02
  -2  -1  10  232.19    9.64
  -2  -1  10  250.77    8.56
  -2  -1  10  250.18    9.00
  -2  -1  10  223.45    8.53
   2  -1 -10  244.74    7.60
  -2  -1  10  247.58   10.89
  -2  -1  10  206.94    9.96
  -2  -1   9  767.24   20.24
  -2  -1   9  745.86   20.14
  -2  -1   9  765.70   21.12
  -2  -1   9  767.30   21.49
  -2  -1   9  762.97   20.77
  -2  -1   9  775.78   20.95
  -2  -1   9  766.14   21.16
  -2  -1   9  713.99   19.60
  -2  -1   9  778.01   21.35
  -2  -1   9  796.63   19.98
  -2  -1   9  848.04   20.03
  -2  -1   9  847.97   20.70
  -2  -1   9  765.66   19.55
  -2  -1   9  892.29   20.63
  -2  -1   9  734.46   21.97
  -2  -1   9  831.02   22.92
  -2  -1   8  227.78    9.03
  -2  -1   8  230.92    9.25
  -2  -1   8  227.97    7.61
  -2  -1   8  225.50    7.61
  -2  -1   8  220.10    7.88
  -2  -1   8  231.44    8.55
  -2  -1   8  214.42    8.13
  -2  -1   8  227.48    8.39
  -2  -1   8  236.16    8.63
  -2  -1   8  217.27    8.57
  -2  -1   8  257.54    8.02
  -2  -1   8  235.68    7.65
  -2  -1   8  264.80    8.15
  -2  -1   8  228.03    8.00
  -2  -1   8  235.94    8.73
  -2  -1   7 1211.23   26.96
  -2  -1   7 1301.36   28.93
  -2  -1   6  785.89   18.36
  -2  -1   6  759.76   18.06
  -2  -1   5 3621.88   74.34
  -2  -1   5 3642.20   74.12
  -2  -1   5 3450.06   73.12
  -2  -1   4  550.81   12.33
  -2  -1   4  515.60   11.57
  -2  -1   3 2113.38   44.27
  -2  -1   2  164.00    4.15
   2  -1  -2  165.40    4.50
   2  -1  -2  157.29    3.96
  -2  -1   1 1380.87   31.27
   2  -1  -1 1463.51   31.56
   2  -1   0  354.24    7.94
  -2  -1   0  353.38    7.85
   2  -1   0  373.54    8.18
   2  -1   1 2486.78   51.79
   2  -1   1 2513.17   51.73
   2  -1   2   61.89    2.22
   2  -1   2   73.19    2.42
   2  -1   3 1615.83   32.86
  -2  -1  -3 1567.69   32.33
   2  -1   4  163.71    5.00
   2  -1   4  158.78    4.79
   2  -1   4  155.56    4.55
  -2  -1  -4  166.50    4.33
   2  -1   5  215.32    6.48
  -2  -1  -5  223.93    5.58
   2  -1   6  118.57    4.78
  -2  -1  -6  119.94    3.71
   2  -1   7  304.90    9.64
  -2  -1  -7  341.20    9.05
   2  -1   7  277.55    9.54
   2  -1   7  293.42   10.27
   2  -1   7  307.35   10.51
   2  -1   7  309.08   10.50
  -2  -1  -7  322.55    8.24
   2  -1   8   37.55    3.57
   2  -1   8   34.77    3.59
   2  -1   8   31.67    3.45
  -2  -1  -8   38.19    2.19
   2  -1   8   36.42    3.23
   2  -1   8   36.57    3.03
   2  -1   8   31.93    2.71
   2  -1   8   33.95    3.08
   2  -1   8   32.98    2.75
   2  -1   8   36.83    3.35
   2  -1   8   30.32    2.93
  -2  -1  -8   38.02    2.49
   2  -1   8   38.79    3.67
   2  -1   8   38.30    2.99
   2  -1   8   30.67    2.41
   2  -1   9  160.81    6.12
   2  -1   9  146.59    6.57
   2  -1   9  146.27    7.24
   2  -1   9  140.92    6.71
   2  -1   9  151.39    7.12
   2  -1   9  138.58    6.33
   2  -1   9  144.74    6.46
   2  -1   9  150.82    7.38
  -2  -1  -9  166.01    5.33
   2  -1   9  131.87    6.61
   2  -1   9  160.24    8.10
   2  -1   9  173.96    6.95
   2  -1   9  190.79    8.27
   2  -1   9  144.95    7.38
   2  -1  10    2.30    1.57
   2  -1  10    1.86    1.33
   2  -1  10    3.26    1.93
   2  -1  10    2.81    2.27
   2  -1  10    4.49    1.70
   2  -1  10    1.06    1.34
   2  -1  10    2.83    1.93
   2  -1  10    2.78    1.84
   2  -1  11   68.08    5.37
   2  -1  11   82.02    5.11
   2  -1  11   74.29    6.20
   2  -1  12    5.68    2.25
   2  -1  12    1.89    1.69
   2  -1  12    7.95    3.88
   2  -1  12    1.86    2.45
   2  -1  13   46.84    4.93
   2  -1  13   53.04    3.87
   2  -1  14    2.92    1.88
   2  -1  14    2.64    1.28
   2  -1  15    5.73    1.63
   2  -1  15    3.14    1.76
   2  -1  15    3.22    0.99
  -2   0  15   49.08    4.17
  -2   0  15   49.34    3.77
  -2   0  15   51.67    3.21
  -2   0  14   10.93    2.14
  -2   0  14   12.77    1.93
  -2   0  14   12.88    2.65
  -2   0  14   13.90    3.16
  -2   0  14    9.06    1.62
  -2   0  13    1.11    1.72
  -2   0  13   -0.30    1.42
  -2   0  13   -0.17    2.37
  -2   0  13    2.44    2.32
  -2   0  13    0.26    1.44
  -2   0  12   32.85    3.47
  -2   0  12   31.62    3.15
  -2   0  12   32.70    4.19
  -2   0  12   35.79    4.66
  -2   0  12   32.72    3.13
  -2   0  11  118.92    5.83
   2   0 -11  128.08    5.30
  -2   0  11  123.18    7.69
  -2   0  11  132.57    6.28
  -2   0  11  132.71    8.29
  -2   0  11  137.52    6.31
  -2   0  10  308.64    9.79
   2   0 -10  280.85    8.68
  -2   0  10  286.26   11.55
  -2   0  10  250.00    9.24
  -2   0  10  298.51    9.65
  -2   0  10  256.34    9.35
  -2   0  10  279.77   11.92
  -2   0  10  249.40   11.19
  -2   0   9   69.99    3.94
  -2   0   9   73.06    4.80
  -2   0   9   72.23    4.24
  -2   0   9   85.11    5.51
  -2   0   9   82.88    4.20
  -2   0   9   71.03    4.26
  -2   0   9   65.61    4.05
  -2   0   9   85.46    5.73
  -2   0   9   66.28    5.08
  -2   0   8  164.43    7.10
  -2   0   8  172.87    7.36
  -2   0   8  166.18    6.60
  -2   0   8  167.54    6.93
  -2   0   8  171.94    6.91
  -2   0   8  200.09    6.77
  -2   0   8  186.65    6.58
  -2   0   8  215.55    7.16
  -2   0   8  186.91    8.22
  -2   0   8  165.96    7.69
  -2   0   8  174.27    6.34
  -2   0   7   86.19    3.95
  -2   0   7   78.98    3.73
  -2   0   6  323.04    8.81
  -2   0   6  297.15    8.44
  -2   0   5   16.71    1.48
  -2   0   5   13.07    1.28
  -2   0   4  182.39    5.01
  -2   0   3    4.70    0.61
  -2   0   3    9.12    0.43
  -2   0   2 3469.55   74.43
   2   0  -2 3891.32   75.09
  -2   0   1  230.87    5.44
   2   0  -1  272.58    6.00
   2   0   0   96.98    2.73
   2   0   0   93.56    2.58
   2   0   2 1813.26   36.57
  -2   0  -2 1685.93   36.23
   2   0   3  765.32   16.71
  -2   0  -3  754.27   16.50
  -2   0  -4  352.10    8.10
   2   0   4  348.39    8.69
  -2   0  -5 1987.71   41.64
   2   0   5 1927.46   42.47
  -2   0  -6  105.91    3.75
   2   0   6  104.82    4.58
   2   0   7  160.95    6.91
   2   0   7  165.32    6.44
  -2   0  -7  175.06    5.45
   2   0   8   -0.39    1.83
   2   0   8    1.24    1.26
  -2   0  -8    3.41    1.17
   2   0   8    1.69    1.26
   2   0   8   -0.09    1.35
   2   0   8    0.90    1.08
   2   0   8    0.40    1.15
   2   0   8    0.88    1.28
   2   0   8    0.45    1.63
  -2   0  -8    0.59    0.84
   2   0   8    0.52    0.87
   2   0   9  317.23   11.46
   2   0   9  301.08   11.09
   2   0   9  291.49   10.65
   2   0   9  330.89   10.22
   2   0   9  370.81   11.29
   2   0   9  307.91   11.44
   2   0   9  342.19   12.69
   2   0   9  324.30   12.43
  -2   0  -9  352.00    9.38
   2   0   9  320.35   11.22
   2   0  10    4.29    1.73
   2   0  10    4.63    2.50
   2   0  10    5.32    2.02
   2   0  10    4.43    2.52
   2   0  10    5.55    1.96
  -2   0 -10    5.18    1.24
   2   0  10    4.30    1.91
   2   0  11   41.47    4.25
   2   0  11   43.08    5.00
   2   0  11   42.00    4.89
   2   0  11   49.13    4.19
   2   0  12   13.23    3.39
   2   0  12   21.05    4.49
   2   0  12   17.20    2.78
   2   0  12   13.72    3.28
   2   0  12   13.63    2.73
   2   0  13    4.02    2.66
   2   0  13    5.97    1.99
   2   0  13    3.27    2.57
   2   0  14   -0.91    1.35
   2   0  14   -0.66    2.06
   2   0  14    0.43    1.84
   2   0  15    4.69    1.86
   2   0  15    5.08    1.63
   2   0  15    4.39    1.16
  -2   1  16    1.55    0.99
  -2   1  15    6.51    1.59
  -2   1  15    8.92    2.38
  -2   1  14    2.13    1.27
  -2   1  14    3.77    2.49
  -2   1  14    1.86    1.90
  -2   1  14    1.59    1.56
  -2   1  13  156.77    6.74
  -2   1  13  134.04    6.85
  -2   1  13  142.89    8.74
  -2   1  13  134.81    7.92
  -2   1  12   51.59    4.19
  -2   1  12   40.77    5.04
  -2   1  12   44.67    3.63
  -2   1  12   36.33    3.80
  -2   1  12   41.16    4.52
   2   1 -12   42.88    4.15
  -2   1  12   48.75    3.80
  -2   1  11  615.58   17.51
   2   1 -11  629.10   16.90
  -2   1  11  694.24   18.36
  -2   1  11  650.77   20.69
  -2   1  11  678.74   21.74
  -2   1  11  704.63   18.37
  -2   1  10  197.66    7.93
  -2   1  10  216.19    9.91
  -2   1  10  226.98    8.22
  -2   1  10  219.93   10.35
   2   1 -10  208.25    7.39
  -2   1   9  717.45   19.74
  -2   1   9  805.26   22.37
  -2   1   9  846.24   20.11
  -2   1   9  745.52   20.00
  -2   1   9  854.51   20.52
  -2   1   9  721.50   22.07
  -2   1   9  819.59   23.09
  -2   1   8  206.32    7.92
  -2   1   8  217.53    8.70
  -2   1   8  204.72    7.08
  -2   1   8  236.25    7.41
  -2   1   8  203.48    7.37
  -2   1   8  188.49    8.57
  -2   1   8  214.54    8.99
  -2   1   8  213.67    7.36
  -2   1   7 1360.04   30.69
  -2   1   6  685.69   16.36
  -2   1   5 3432.48   71.86
  -2   1   4  528.65   12.17
  -2   1   3 1940.05   40.53
  -2   1   2  160.28    3.88
  -2   1   1 1322.27   27.24
   2   1   0  360.52    7.88
   2   1   1 2589.35   53.70
  -2   1  -1 2594.41   54.17
   2   1   1 2705.76   54.03
  -2   1  -2   67.95    2.21
   2   1   2   72.10    2.27
  -2   1  -3 1431.05   31.37
   2   1   3 1549.96   31.68
  -2   1  -4  166.95    4.71
  -2   1  -5  212.57    5.99
  -2   1  -6  137.82    5.06
  -2   1  -6  113.09    4.08
  -2   1  -7  303.10    8.43
  -2   1  -7  317.95    9.32
   2   1   7  310.72    9.60
   2   1   7  282.95   10.30
   2   1   8   30.91    2.98
   2   1   8   29.27    2.67
   2   1   8   36.15    2.77
   2   1   8   32.61    3.14
  -2   1  -8   39.91    2.45
   2   1   8   40.45    3.18
  -2   1  -8   37.73    2.79
   2   1   8   32.10    3.12
   2   1   8   39.40    3.70
   2   1   9  167.49    6.78
   2   1   9  161.98    7.46
  -2   1  -9  166.15    6.49
   2   1   9  191.50    7.65
  -2   1  -9  178.60    6.08
   2   1   9  159.33    7.53
   2   1   9  179.24    8.64
   2   1  10    2.39    1.89
   2   1  10    0.95    2.21
   2   1  10    1.74    1.77
  -2   1 -10    2.97    1.17
   2   1  10    3.05    1.89
   2   1  10    4.13    3.19
   2   1  11   72.41    5.05
   2   1  11   60.81    5.67
   2   1  11   57.93    4.88
   2   1  12    3.28    2.54
   2   1  12    2.57    1.89
   2   1  12    3.92    3.22
   2   1  12    2.26    2.50
   2   1  13   52.55    5.15
   2   1  13   56.72    4.23
   2   1  14    2.08    1.99
   2   1  14    3.59    2.01
   2   1  14    3.41    1.60
   2   1  15    5.92    1.77
   2   1  15    3.85    1.25
   2   1  15    5.87    1.64
  -2   2  15   23.05    2.33
  -2   2  15   18.05    1.68
  -2   2  15   18.72    2.82
  -2   2  14   30.53    3.04
  -2   2  14   28.67    2.77
  -2   2  14   28.11    3.40
  -2   2  14   27.80    3.90
  -2   2  13   27.32    2.94
  -2   2  13   18.28    2.78
  -2   2  13   27.71    3.20
  -2   2  13   26.88    3.69
  -2   2  13   22.12    3.96
  -2   2  12  196.21    9.72
  -2   2  12  185.51   10.30
  -2   2  12  161.28    8.28
  -2   2  12  197.83    8.01
   2   2 -12  170.04    6.65
   2   2 -12  181.95    8.56
   2   2 -11   83.20    5.59
  -2   2  11   88.71    5.06
  -2   2  11   87.62    6.42
  -2   2  11   78.16    4.76
   2   2 -11   75.42    4.19
  -2   2  11   76.82    6.52
  -2   2  11   70.27    4.21
  -2   2  10   37.54    3.15
  -2   2  10   47.61    3.53
  -2   2  10   43.06    4.81
  -2   2  10   43.16    4.33
   2   2 -10   39.13    2.99
  -2   2   9   41.50    3.14
  -2   2   9   57.34    3.59
  -2   2   9   48.15    4.36
  -2   2   9   45.67    4.53
   2   2  -9   49.09    3.14
  -2   2   9   44.75    3.29
  -2   2   8   42.02    3.84
  -2   2   8   38.14    2.89
  -2   2   8   39.37    3.60
  -2   2   8   40.02    2.94
  -2   2   8   47.81    3.18
  -2   2   7   92.40    4.16
   2   2  -6 1000.41   23.41
  -2   2   6 1001.85   23.06
   2   2  -5 1161.58   26.55
  -2   2   5 1189.73   26.19
   2   2  -4  105.35    3.86
  -2   2   4  103.91    3.31
  -2   2   4   95.87    3.41
  -2   2   3 2484.69   51.64
   2   2  -2 2032.05   42.72
   2   2  -1 4401.64   90.63
   2   2   0 2614.44   52.59
   2   2   0 2506.74   52.22
   2   2   1 2775.91   52.57
   2   2   1 2695.48   52.57
  -2   2  -1 2622.95   52.77
   2   2   2  130.86    3.41
  -2   2  -2  118.53    3.48
   2   2   3 4642.12   92.37
  -2   2  -3 4298.23   92.30
   2   2   4  522.14   12.30
  -2   2  -4  501.73   11.99
   2   2   5  265.50    7.59
  -2   2  -5  262.53    7.18
   2   2   6  154.29    5.67
  -2   2  -6  143.54    4.98
   2   2   7  385.06   11.11
   2   2   7  305.62   10.73
  -2   2  -7  398.88   11.03
   2   2   7  369.11   12.05
   2   2   7  325.41   10.17
  -2   2  -7  390.18    9.94
   2   2   8   74.20    4.39
   2   2   8   89.15    6.65
   2   2   8   67.38    4.46
  -2   2  -8   73.11    4.11
   2   2   8   64.78    4.22
   2   2   8   80.24    5.26
   2   2   8   66.07    4.91
   2   2   8   64.53    3.82
  -2   2  -8   76.36    3.59
  -2   2  -9  284.75    9.27
   2   2   9  226.21    9.60
   2   2   9  223.46    9.52
   2   2   9  267.45   11.07
   2   2   9  267.72   11.21
  -2   2  -9  280.44    8.44
   2   2   9  300.60   10.29
   2   2  10   10.19    3.61
   2   2  10    3.57    2.05
  -2   2 -10    6.47    1.64
   2   2  10    5.15    2.24
   2   2  10    3.75    1.81
  -2   2 -10    6.05    1.47
   2   2  10    7.61    2.74
   2   2  11   29.83    4.31
   2   2  11   40.71    5.53
   2   2  11   37.56    3.92
  -2   2 -11   28.22    2.43
   2   2  11   26.43    3.41
   2   2  12    2.40    1.94
   2   2  12    4.12    2.66
   2   2  13   41.67    4.36
   2   2  13   35.48    3.57
   2   2  13   27.50    3.93
   2   2  14   11.46    2.63
   2   2  14   13.97    2.65
   2   2  14   10.59    2.03
   2   2  15    5.03    1.24
   2   2  15    3.73    1.55
  -2   3  15    0.58    1.27
  -2   3  15   -0.13    1.25
  -2   3  15   -0.05    0.76
  -2   3  14    5.35    1.84
  -2   3  14    5.43    1.60
  -2   3  13   55.03    4.38
  -2   3  13   63.87    4.18
  -2   3  13   61.10    5.08
  -2   3  13   71.97    4.80
  -2   3  12   25.11    3.78
  -2   3  12   27.91    3.34
   2   3 -12   23.76    3.26
  -2   3  12   25.78    3.06
   2   3 -12   20.57    2.25
  -2   3  12   20.57    3.01
  -2   3  12   23.44    2.76
  -2   3  11    7.79    2.25
  -2   3  11    9.27    2.06
   2   3 -11   10.09    2.51
   2   3 -11    8.69    1.77
  -2   3  11    6.34    2.63
  -2   3  10  369.14   11.57
  -2   3  10  415.45   12.41
  -2   3  10  367.35   11.87
  -2   3  10  382.64   14.15
   2   3 -10  386.67   11.52
  -2   3   9  443.64   15.14
  -2   3   9  461.64   13.17
   2   3  -9  492.27   12.95
  -2   3   9  464.96   13.47
  -2   3   8  305.84   11.40
  -2   3   8  329.89    9.88
  -2   3   8  338.97   10.28
  -2   3   7  860.18   21.44
   2   3  -7  972.31   22.65
  -2   3   7  839.68   21.72
  -2   3   7 1018.31   22.15
   2   3  -6  923.13   22.19
  -2   3   6  924.43   21.47
   2   3  -5  749.09   18.08
  -2   3   5  740.45   17.32
   2   3  -4  513.61   12.54
  -2   3   4  474.45   11.61
   2   3  -3 1190.90   27.24
   2   3  -3 1261.82   26.85
   2   3  -2  350.92    8.38
   2   3  -1  209.05    5.13
   2   3   0 4903.70   99.34
   2   3   0 5116.32  100.09
   2   3   1 1701.78   32.99
   2   3   1 1688.23   33.38
   2   3   2   72.09    2.13
  -2   3  -2   62.72    1.92
  -2   3  -3  665.77   15.06
  -2   3  -4  195.24    5.63
   2   3   4  200.79    5.78
  -2   3  -5  411.42   10.73
   2   3   5  413.99   11.05
  -2   3  -6  215.08    6.73
   2   3   6  219.76    7.18
   2   3   7   70.58    4.27
  -2   3  -7   77.50    4.17
  -2   3  -7   77.31    3.55
   2   3   7   74.09    4.70
   2   3   7   67.29    4.59
   2   3   7   81.31    4.34
   2   3   7   60.73    3.56
   2   3   8   43.74    4.21
   2   3   8   50.44    4.32
  -2   3  -8   44.46    2.92
   2   3   8   42.80    3.72
  -2   3  -8   58.07    3.82
   2   3   8   54.79    3.93
   2   3   8   68.27    5.82
   2   3   9    9.61    3.46
   2   3   9    7.48    2.12
  -2   3  -9   10.56    2.04
   2   3   9    6.73    2.31
   2   3   9    6.79    1.85
   2   3   9    9.97    2.79
  -2   3  -9    7.20    1.53
   2   3   9   12.93    2.79
   2   3  10  190.87    9.04
  -2   3 -10  236.61    8.83
   2   3  10  231.99   10.88
   2   3  10  207.86   10.38
   2   3  10  199.32    8.95
   2   3  10  282.28   12.59
   2   3  10  247.47    9.78
  -2   3 -10  232.16    7.77
   2   3  11  111.91    6.51
  -2   3 -11  100.64    4.74
   2   3  11  100.57    7.17
   2   3  11  100.53    7.34
   2   3  12   48.43    4.33
   2   3  12   47.48    5.12
   2   3  13   12.34    2.57
   2   3  13    9.57    2.81
   2   3  14    6.21    2.13
   2   3  14    5.98    1.76
   2   3  14    4.43    1.77
   2   3  15   16.47    1.83
  -2   4  15    9.27    1.62
  -2   4  15    7.88    1.30
  -2   4  14   26.85    2.86
  -2   4  14   19.16    2.40
  -2   4  13   65.51    5.05
  -2   4  13   61.41    4.59
  -2   4  13   73.14    4.80
   2   4 -12   98.74    5.97
  -2   4  12  110.86    6.94
   2   4 -12   87.44    4.62
  -2   4  12  112.65    5.76
  -2   4  12   97.81    6.08
  -2   4  11   32.86    3.82
   2   4 -11   36.60    3.67
  -2   4  11   32.47    4.05
   2   4 -11   30.11    2.85
  -2   4  11   34.00    3.31
  -2   4  10  159.16    6.53
  -2   4  10  168.71    8.72
  -2   4  10  153.74    7.86
  -2   4  10  163.82    7.03
   2   4 -10  183.50    8.13
   2   4 -10  174.83    6.82
  -2   4   9  266.36    8.94
  -2   4   9  251.32   10.62
  -2   4   9  281.23    9.42
   2   4  -9  255.64    8.63
  -2   4   9  235.79    8.51
  -2   4   8   21.61    2.20
  -2   4   8   23.99    2.37
  -2   4   8   23.88    2.30
  -2   4   8   24.99    3.05
  -2   4   8   24.57    2.51
  -2   4   7  263.50    8.30
   2   4  -7  298.25    9.45
  -2   4   7  294.32    8.52
  -2   4   7  249.10    8.08
  -2   4   7  237.80    9.44
   2   4  -6  597.14   15.97
  -2   4   6  605.44   14.89
   2   4  -5  529.25   14.02
  -2   4   5  528.10   12.89
   2   4  -4  630.44   15.05
   2   4  -4  613.08   15.70
  -2   4   4  647.66   14.69
   2   4  -3  443.04   10.62
   2   4  -3  436.87   11.41
   2   4  -2 1308.34   27.87
   2   4  -1 4101.21   84.39
   2   4   0 2301.64   44.50
   2   4   0 2245.58   45.03
  -2   4  -1 2589.92   54.65
   2   4   1 2828.60   54.64
  -2   4  -1 2451.56   54.26
  -2   4  -1 2678.43   54.25
   2   4   2 1517.51   31.10
  -2   4  -2 1431.65   30.89
  -2   4  -3  834.69   18.56
   2   4   3  905.97   19.13
  -2   4  -4  622.28   15.13
   2   4   4  641.24   15.15
  -2   4  -5  864.73   20.65
   2   4   5  862.88   20.80
  -2   4  -6  761.44   18.26
   2   4   6  730.44   18.52
   2   4   7  512.33   16.03
   2   4   7  490.46   15.60
  -2   4  -7  552.71   13.86
  -2   4  -7  566.56   15.31
   2   4   8   38.50    3.90
   2   4   8   43.63    4.20
  -2   4  -8   41.44    2.93
   2   4   8   45.08    3.73
   2   4   8   46.49    4.83
  -2   4  -8   51.06    3.73
   2   4   9   84.77    6.12
   2   4   9   89.81    6.38
  -2   4  -9   90.68    4.46
   2   4   9   98.38    5.79
   2   4   9  104.39    7.35
  -2   4  -9   96.95    5.30
   2   4   9   92.04    5.71
   2   4  10    7.44    2.54
  -2   4 -10   10.12    2.28
  -2   4 -10    7.86    1.72
   2   4  10    9.58    2.65
   2   4  10    8.56    3.27
   2   4  10    8.55    2.92
   2   4  10    5.30    2.83
  -2   4 -11    4.07    1.33
   2   4  11    3.09    2.30
   2   4  11    2.19    2.20
   2   4  12    5.49    2.56
   2   4  12    5.55    2.38
   2   4  13   -0.43    1.93
   2   4  13    1.51    1.85
   2   4  14    2.44    1.50
   2   4  14    2.14    1.52
   2   4  15    9.35    1.43
  -2   5  15   19.89    1.72
  -2   5  14   57.29    3.74
  -2   5  13   11.36    3.06
  -2   5  13   11.20    2.23
  -2   5  12   10.74    2.67
  -2   5  12    7.99    2.23
  -2   5  12    6.25    3.01
  -2   5  11   90.47    5.19
  -2   5  11  106.62    5.96
  -2   5  11   84.66    5.81
  -2   5  11   92.49    6.47
  -2   5  11   83.95    6.95
   2   5 -11   92.47    4.84
   2   5 -11   86.38    5.49
   2   5 -10   25.08    3.24
  -2   5  10   26.18    3.60
  -2   5  10   29.39    3.08
  -2   5  10   35.34    3.53
  -2   5  10   26.72    3.06
  -2   5  10   26.61    3.51
  -2   5  10   32.89    4.46
   2   5 -10   30.39    2.88
  -2   5   9  182.35    9.64
  -2   5   9  194.44    7.50
  -2   5   9  204.95    9.38
  -2   5   9  176.99    7.81
  -2   5   9  192.61    7.24
  -2   5   9  181.84    8.53
   2   5  -9  197.27    8.08
  -2   5   9  214.55    7.94
   2   5  -9  201.10    7.40
  -2   5   8  684.61   20.26
  -2   5   8  648.95   16.64
  -2   5   8  629.34   18.92
  -2   5   8  605.25   17.35
  -2   5   8  592.99   16.48
  -2   5   8  673.42   17.03
   2   5  -8  628.74   16.45
  -2   5   8  586.40   17.91
   2   5  -8  649.04   17.41
   2   5  -7  516.38   14.59
  -2   5   7  476.76   14.59
   2   5  -7  608.43   15.91
  -2   5   7  639.20   14.40
  -2   5   7  564.77   14.70
   2   5  -7  479.07   12.77
  -2   5   7  522.65   14.14
  -2   5   7  533.21   13.98
  -2   5   7  515.49   15.90
  -2   5   7  537.16   16.90
  -2   5   6  377.87   10.82
   2   5  -6  385.02   11.72
   2   5  -6  357.46   10.69
  -2   5   5 1389.23   29.01
   2   5  -5 1338.71   30.63
  -2   5   4  649.25   14.80
   2   5  -4  664.80   16.40
   2   5  -4  611.38   15.06
  -2   5   3  425.95   10.30
   2   5  -3  457.67   10.64
   2   5  -3  454.58   11.87
   2   5  -2 2062.61   40.32
  -2   5   2 1819.88   39.96
   2   5  -1  810.34   17.07
  -2   5   1  785.49   17.74
  -2   5   0   13.91    0.99
   2   5   0   17.41    1.21
  -2   5  -1  849.88   18.99
  -2   5  -1  826.90   18.06
  -2   5  -1  793.30   17.41
  -2   5  -1  775.70   17.76
  -2   5  -2  176.04    5.65
  -2   5  -2  156.11    4.72
  -2   5  -2  165.86    4.28
   2   5   2  177.32    4.68
  -2   5  -2  156.29    4.38
   2   5   3  232.06    6.04
  -2   5  -3  222.22    5.82
   2   5   4  559.71   12.93
  -2   5  -4  580.70   14.42
  -2   5  -5    3.54    1.40
   2   5   5    3.99    1.21
  -2   5  -5    1.72    1.00
   2   5   6  207.27    7.86
  -2   5  -6  221.42    7.00
   2   5   6  217.94    7.94
   2   5   7   86.90    4.96
  -2   5  -7  100.96    5.22
   2   5   7   81.61    5.35
   2   5   7   85.04    5.34
  -2   5  -7   75.95    3.35
   2   5   7   92.65    6.15
   2   5   7   88.14    4.90
  -2   5  -7   81.18    3.98
  -2   5  -8  169.15    7.23
   2   5   8  146.29    7.83
   2   5   8  155.61    7.87
   2   5   8  179.36    8.97
  -2   5  -8  153.89    6.02
   2   5   9    4.07    2.23
  -2   5  -9    5.54    1.88
  -2   5  -9    3.24    1.39
   2   5  10   89.74    6.67
  -2   5 -10   83.05    4.54
  -2   5 -10  101.70    5.81
  -2   5 -11   15.87    2.46
   2   5  11   12.77    3.00
  -2   5 -11   10.68    1.83
   2   5  11   15.07    3.28
   2   5  11   14.41    2.90
   2   5  12   36.60    4.38
   2   5  12   44.43    4.19
   2   5  12   49.72    4.81
   2   5  13    5.88    2.32
   2   5  13    4.94    2.00
   2   5  13    5.61    2.06
   2   5  14    7.56    1.96
   2   5  14    5.96    1.72
   2   5  14    5.13    1.71
   2   5  15    9.74    1.33
   2   5  15    9.02    1.38
  -2   6  15    3.50    0.91
  -2   6  15    3.78    1.11
  -2   6  14  105.80    5.04
  -2   6  14  116.33    5.32
  -2   6  13   23.94    2.88
  -2   6  13   18.62    2.61
  -2   6  12   35.47    3.79
  -2   6  12   35.88    4.62
  -2   6  12   47.54    3.97
  -2   6  12   35.70    3.85
  -2   6  11  116.27    6.14
  -2   6  11  101.17    6.33
   2   6 -11   94.19    5.55
  -2   6  11   91.42    7.11
   2   6 -11   96.37    4.98
  -2   6  11   97.98    6.50
  -2   6  10    9.20    2.53
  -2   6  10   10.11    2.05
  -2   6  10   10.98    2.39
  -2   6  10   10.62    2.54
  -2   6  10    9.61    2.97
   2   6 -10   10.95    2.18
  -2   6  10   10.49    2.21
   2   6 -10    9.24    1.83
  -2   6   9   80.66    4.69
   2   6  -9   68.33    4.61
  -2   6   9   74.45    5.57
  -2   6   9   74.54    4.72
  -2   6   9   75.97    4.20
  -2   6   9   72.97    5.30
  -2   6   9   78.52    6.32
  -2   6   9   90.82    5.16
  -2   6   9   89.71    4.97
   2   6  -9   78.76    4.48
  -2   6   8  145.93    7.19
  -2   6   8  144.60    7.47
  -2   6   8  139.99    6.53
  -2   6   8  141.02    5.97
  -2   6   8  150.90    8.34
   2   6  -8  135.50    6.24
  -2   6   8  163.50    6.62
   2   6  -8  150.75    6.17
   2   6  -8  155.30    5.18
  -2   6   8  141.24    5.91
  -2   6   8  144.92    6.24
   2   6  -7   13.59    2.42
  -2   6   7   11.67    2.17
  -2   6   7   11.83    2.16
  -2   6   7   12.63    1.95
  -2   6   7   11.41    1.67
  -2   6   7   13.91    2.66
   2   6  -7    9.96    1.73
  -2   6   7   13.63    1.89
   2   6  -7   12.26    1.42
  -2   6   7   15.10    1.89
  -2   6   7   11.67    1.62
   2   6  -6   53.91    3.18
  -2   6   6   47.89    2.97
  -2   6   6   55.06    3.97
   2   6  -6   60.03    4.12
  -2   6   6   54.23    3.54
  -2   6   6   54.61    4.34
  -2   6   6   62.82    3.03
  -2   6   6   61.14    3.36
   2   6  -5  104.12    5.30
   2   6  -5  112.00    4.42
  -2   6   4  142.98    4.33
   2   6  -4  137.84    5.72
   2   6  -4  129.62    4.46
   2   6  -3   83.14    2.92
  -2   6   3   89.32    2.88
   2   6  -2 2442.19   48.43
   2   6  -2 2504.44   49.67
   2   6  -1  851.65   17.93
  -2   6   1  870.94   19.08
  -2   6   0 1452.51   31.23
  -2   6   0 1480.45   31.97
   2   6   1  319.97    6.93
  -2   6  -1  325.01    8.00
  -2   6  -1  295.81    7.77
   2   6   1  349.77    8.22
  -2   6  -1  325.15    8.88
   2   6   2 2620.49   51.30
  -2   6  -2 2299.69   50.88
  -2   6  -2 2392.75   51.28
  -2   6  -2 2353.54   50.39
   2   6   2 2544.50   50.54
  -2   6  -2 2375.65   52.47
  -2   6  -3  295.87    7.51
   2   6   3  310.23    7.48
  -2   6  -3  286.22    8.90
  -2   6  -3  284.76    7.87
  -2   6  -4 1078.64   24.33
   2   6   4 1164.12   24.67
  -2   6  -4 1098.35   25.00
  -2   6  -5  264.02    7.20
  -2   6  -5  294.40    9.45
   2   6   6  583.29   16.43
  -2   6  -6  575.58   14.13
   2   6   6  653.09   16.73
  -2   6  -6  642.76   16.99
  -2   6  -6  587.64   15.12
   2   6   6  642.58   17.52
  -2   6  -6  587.52   14.63
   2   6   7  106.12    5.57
  -2   6  -7   99.40    3.79
  -2   6  -7  102.74    4.13
  -2   6  -7  121.03    6.02
   2   6   7  105.82    5.58
  -2   6  -7  108.23    4.72
   2   6   7  107.06    6.09
   2   6   7  109.40    6.16
   2   6   8  224.87    9.10
  -2   6  -8  217.64    6.73
   2   6   8  217.36    9.64
  -2   6  -8  207.35    7.46
   2   6   8  201.50    9.41
   2   6   8  209.32    8.77
   2   6   9   86.98    6.21
   2   6   9   82.97    5.60
  -2   6  -9   95.44    5.75
  -2   6  -9   84.68    4.50
   2   6   9   97.97    6.42
   2   6   9   89.48    5.86
  -2   6 -10   13.98    2.52
   2   6  10   18.93    3.40
  -2   6 -10   15.06    2.08
   2   6  10   14.08    3.18
   2   6  10   11.72    1.91
  -2   6 -11    1.67    1.16
   2   6  11    2.10    2.24
   2   6  11    3.19    2.31
  -2   6 -11    0.78    1.44
   2   6  12   16.98    3.11
   2   6  13   22.46    2.91
   2   6  13   28.86    3.28
   2   6  13   25.06    2.96
   2   6  14    2.33    1.27
   2   6  14    2.80    1.45
   2   6  15    6.42    1.02
  -2   7  15   21.51    1.53
  -2   7  14   18.48    2.04
  -2   7  14   19.65    2.13
  -2   7  13   15.35    2.36
  -2   7  13   15.31    2.36
  -2   7  12  149.97    7.55
  -2   7  12  181.60    7.68
  -2   7  11   51.88    4.60
   2   7 -11   47.80    3.50
  -2   7  11   58.20    4.43
  -2   7  11   55.59    4.75
  -2   7  11   57.25    4.42
  -2   7  10  304.87   10.65
  -2   7  10  267.70   11.00
   2   7 -10  294.36    9.69
  -2   7  10  258.36   12.35
  -2   7  10  269.58    9.82
  -2   7  10  258.26   11.19
  -2   7   9   17.29    2.94
  -2   7   9   21.33    2.65
  -2   7   9   19.29    2.14
  -2   7   9   20.33    3.06
   2   7  -9   20.50    1.85
  -2   7   9   21.59    2.63
   2   7  -9   15.40    2.24
  -2   7   9   21.67    3.60
  -2   7   9   22.74    2.76
  -2   7   8  891.13   23.37
  -2   7   8  906.74   24.08
  -2   7   8  904.50   23.16
   2   7  -8  831.28   23.08
  -2   7   8  963.22   27.44
  -2   7   8  911.71   25.69
  -2   7   8 1043.95   24.28
   2   7  -8  977.02   22.08
  -2   7   8 1082.76   24.59
  -2   7   7   59.15    3.63
   2   7  -7   58.96    3.57
  -2   7   7   62.28    4.71
  -2   7   7   57.21    3.91
  -2   7   7   56.82    3.60
  -2   7   7   59.84    5.12
  -2   7   7   71.98    4.09
   2   7  -7   69.63    3.30
   2   7  -7   79.19    4.02
  -2   7   7   68.28    3.92
   2   7  -6 1301.50   30.33
  -2   7   6 1278.13   31.55
  -2   7   6 1143.69   30.56
  -2   7   6 1412.88   33.41
  -2   7   6 1385.83   29.34
  -2   7   6 1183.77   30.33
  -2   7   6 1383.62   32.58
   2   7  -6 1519.25   33.39
   2   7  -6 1251.03   29.75
  -2   7   6 1449.93   31.23
   2   7  -6 1587.76   31.20
  -2   7   5  162.18    6.64
   2   7  -5  162.73    6.96
   2   7  -5  156.73    5.31
  -2   7   5  171.68    5.99
   2   7  -4 1254.03   27.79
  -2   7   4 1298.61   27.68
   2   7  -3  381.81    8.75
   2   7  -3  398.62   10.07
  -2   7   2 1184.18   24.47
   2   7  -2 1133.46   23.59
   2   7  -1  150.22    4.20
  -2   7   1  136.03    4.44
   2   7   0  478.33   10.60
  -2   7   0  471.63   11.29
  -2   7   0  461.86   11.84
  -2   7  -1   75.55    2.87
   2   7   1   82.97    3.16
  -2   7  -1   74.25    2.86
  -2   7  -1   77.89    3.56
  -2   7  -2  136.50    4.47
  -2   7  -2  130.94    4.26
  -2   7  -2  138.48    5.39
  -2   7  -3   55.25    2.41
  -2   7  -3   54.58    3.36
  -2   7  -3   54.33    2.67
  -2   7  -3   57.66    2.06
  -2   7  -4   17.76    1.42
  -2   7  -4   17.03    1.54
  -2   7  -4   16.15    1.53
  -2   7  -4   18.19    1.69
  -2   7  -4   16.36    1.18
   2   7   5   15.63    1.63
  -2   7  -5   19.16    1.70
  -2   7  -5   15.60    1.55
  -2   7  -5   19.09    1.85
   2   7   5   19.56    2.28
   2   7   5   20.90    2.47
   2   7   5   18.85    2.37
   2   7   5   20.51    2.25
  -2   7  -5   18.08    1.49
  -2   7  -6    1.41    0.72
   2   7   6    1.93    1.39
   2   7   6    0.93    0.98
   2   7   6    0.87    0.87
  -2   7  -6    1.25    0.90
   2   7   6    1.80    1.36
  -2   7  -6    1.76    1.59
   2   7   6    2.33    1.46
   2   7   7    7.45    2.08
   2   7   7    8.07    2.09
  -2   7  -7    9.04    1.21
   2   7   7   11.00    2.48
  -2   7  -7    8.31    1.39
  -2   7  -7   10.14    2.24
   2   7   7    7.51    2.00
  -2   7  -8  414.57   12.03
   2   7   8  410.47   14.31
   2   7   8  434.48   14.07
  -2   7  -8  430.89   11.19
   2   7   8  394.72   14.25
  -2   7  -8  461.27   14.23
   2   7   8  423.27   13.62
   2   7   9   31.98    2.97
  -2   7  -9   34.87    2.94
   2   7   9   41.11    4.11
   2   7   9   40.03    4.34
  -2   7  -9   38.26    2.46
   2   7   9   36.38    4.23
   2   7   9   35.13    3.80
  -2   7  -9   41.65    4.01
  -2   7 -10   45.49    3.29
   2   7  10   47.77    4.71
   2   7  10   44.45    4.13
   2   7  10   48.98    4.47
   2   7  10   33.69    4.27
   2   7  10   34.36    2.86
  -2   7 -10   49.46    4.28
   2   7  11   11.43    2.69
   2   7  11   11.62    2.46
   2   7  11   14.54    3.07
   2   7  12   30.25    3.52
   2   7  13    0.57    1.62
   2   7  14    7.73    1.50
  -2   8  14   10.02    1.43
  -2   8  14   10.22    1.54
  -2   8  13    4.28    1.58
  -2   8  13    5.79    1.68
  -2   8  12   14.88    2.50
  -2   8  12   15.78    2.44
  -2   8  11   59.43    4.71
  -2   8  11   60.58    4.38
  -2   8  10  109.39    5.80
   2   8 -10   96.12    4.80
  -2   8  10  114.42    6.03
  -2   8   9   95.88    5.39
  -2   8   9   94.64    5.39
  -2   8   9   89.93    5.13
   2   8  -9   96.66    4.14
  -2   8   8   45.03    3.23
   2   8  -8   51.52    3.56
   2   8  -8   47.00    2.87
  -2   8   8   46.46    3.56
  -2   8   8   41.90    3.48
  -2   8   8   43.59    3.52
  -2   8   7   43.58    3.80
  -2   8   7   32.05    2.81
   2   8  -7   42.45    2.76
   2   8  -7   50.94    3.39
  -2   8   7   45.85    3.33
  -2   8   7   44.14    3.22
  -2   8   7   37.45    3.25
  -2   8   6   49.85    3.68
  -2   8   6   56.48    4.05
   2   8  -6   59.59    3.43
  -2   8   6   57.26    3.49
   2   8  -6   65.83    3.27
  -2   8   6   43.85    3.22
  -2   8   6   55.59    3.40
  -2   8   6   57.63    2.71
  -2   8   5   80.81    4.28
  -2   8   5   86.19    4.76
   2   8  -5   93.75    3.92
   2   8  -5   98.81    4.24
  -2   8   5   88.65    4.17
   2   8  -5   80.18    3.43
  -2   8   5   83.73    3.37
  -2   8   5   89.35    3.52
  -2   8   5   81.38    4.53
   2   8  -4  471.49   11.90
  -2   8   4  439.77   10.96
   2   8  -4  450.15   11.51
  -2   8   4  423.42   12.48
   2   8  -3   79.50    3.34
  -2   8   3   76.49    3.19
   2   8  -3   80.03    3.59
   2   8  -2 1251.71   26.15
   2   8  -2 1330.85   27.20
   2   8  -1  212.51    5.59
  -2   8   1  192.75    5.96
   2   8   0 2608.35   53.45
  -2   8   0 2636.75   54.58
  -2   8  -1   55.60    2.48
  -2   8  -1   58.54    2.57
   2   8   1   63.59    2.84
  -2   8  -2 1080.33   24.37
  -2   8  -2 1072.17   24.20
  -2   8  -3  287.31    8.12
   2   8   3  333.60    8.77
  -2   8  -3  266.16    8.06
  -2   8  -3  271.30    8.02
  -2   8  -3  255.97    9.06
   2   8   3  341.93    9.37
  -2   8  -3  278.33    7.71
  -2   8  -4 1014.69   24.15
   2   8   4 1151.52   26.12
   2   8   4 1187.76   25.39
   2   8   4 1021.23   24.25
  -2   8  -4  962.74   24.55
  -2   8  -4 1008.03   24.60
  -2   8  -4 1014.60   24.74
   2   8   4 1290.86   27.32
   2   8   4 1216.29   26.98
   2   8   4 1198.06   26.43
  -2   8  -4  951.83   26.25
   2   8   4 1224.48   25.87
   2   8   4 1182.15   26.60
   2   8   5  124.61    5.65
   2   8   5  107.08    5.10
  -2   8  -5  109.29    4.09
   2   8   5  114.86    4.65
  -2   8  -5  112.36    4.53
  -2   8  -5  103.21    4.38
   2   8   5  107.32    4.00
   2   8   5  126.39    6.05
   2   8   5  117.37    5.58
  -2   8  -5  119.87    4.80
   2   8   5  119.22    5.73
   2   8   5  130.67    5.54
  -2   8  -5  115.10    3.78
  -2   8  -6  321.83    9.43
   2   8   6  307.11   10.61
   2   8   6  306.12   10.63
   2   8   6  322.36   11.20
   2   8   6  342.60   10.63
  -2   8  -6  308.33    9.00
   2   8   6  277.73    9.77
   2   8   6  296.64    8.86
  -2   8  -6  291.60    8.38
   2   8   6  284.31    9.83
   2   8   7  124.66    4.96
   2   8   7  126.08    5.98
  -2   8  -7  153.82    7.41
   2   8   7  147.17    6.79
  -2   8  -7  147.23    5.38
   2   8   7  134.81    7.08
   2   8   7  126.93    6.54
   2   8   7  132.09    6.76
   2   8   8   98.84    5.34
   2   8   8  126.96    6.56
  -2   8  -8  136.76    7.15
  -2   8  -8  132.45    5.00
   2   8   8  107.27    6.57
   2   8   8  106.30    6.13
   2   8   8  119.41    6.54
   2   8   8  113.80    6.82
   2   8   9   38.63    3.21
  -2   8  -9   49.43    2.88
   2   8   9   44.96    4.44
  -2   8  -9   54.29    4.55
   2   8   9   48.64    4.30
   2   8   9   45.26    4.53
  -2   8  -9   46.74    3.41
   2   8   9   43.60    4.04
   2   8   9   50.35    4.43
   2   8  10  125.48    7.26
  -2   8 -10  146.63    7.39
  -2   8 -10  124.19    5.66
   2   8  10  128.89    7.36
   2   8  10  144.71    7.46
   2   8  10  116.50    6.34
   2   8  11    9.22    2.37
   2   8  11    9.81    2.37
   2   8  11    9.62    2.50
   2   8  12    8.79    2.17
   2   8  12    7.85    2.24
   2   8  12    9.96    2.24
   2   8  13    2.61    1.50
   2   8  13    0.41    1.24
   2   8  14    4.36    1.07
  -2   9  14   34.79    2.16
  -2   9  13    7.04    1.52
  -2   9  12   94.27    5.25
   2   9 -12   86.28    3.38
  -2   9  11   20.95    2.65
   2   9 -11   19.43    1.87
   2   9 -10  455.45   11.57
  -2   9  10  479.66   14.08
   2   9 -10  414.27   12.45
   2   9 -10  418.43   12.81
   2   9  -9   14.04    1.95
  -2   9   9   18.82    2.52
   2   9  -9   17.41    1.87
   2   9  -9   16.58    2.25
  -2   9   9   14.14    2.62
  -2   9   8  634.37   18.21
   2   9  -8  652.07   17.78
   2   9  -8  687.23   17.05
  -2   9   8  715.85   18.73
   2   9  -8  711.26   18.21
  -2   9   8  659.44   19.74
  -2   9   7   21.77    2.42
   2   9  -7   27.47    2.52
  -2   9   7   24.28    2.48
  -2   9   7   30.97    2.83
   2   9  -7   28.79    2.36
   2   9  -7   29.82    2.66
  -2   9   7   28.72    3.20
  -2   9   6  439.65   14.36
   2   9  -6  559.81   14.71
  -2   9   6  469.59   14.07
  -2   9   6  551.11   13.36
  -2   9   6  529.03   13.13
   2   9  -6  590.58   14.72
  -2   9   6  555.24   14.78
   2   9  -6  576.30   14.20
  -2   9   6  542.09   16.03
   2   9  -5  285.37    8.66
  -2   9   5  240.00    7.44
   2   9  -5  230.91    8.07
  -2   9   5  250.19    9.11
   2   9  -5  231.16    7.22
  -2   9   5  277.53    7.60
  -2   9   5  267.21    7.46
   2   9  -5  279.75    8.14
   2   9  -5  265.52    8.18
  -2   9   5  258.62    8.25
  -2   9   5  217.54    8.35
  -2   9   4  435.10   11.14
   2   9  -4  415.81   11.11
  -2   9   4  452.62   11.29
   2   9  -4  407.49   10.77
   2   9  -4  470.22   11.79
   2   9  -4  454.98   11.77
  -2   9   4  396.35   11.54
  -2   9   4  430.76   12.71
   2   9  -4  405.95   11.92
  -2   9   4  406.13   11.16
   2   9  -4  449.97   11.25
   2   9  -4  489.21   12.35
  -2   9   3   45.05    2.48
  -2   9   3   43.14    2.43
  -2   9   3   44.38    2.46
   2   9  -3   42.86    2.50
   2   9  -3   46.84    2.56
  -2   9   3   45.30    3.04
  -2   9   3   41.56    2.47
   2   9  -3   53.38    3.08
   2   9  -3   42.32    2.47
   2   9  -2  541.96   13.71
  -2   9   2  529.03   13.53
  -2   9   2  552.24   13.72
   2   9  -2  579.42   13.37
  -2   9   2  530.47   13.62
   2   9  -2  542.20   13.82
   2   9  -2  565.91   13.95
   2   9  -1   70.18    3.22
  -2   9   1   68.09    3.08
  -2   9   1   71.27    3.13
  -2   9   1   68.77    3.04
  -2   9   1   66.95    3.17
   2   9  -1   72.08    2.62
  -2   9   1   69.56    3.98
   2   9  -1   67.22    3.28
   2   9  -1   69.88    3.30
  -2   9   1   66.14    3.11
  -2   9   1   64.50    3.04
  -2   9   0  288.61    8.34
   2   9   0  302.88    8.62
  -2   9   0  287.91    8.00
  -2   9   0  281.89    7.95
  -2   9   0  283.96    8.14
  -2   9   0  289.07    8.05
   2   9   0  294.76    8.63
  -2   9   0  285.86    9.35
  -2   9   0  301.45    8.07
  -2   9   0  288.05    8.09
  -2   9   0  265.18    8.38
  -2   9  -1   25.46    1.90
   2   9   1   26.60    1.93
  -2   9  -1   25.38    1.77
  -2   9  -1   25.75    1.80
  -2   9  -1   24.59    1.90
  -2   9  -1   24.25    2.22
  -2   9  -1   27.77    1.87
   2   9   1   30.24    2.34
  -2   9  -1   27.17    1.94
   2   9   1   26.73    2.00
   2   9   2  111.23    4.45
   2   9   2   97.01    3.94
  -2   9  -2   91.67    3.60
  -2   9  -2   95.97    3.74
  -2   9  -2   88.81    3.84
  -2   9  -2   96.79    3.79
  -2   9  -2   81.51    4.40
   2   9   2  102.65    4.75
  -2   9  -2   95.71    3.76
   2   9   2  109.63    4.13
   2   9   3   77.75    3.45
  -2   9  -3   79.13    3.69
   2   9   3   90.02    4.04
  -2   9  -3   73.25    3.13
  -2   9  -3   78.81    3.64
  -2   9  -3   79.25    3.33
   2   9   3  100.89    4.73
  -2   9  -3   81.77    3.59
  -2   9  -3   68.12    4.23
   2   9   3   81.87    4.17
   2   9   3   86.31    4.33
  -2   9  -3   77.72    4.50
  -2   9  -3   79.79    3.37
   2   9   4  127.21    5.02
  -2   9  -4  105.89    3.90
  -2   9  -4  106.30    4.61
  -2   9  -4  108.62    4.52
   2   9   4  116.60    4.38
  -2   9  -4  117.08    4.69
   2   9   4  130.36    5.84
   2   9   4  136.61    5.92
   2   9   4  129.60    5.33
  -2   9  -4   98.50    5.46
   2   9   4  133.23    5.26
   2   9   4  108.95    5.27
   2   9   4  124.09    5.41
  -2   9  -4  112.17    4.27
   2   9   5    4.09    1.48
  -2   9  -5    4.03    0.99
   2   9   5    4.81    1.49
   2   9   5    4.11    1.22
  -2   9  -5    4.48    1.19
   2   9   5    4.80    1.00
  -2   9  -5    5.39    1.77
   2   9   5    5.37    1.54
   2   9   5    7.52    1.66
  -2   9  -5    3.71    1.24
   2   9   5    7.42    1.74
   2   9   5   10.84    2.06
   2   9   6   41.49    2.34
  -2   9  -6   45.47    2.93
   2   9   6   45.02    3.86
   2   9   6   48.31    3.81
   2   9   6   45.08    3.65
  -2   9  -6   38.51    2.91
   2   9   6   45.24    3.53
   2   9   6   40.55    3.64
   2   9   6   42.01    3.47
   2   9   6   44.82    2.93
  -2   9  -6   41.54    2.45
  -2   9  -7   55.22    3.24
   2   9   7   45.31    4.18
  -2   9  -7   49.05    3.35
   2   9   7   42.78    3.78
   2   9   7   49.50    4.07
   2   9   7   51.86    3.98
  -2   9  -7   53.90    4.43
   2   9   7   47.78    4.20
   2   9   7   48.46    3.71
  -2   9  -8   31.62    2.47
   2   9   8   27.87    3.41
   2   9   8   21.46    3.27
   2   9   8   24.89    2.99
  -2   9  -8   31.37    2.79
   2   9   8   24.99    3.18
   2   9   8   33.06    3.55
  -2   9  -8   32.41    3.74
   2   9   8   26.05    2.81
  -2   9  -9   36.83    2.55
   2   9   9   30.73    3.70
   2   9   9   30.82    3.23
   2   9   9   35.85    3.76
  -2   9  -9   40.04    3.96
   2   9   9   32.71    3.73
   2   9   9   27.63    2.73
   2   9  10  173.66    8.29
   2   9  10  165.30    8.08
   2   9  10  165.49    7.99
  -2   9 -10  171.65    5.65
   2   9  11   14.83    2.62
   2   9  11   14.20    2.52
   2   9  11   15.18    2.59
   2   9  12    0.46    1.31
   2   9  13    0.90    1.05
   2  10 -12    2.03    0.75
   2  10 -11  130.61    4.82
  -2  10  10    2.92    1.88
  -2  10  10    1.71    1.28
   2  10  -9   51.32    3.06
  -2  10   9   50.18    4.19
   2  10  -9   45.98    3.30
  -2  10   9   47.37    3.62
   2  10  -9   49.86    3.48
   2  10  -8    2.79    1.25
  -2  10   8    0.74    1.52
   2  10  -8    2.76    1.31
   2  10  -8    3.50    1.30
  -2  10   8    1.86    1.29
   2  10  -7  108.60    5.15
  -2  10   7   91.00    4.83
  -2  10   7  103.44    5.95
  -2  10   7  107.76    5.27
   2  10  -7   97.72    4.91
   2  10  -7  109.78    4.81
  -2  10   6   15.14    1.53
  -2  10   6   18.24    1.69
   2  10  -6   16.00    1.55
   2  10  -6   14.92    1.93
  -2  10   6   16.64    2.05
   2  10  -6   15.74    1.93
  -2  10   6   14.21    2.29
  -2  10   6   13.54    1.52
   2  10  -6   17.62    2.15
   2  10  -5   59.02    2.96
  -2  10   5   54.43    2.90
  -2  10   5   61.75    3.07
   2  10  -5   55.32    3.27
  -2  10   5   51.84    3.22
   2  10  -5   58.62    3.36
  -2  10   5   55.06    3.83
  -2  10   5   45.83    2.80
   2  10  -5   59.55    3.59
   2  10  -5   51.18    3.39
   2  10  -4  103.81    4.20
  -2  10   4  104.12    4.17
   2  10  -4   98.01    3.91
  -2  10   4  103.45    4.19
   2  10  -4  107.04    4.39
  -2  10   4   95.80    4.33
   2  10  -4  108.55    4.60
  -2  10   4   97.84    5.00
  -2  10   4   93.36    4.08
   2  10  -4   90.33    4.60
   2  10  -4  101.18    4.17
   2  10  -4  119.23    5.07
   2  10  -3   27.89    2.06
  -2  10   3   24.23    1.94
   2  10  -3   22.65    1.87
  -2  10   3   33.62    2.23
   2  10  -3   27.68    1.98
  -2  10   3   26.91    2.46
  -2  10   3   29.03    2.08
   2  10  -3   26.89    2.43
   2  10  -3   27.56    2.08
   2  10  -3   33.10    2.52
   2  10  -2  368.82   10.11
  -2  10   2  353.66    9.88
  -2  10   2  349.63    9.91
  -2  10   2  358.44    9.69
   2  10  -2  355.16   10.12
   2  10  -2  362.87    9.34
  -2  10   2  355.34   10.46
   2  10  -2  403.26   10.70
   2  10  -2  365.30   10.14
  -2  10   2  353.77    9.92
   2  10  -1  169.62    5.74
  -2  10   1  160.31    5.51
  -2  10   1  163.07    5.51
  -2  10   1  160.06    5.64
   2  10  -1  157.52    5.61
  -2  10   1  148.83    5.65
  -2  10   1  174.92    6.95
   2  10  -1  176.08    6.03
   2  10  -1  160.24    5.82
   2  10  -1  170.33    5.95
  -2  10   1  157.60    5.53
   2  10   0  388.46   10.52
  -2  10   0  381.38   10.25
  -2  10   0  388.31   10.23
  -2  10   0  394.76   10.42
  -2  10   0  391.21   10.59
   2  10   0  369.12   10.23
  -2  10   0  389.53   10.51
  -2  10   0  337.46   10.60
   2  10   0  405.92   10.98
  -2  10   0  388.28   10.45
   2  10   0  360.60   10.66
   2  10   1  164.05    5.72
  -2  10  -1  168.43    5.87
  -2  10  -1  153.85    5.32
  -2  10  -1  156.99    5.59
  -2  10  -1  156.81    5.39
  -2  10  -1  168.04    5.71
   2  10   1  155.49    5.12
   2  10   1  165.10    5.45
   2  10   1  160.15    6.59
  -2  10  -1  139.95    6.04
  -2  10  -1  158.08    5.42
   2  10   1  181.34    6.26
   2  10   1  166.46    6.18
   2  10   2 1416.52   30.79
  -2  10  -2 1337.81   30.28
  -2  10  -2 1290.34   30.61
  -2  10  -2 1331.23   30.82
  -2  10  -2 1303.01   30.10
   2  10   2 1326.93   29.99
  -2  10  -2 1172.68   31.71
   2  10   2 1455.32   32.40
   2  10   2 1549.43   31.76
  -2  10  -2 1341.19   32.57
   2  10   2 1496.04   31.15
  -2  10  -2 1375.60   30.45
  -2  10  -3  101.39    4.10
   2  10   3  106.83    4.34
  -2  10  -3  102.50    3.94
  -2  10  -3  100.55    4.25
  -2  10  -3   94.62    5.31
   2  10   3  116.28    5.31
   2  10   3  120.63    4.95
   2  10   3  120.73    5.32
  -2  10  -3  100.36    4.14
  -2  10  -3  101.01    5.43
  -2  10  -4  769.90   18.76
  -2  10  -4  769.08   19.80
  -2  10  -4  785.50   19.78
   2  10   4  844.94   19.54
  -2  10  -4  788.17   19.77
   2  10   4  928.48   21.93
   2  10   4  928.41   21.17
  -2  10  -4  693.72   21.42
  -2  10  -4  779.89   21.59
   2  10   4  962.61   20.82
   2  10   4  917.85   21.41
  -2  10  -4  768.09   19.20
   2  10   5   74.76    3.45
  -2  10  -5   70.24    3.75
  -2  10  -5   72.17    3.88
   2  10   5   77.24    4.67
   2  10   5   75.05    4.76
   2  10   5   70.83    4.42
   2  10   5   81.40    4.35
  -2  10  -5   65.05    4.77
  -2  10  -5   76.20    4.85
   2  10   5   91.03    4.33
  -2  10  -5   70.04    3.37
   2  10   5   80.07    4.54
   2  10   6  211.70    6.58
  -2  10  -6  208.75    7.38
  -2  10  -6  209.24    7.56
   2  10   6  211.03    8.87
   2  10   6  212.75    8.54
   2  10   6  241.54    8.55
  -2  10  -6  209.67    9.37
   2  10   6  237.36    9.04
   2  10   6  233.81    8.52
   2  10   7   18.59    2.47
   2  10   7   12.59    2.45
   2  10   7   14.28    1.70
  -2  10  -7   19.55    2.11
   2  10   7   16.06    2.47
   2  10   7   15.63    2.65
  -2  10  -7   16.50    2.13
   2  10   7   13.24    2.23
   2  10   7   13.52    2.52
  -2  10  -8   47.21    3.01
  -2  10  -8   44.20    3.25
   2  10   8   38.96    3.87
   2  10   8   38.93    3.88
   2  10   8   38.51    3.43
  -2  10  -8   50.27    4.47
   2  10   8   42.82    4.07
   2  10   8   46.44    3.53
   2  10   9   15.31    2.10
  -2  10  -9   18.06    2.55
   2  10   9   14.55    2.63
  -2  10  -9   20.97    1.97
  -2  10  -9   23.96    3.13
   2  10   9   19.97    2.97
   2  10   9   17.24    2.76
  -2  10  -9   18.54    2.21
  -2  10 -10   12.36    1.45
   2  10  10   12.71    2.41
  -2  10 -10   14.14    2.17
   2  10  10   12.59    2.47
   2  10  11    0.88    1.37
   2  10  12   12.73    1.93
  -2  10 -12   12.74    1.34
  -2  11  13    0.98    0.73
  -2  11  12   28.01    2.38
   2  11 -12   25.26    1.47
  -2  11  11    4.53    1.54
   2  11 -11    5.88    1.15
  -2  11  10  491.95   14.94
   2  11 -10  492.40   13.02
  -2  11   9   55.83    4.27
   2  11  -9   56.49    3.22
   2  11  -8  116.33    4.96
   2  11  -8  113.32    5.23
   2  11  -8  102.89    5.07
  -2  11   8  114.89    6.18
   2  11  -7   21.98    2.25
   2  11  -7   18.62    2.16
  -2  11   7   23.35    2.82
   2  11  -7   19.00    2.24
  -2  11   6  396.15   10.56
   2  11  -6  376.69   10.23
  -2  11   6  394.07   10.67
  -2  11   6  382.37   11.50
   2  11  -6  393.50   11.46
   2  11  -6  416.48   11.59
  -2  11   6  383.47   12.76
   2  11  -6  384.83   11.83
  -2  11   6  377.45   10.59
   2  11  -5  129.49    4.68
  -2  11   5  142.93    5.20
  -2  11   5  140.30    5.14
   2  11  -5  131.62    4.96
   2  11  -5  146.88    5.77
   2  11  -5  127.04    5.29
  -2  11   5  129.39    5.38
  -2  11   5  134.34    6.27
   2  11  -5  119.63    5.61
  -2  11   5  137.50    5.18
   2  11  -5  141.72    6.01
   2  11  -4  385.65   10.40
  -2  11   4  378.71   10.45
   2  11  -4  361.94   10.06
  -2  11   4  385.35   10.50
   2  11  -4  366.50   10.42
  -2  11   4  370.34   11.60
   2  11  -4  392.46   11.39
   2  11  -4  386.80   10.57
   2  11  -4  350.76   11.27
  -2  11   4  359.13   10.40
   2  11  -3  269.95    8.17
  -2  11   3  276.16    8.16
  -2  11   3  264.10    8.10
   2  11  -3  252.92    7.83
   2  11  -3  261.30    7.67
   2  11  -3  244.50    8.25
  -2  11   3  262.76    8.85
   2  11  -3  267.65    8.19
   2  11  -3  285.39    8.85
  -2  11   3  266.36    8.16
   2  11  -2  558.90   14.36
  -2  11   2  551.86   14.00
  -2  11   2  564.49   14.33
  -2  11   2  562.39   14.32
   2  11  -2  518.57   14.07
   2  11  -2  541.77   14.51
  -2  11   2  567.29   14.91
   2  11  -2  604.93   15.15
  -2  11   2  570.30   14.42
   2  11  -2  565.69   14.59
   2  11  -1  155.15    5.71
  -2  11   1  153.06    5.46
  -2  11   1  153.96    5.52
  -2  11   1  150.20    5.60
   2  11  -1  147.03    5.59
  -2  11   1  148.07    5.66
   2  11  -1  152.55    5.76
   2  11  -1  164.63    6.04
  -2  11   1  154.82    5.61
   2  11   0  352.99    9.72
   2  11   0  360.41   10.19
  -2  11   0  351.32    9.86
  -2  11   0  357.91   10.20
  -2  11   0  358.34    9.99
  -2  11   0  352.30    9.81
   2  11   0  348.29    9.88
  -2  11   0  310.78   10.13
   2  11   0  340.81   10.34
  -2  11   0  365.16   10.07
  -2  11  -1  124.24    5.11
  -2  11  -1  119.62    4.68
   2  11   1  117.56    4.43
  -2  11  -1  124.27    4.80
  -2  11  -1  128.69    5.09
   2  11   1  119.91    4.68
  -2  11  -1  103.28    5.28
   2  11   1  129.76    6.08
   2  11   1  143.57    5.66
   2  11   1  128.43    5.43
  -2  11  -1  136.74    5.03
  -2  11  -2   86.20    4.28
  -2  11  -2   92.74    3.97
  -2  11  -2   93.34    4.25
  -2  11  -2   87.24    3.81
   2  11   2   94.98    4.17
   2  11   2   90.02    3.73
  -2  11  -2   89.88    3.97
  -2  11  -2   85.59    5.07
  -2  11  -2   75.19    4.66
   2  11   2   93.27    4.99
  -2  11  -3  186.42    6.26
  -2  11  -3  184.63    6.06
   2  11   3  192.77    6.56
  -2  11  -3  156.24    7.56
   2  11   3  202.83    7.66
  -2  11  -3  186.39    8.04
  -2  11  -3  189.00    6.34
   2  11   3  210.54    7.61
   2  11   3  226.48    7.51
  -2  11  -4   36.75    2.28
   2  11   4   44.55    2.74
  -2  11  -4   42.13    2.95
  -2  11  -4   38.88    2.73
   2  11   4   41.07    3.21
   2  11   4   44.57    3.47
  -2  11  -4   39.24    3.59
  -2  11  -4   38.62    2.52
   2  11   5   38.57    2.54
  -2  11  -5   38.55    2.94
  -2  11  -5   36.85    2.75
  -2  11  -5   32.39    3.56
   2  11   5   40.90    3.22
  -2  11  -5   37.68    3.62
   2  11   5   42.52    3.30
  -2  11  -5   32.68    2.32
  -2  11  -6   43.49    3.07
   2  11   6   41.46    2.52
   2  11   6   43.94    2.96
   2  11   6   33.75    3.39
  -2  11  -6   42.23    3.08
  -2  11  -6   36.06    3.86
   2  11   6   44.12    3.58
  -2  11  -6   39.45    3.60
   2  11   6   46.26    3.57
  -2  11  -7  100.95    4.68
   2  11   7  104.95    4.39
  -2  11  -7   96.61    4.80
   2  11   7   94.40    5.59
   2  11   7   95.54    5.59
  -2  11  -7  102.09    6.46
  -2  11  -7   94.05    5.69
   2  11   7  113.69    5.51
  -2  11  -8   12.28    1.72
  -2  11  -8   10.93    1.80
   2  11   8    9.07    2.11
  -2  11  -8   15.49    2.48
   2  11   8   12.45    1.98
   2  11   8   15.42    2.42
  -2  11  -9    1.97    1.09
  -2  11  -9    2.48    1.48
   2  11   9    2.41    1.57
  -2  11 -10   16.32    1.55
  -2  11 -10   16.80    2.15
   2  11  10   16.78    2.37
  -2  11 -11   13.77    1.58
  -2  11 -12    1.99    0.71
  -2  12  12    1.27    0.83
  -2  12  11   47.99    3.13
   2  12 -11   40.85    2.24
  -2  12  10   11.68    1.93
   2  12 -10   13.49    1.63
  -2  12   9   61.47    4.19
   2  12  -9   57.99    3.43
  -2  12   8   52.78    3.96
   2  12  -8   57.95    3.40
   2  12  -7   89.45    4.40
   2  12  -7   79.88    4.19
  -2  12   7   88.45    5.14
   2  12  -7   81.12    4.41
  -2  12   6   40.92    2.52
  -2  12   6   38.71    2.53
   2  12  -6   38.34    2.34
   2  12  -6   33.40    2.63
   2  12  -6   37.77    2.97
  -2  12   6   38.71    3.37
   2  12  -6   35.24    2.93
  -2  12   6   37.03    2.46
  -2  12   5   37.53    2.54
  -2  12   5   40.52    2.69
   2  12  -5   36.40    2.29
   2  12  -5   38.44    2.53
   2  12  -5   32.73    2.49
   2  12  -5   37.90    3.03
   2  12  -5   37.90    3.00
  -2  12   5   37.47    2.57
  -2  12   5   33.90    3.08
   2  12  -4  254.96    7.77
  -2  12   4  254.51    8.05
  -2  12   4  266.63    8.15
   2  12  -4  257.37    7.99
  -2  12   4  252.14    8.91
   2  12  -4  256.27    8.77
  -2  12   4  253.77    8.10
   2  12  -3  152.72    5.66
  -2  12   3  167.52    5.97
  -2  12   3  162.93    5.92
   2  12  -3  158.73    5.84
   2  12  -3  159.78    6.23
  -2  12   3  157.80    6.36
  -2  12   3  142.39    6.03
   2  12  -3  164.65    6.42
  -2  12   3  165.09    6.04
   2  12  -3  158.73    5.97
   2  12  -2  210.42    7.23
  -2  12   2  224.34    7.31
  -2  12   2  224.58    7.38
   2  12  -2  228.98    7.50
   2  12  -2  213.39    7.53
  -2  12   2  220.71    7.63
  -2  12   2  226.59    7.44
   2  12  -2  234.70    7.94
   2  12  -2  230.20    7.58
   2  12  -1   50.98    2.87
   2  12  -1   50.16    3.11
  -2  12   1   51.57    3.15
  -2  12   1   53.12    3.10
   2  12  -1   49.34    3.03
   2  12  -1   53.25    3.29
   2  12  -1   50.99    3.17
   2  12  -1   50.35    3.23
   2  12  -1   55.98    3.49
  -2  12   1   54.05    3.19
   2  12   0  340.73   10.09
   2  12   0  330.22    9.60
  -2  12   0  341.32    9.88
  -2  12   0  341.82    9.95
  -2  12   0  330.39    9.72
  -2  12   0  345.71   10.18
   2  12   0  337.91    9.86
  -2  12   0  347.35   10.09
   2  12   0  348.68   10.47
   2  12   1  341.74    9.54
  -2  12  -1  352.09   10.12
  -2  12  -1  358.81   10.42
  -2  12  -1  354.97   10.02
  -2  12  -1  358.23   10.58
   2  12   1  351.01    9.93
   2  12   1  352.58   11.79
   2  12   1  348.89   10.80
  -2  12  -2  719.44   18.25
  -2  12  -2  722.83   17.52
   2  12   2  734.27   17.87
  -2  12  -2  713.41   17.30
  -2  12  -2  712.03   18.01
   2  12   2  688.17   16.96
  -2  12  -2  743.26   17.68
  -2  12  -2  690.28   19.90
   2  12   2  724.68   19.45
  -2  12  -3   64.21    3.87
  -2  12  -3   62.59    3.20
   2  12   3   71.78    3.68
  -2  12  -3   63.23    4.61
  -2  12  -3   61.17    3.29
   2  12   3   65.46    4.14
   2  12   3   68.89    4.33
  -2  12  -4  198.16    6.33
   2  12   4  214.04    6.99
  -2  12  -4  206.48    7.39
   2  12   4  231.88    8.18
  -2  12  -4  202.74    8.65
  -2  12  -4  186.76    6.57
   2  12   4  236.33    8.30
  -2  12  -4  163.97    8.22
   2  12   5  122.45    5.14
   2  12   5  109.77    4.63
  -2  12  -5  112.34    5.10
  -2  12  -5  107.73    6.09
   2  12   6  114.95    4.52
  -2  12  -6  114.57    5.21
   2  12   6  129.68    5.20
  -2  12  -6  115.98    6.33
   2  12   6  136.68    6.02
  -2  12  -6  113.23    6.75
   2  12   7   61.14    3.22
  -2  12  -7   61.34    3.58
  -2  12  -7   58.96    4.33
   2  12   7   68.51    4.11
  -2  12  -7   56.20    4.76
   2  12   8   51.11    3.36
  -2  12  -8   48.08    3.78
  -2  12  -8   55.39    3.24
  -2  12  -9    8.57    1.77
  -2  12  -9    8.25    1.40
  -2  12 -10   31.88    2.33
  -2  12 -10   29.44    1.86
  -2  12 -11   14.18    1.43
  -2  12 -12   11.92    0.94
   2  13 -12   21.20    1.28
   2  13 -11   37.33    1.88
   2  13 -10   72.22    3.23
  -2  13  10   72.79    3.79
   2  13  -9  173.88    6.01
  -2  13   9  162.89    6.57
   2  13  -8  102.93    4.47
   2  13  -8   93.16    4.49
  -2  13   8   98.59    5.06
   2  13  -7  344.05   10.32
   2  13  -7  351.08   10.61
  -2  13   7  335.63   11.11
   2  13  -6  162.68    5.32
   2  13  -6  165.55    6.37
  -2  13   6  158.74    6.77
  -2  13   6  158.65    5.53
   2  13  -5  359.97    9.98
  -2  13   5  399.06   10.70
  -2  13   5  379.70   10.63
   2  13  -5  377.29   10.31
   2  13  -5  381.01   11.31
  -2  13   5  373.23   10.53
   2  13  -5  355.84   11.24
  -2  13   5  374.89   11.69
   2  13  -4  165.17    5.87
   2  13  -4  164.05    6.59
   2  13  -4  167.50    6.05
  -2  13   4  179.00    6.31
  -2  13   4  180.46    6.33
  -2  13   4  174.63    6.83
   2  13  -4  166.98    6.72
  -2  13   4  179.49    6.33
  -2  13   3  396.02   11.18
  -2  13   3  393.75   11.19
   2  13  -3  390.34   10.93
   2  13  -3  405.14   11.64
   2  13  -3  401.35   11.19
   2  13  -3  390.77   11.57
  -2  13   3  382.58   11.47
  -2  13   3  347.76   11.20
   2  13  -3  406.41   11.41
   2  13  -3  391.80   11.74
  -2  13   3  398.38   11.22
   2  13  -2   74.38    3.73
  -2  13   2   80.06    3.98
   2  13  -2   77.50    4.07
   2  13  -2   77.31    3.88
   2  13  -2   78.71    4.00
   2  13  -2   76.93    4.10
  -2  13   2   79.30    3.99
   2  13  -2   71.07    4.12
  -2  13   2   77.12    3.94
   2  13  -2   75.56    4.03
  -2  13   1  285.45    8.80
   2  13  -1  279.24    8.72
   2  13  -1  295.36    9.07
  -2  13   1  283.19    8.68
  -2  13   1  269.61    8.74
   2  13  -1  272.48    8.82
   2  13  -1  276.89    8.92
   2  13  -1  288.98    9.32
  -2  13   1  291.23    9.03
   2  13  -1  293.87    9.26
   2  13   0   74.35    3.62
  -2  13   0   68.80    3.85
  -2  13   0   72.28    3.83
  -2  13   0   73.23    3.81
  -2  13   0   73.67    3.81
   2  13   0   73.01    4.02
   2  13   0   77.29    4.03
   2  13   0   71.38    3.77
   2  13   0   72.99    4.09
   2  13   0   63.69    4.80
   2  13   1  198.08    6.72
  -2  13  -1  209.35    7.08
  -2  13  -1  204.10    7.22
   2  13   1  200.30    7.32
  -2  13  -1  205.02    6.95
  -2  13  -1  207.16    7.39
  -2  13  -1  202.48    8.74
   2  13   1  209.33    7.63
   2  13   1  199.73    8.52
   2  13   2   46.67    2.70
  -2  13  -2   47.83    3.28
  -2  13  -2   47.49    2.92
   2  13   2   47.45    3.18
  -2  13  -2   46.02    3.25
  -2  13  -2   52.99    4.35
   2  13   2   51.98    4.02
   2  13   3   52.19    3.40
  -2  13  -3   46.43    3.35
  -2  13  -3   47.76    2.80
  -2  13  -3   46.54    3.24
   2  13   3   49.01    3.13
  -2  13  -3   45.27    4.01
   2  13   3   51.27    3.60
   2  13   3   47.08    3.73
  -2  13  -4   54.75    3.71
   2  13   4   57.78    3.64
  -2  13  -4   55.24    2.88
   2  13   4   57.04    3.33
  -2  13  -4   55.18    4.36
   2  13   4   63.82    4.09
  -2  13  -4   50.51    3.02
  -2  13  -4   44.59    4.10
  -2  13  -5  137.01    6.08
   2  13   5  142.90    5.37
  -2  13  -5  148.77    6.00
   2  13   5  155.53    5.93
   2  13   5  162.78    6.57
  -2  13  -5  141.68    7.07
  -2  13  -6   29.34    3.19
   2  13   6   39.16    3.13
  -2  13  -6   34.78    2.77
   2  13   6   36.77    2.63
   2  13   6   34.27    2.28
   2  13   7  101.29    4.78
  -2  13  -7   89.80    5.20
  -2  13  -7   92.86    4.72
  -2  13  -7   91.26    4.38
  -2  13  -8    5.46    1.66
  -2  13  -8    6.16    1.38
  -2  13  -8    6.35    1.55
  -2  13  -9   21.74    2.12
  -2  13  -9   22.48    1.81
  -2  13 -10   17.18    1.65
  -2  13 -11   44.68    2.12
   2  14 -11   49.76    2.13
   2  14 -10    1.36    0.75
   2  14  -9   15.35    1.63
   2  14  -9   12.17    1.64
   2  14  -8   84.98    4.01
   2  14  -8   87.39    4.58
   2  14  -7  103.32    4.70
   2  14  -7  102.39    4.57
   2  14  -6  323.70    9.72
   2  14  -6  301.95    8.34
  -2  14   5  114.07    4.61
   2  14  -5  109.93    4.19
   2  14  -5  113.54    5.18
  -2  14   5  113.24    4.66
   2  14  -5  113.83    4.45
   2  14  -4  101.56    5.03
  -2  14   4  109.61    4.65
   2  14  -4   99.87    4.28
  -2  14   4  117.47    4.82
   2  14  -4  106.30    4.99
  -2  14   4  111.29    4.70
   2  14  -4  104.23    4.51
  -2  14   3  178.51    6.45
   2  14  -3  172.51    6.77
   2  14  -3  167.21    6.25
  -2  14   3  180.26    6.43
   2  14  -3  179.29    6.28
   2  14  -3  178.09    6.69
  -2  14   3  184.92    6.52
   2  14  -3  169.09    6.65
   2  14  -3  173.04    6.30
   2  14  -2   72.42    3.89
   2  14  -2   73.15    3.83
   2  14  -2   72.05    3.99
  -2  14   2   73.90    3.91
   2  14  -2   76.89    3.97
   2  14  -2   68.38    3.49
   2  14  -2   80.91    4.14
   2  14  -2   75.06    4.15
  -2  14   2   79.60    4.03
  -2  14   2   64.78    4.06
   2  14  -1  616.80   15.88
   2  14  -1  618.01   16.15
  -2  14   1  594.25   15.86
  -2  14   1  632.43   16.04
   2  14  -1  644.18   16.33
   2  14  -1  609.30   16.13
   2  14  -1  635.45   16.66
   2  14  -1  658.88   16.61
   2  14   0  209.72    7.20
  -2  14   0  211.79    7.26
  -2  14   0  218.67    7.39
   2  14   0  213.75    7.51
  -2  14   0  205.72    7.27
  -2  14   0  209.37    7.18
   2  14   0  200.46    6.77
   2  14   0  224.25    7.56
   2  14   0  218.84    7.75
   2  14   0  204.20    8.79
   2  14   1  226.42    7.97
  -2  14  -1  232.06    7.80
  -2  14  -1  231.92    7.52
  -2  14  -1  224.99    7.87
   2  14   1  220.79    7.23
   2  14   1  236.38    8.24
   2  14   1  221.59    9.05
  -2  14  -2  140.95    5.81
  -2  14  -2  143.59    5.42
   2  14   2  147.83    5.85
  -2  14  -2  143.25    5.99
   2  14   2  146.78    6.81
   2  14   3  600.21   15.74
  -2  14  -3  559.25   15.40
  -2  14  -3  545.38   14.39
   2  14   3  603.98   15.26
  -2  14  -3  561.52   15.61
  -2  14  -3  560.63   17.23
   2  14   3  591.16   15.99
   2  14   3  607.19   16.57
   2  14   4  493.90   13.50
  -2  14  -4  442.70   14.32
  -2  14  -4  410.68   11.39
   2  14   4  473.48   12.41
   2  14   4  476.06   12.90
  -2  14  -4  436.11   12.94
  -2  14  -5  516.16   16.06
  -2  14  -5  514.54   14.93
   2  14   5  543.71   13.94
  -2  14  -5  514.33   14.57
  -2  14  -6  120.19    6.07
   2  14   6  139.20    5.61
   2  14   6  128.74    5.00
  -2  14  -6  122.92    5.24
  -2  14  -7   88.14    4.85
  -2  14  -7   89.55    4.15
  -2  14  -8    2.84    1.21
  -2  14  -8    3.10    1.09
  -2  14  -9    5.31    1.19
  -2  14  -9    4.50    0.95
  -2  14 -10   43.54    2.19
   2  15 -10    5.39    0.80
   2  15 -10    5.09    0.73
   2  15  -9   38.74    2.16
   2  15  -9   40.65    2.16
   2  15  -9   37.05    2.18
   2  15  -8   55.22    2.87
   2  15  -8   57.02    2.90
   2  15  -8   51.94    3.18
   2  15  -7  141.39    5.28
   2  15  -7  138.84    6.05
   2  15  -6   26.05    2.22
   2  15  -6   22.46    2.76
   2  15  -5  236.18    7.56
   2  15  -5  225.17    6.58
   2  15  -4   15.81    2.10
   2  15  -4   16.06    1.94
   2  15  -4   17.28    1.67
  -2  15   4   18.71    1.93
   2  15  -4   16.98    1.80
   2  15  -4   13.59    2.54
   2  15  -3  131.07    5.33
   2  15  -3  121.32    5.30
   2  15  -3  121.07    4.86
   2  15  -3  128.18    5.06
  -2  15   3  130.65    5.17
   2  15  -2   35.78    2.73
   2  15  -2   31.94    2.70
   2  15  -2   35.10    2.57
   2  15  -2   31.43    2.64
   2  15  -2   33.12    2.62
   2  15  -2   30.65    2.48
   2  15  -1   66.28    3.62
  -2  15   1   61.95    3.44
   2  15  -1   56.56    3.38
   2  15  -1   55.89    3.15
   2  15  -1   61.97    3.57
  -2  15   1   48.86    3.64
   2  15  -1   50.54    4.23
   2  15  -1   63.62    3.70
   2  15   0   13.40    1.91
  -2  15   0    8.94    1.62
   2  15   0   12.43    1.92
  -2  15   0   10.04    1.53
   2  15   0    9.94    1.57
   2  15   0    9.89    2.30
   2  15   0   12.28    1.96
   2  15   1   84.40    5.12
   2  15   1   94.87    4.68
   2  15   1   94.57    4.53
  -2  15  -1   90.47    4.29
  -2  15  -1   85.75    4.30
  -2  15  -1   92.35    4.17
   2  15   2    6.08    1.80
  -2  15  -2    6.40    1.48
  -2  15  -2    4.82    1.40
  -2  15  -2    5.35    1.28
   2  15   2    4.90    1.49
   2  15   3   42.45    3.14
  -2  15  -3   37.37    2.80
   2  15   3   40.85    3.00
  -2  15  -3   36.25    2.35
   2  15   3   40.24    2.77
  -2  15  -3   34.33    2.80
   2  15   4   74.48    4.04
   2  15   4   68.56    3.69
  -2  15  -4   58.20    2.86
   2  15   4   69.31    3.47
  -2  15  -4   62.95    3.70
   2  15   5    0.60    1.18
   2  15   5    1.14    1.00
  -2  15  -5    0.88    1.19
   2  15   5    0.95    1.05
   2  15   6   12.82    1.70
   2  15   6   11.50    1.44
  -2  15  -6   10.04    1.57
  -2  15  -6    9.32    1.66
  -2  15  -7   30.74    2.20
  -2  15  -8    1.65    0.85
  -2  15  -9   77.51    3.09
   2  16  -9    0.75    0.50
   2  16  -8   41.62    2.39
   2  16  -8   43.46    2.20
   2  16  -7   13.02    1.71
   2  16  -6   61.68    3.90
   2  16  -6   73.49    3.41
   2  16  -5   21.47    2.58
   2  16  -5   24.06    1.66
   2  16  -5   25.65    2.14
   2  16  -4   15.16    2.40
   2  16  -4   18.86    1.71
   2  16  -4   18.81    1.91
   2  16  -3   31.26    2.21
  -2  16   3   34.12    2.40
   2  16  -3   32.20    2.32
   2  16  -3   30.96    2.33
   2  16  -2   14.34    1.77
   2  16  -2   13.31    1.58
   2  16  -2   12.47    1.64
  -2  16   1  313.34    9.17
   2  16  -1  326.83    9.41
   2  16  -1  319.80    9.36
   2  16   0  156.32    7.05
   2  16   0  177.21    6.40
   2  16   0  171.82    6.16
  -2  16   0  166.28    5.86
   2  16   0  168.86    6.11
   2  16   1  312.49   10.62
   2  16   1  333.31    9.91
   2  16   1  335.31    9.74
  -2  16  -1  310.88    9.30
  -2  16  -1  319.14    9.17
   2  16   2   42.19    3.31
   2  16   2   44.93    2.87
  -2  16  -2   39.70    2.72
  -2  16  -2   44.56    2.60
   2  16   3  213.66    7.19
   2  16   3  216.23    6.78
   2  16   3  216.75    7.04
  -2  16  -3  198.09    6.79
  -2  16  -3  190.20    6.07
  -2  16  -3  194.71    6.82
   2  16   4   19.22    2.02
  -2  16  -4   16.57    1.83
   2  16   4   19.52    1.77
   2  16   4   17.31    1.83
  -2  16  -4   17.22    1.89
  -2  16  -5  208.66    6.99
   2  16   5  221.04    6.76
   2  16   6   13.79    1.49
  -2  16  -6   13.09    1.51
  -2  16  -6   12.01    1.52
  -2  16  -7   62.21    2.92
   2  17  -7  167.50    5.28
   2  17  -7  160.73    4.77
   2  17  -6   12.57    1.65
   2  17  -6   13.77    1.32
   2  17  -5  216.95    7.57
   2  17  -5  238.30    6.65
   2  17  -5  218.20    5.75
   2  17  -4    0.30    1.29
   2  17  -4    0.08    0.77
   2  17  -4    0.30    0.72
   2  17  -3  105.57    3.95
   2  17  -2    8.78    1.87
   2  17  -2   11.07    1.39
   2  17  -2    9.27    1.39
   2  17  -1    7.56    1.78
  -2  17   1    7.53    1.30
   2  17  -1    7.25    1.34
   2  17  -1    6.82    1.30
   2  17   0    9.44    1.86
   2  17   0   10.20    1.46
  -2  17   0    8.39    1.31
   2  17   0   11.87    1.59
   2  17   1   64.17    3.82
   2  17   1   72.31    3.58
   2  17   1   68.27    3.39
  -2  17  -1   64.16    3.04
  -2  17  -2   -0.07    1.25
   2  17   2    1.58    1.07
   2  17   3    7.71    1.38
   2  17   3    7.40    1.35
   2  17   3    6.78    1.21
   2  17   4   47.55    2.63
   2  17   4   47.16    2.47
   2  17   4   41.38    2.20
   2  17   5   26.71    1.81
  -2  17  -5   21.95    1.70
  -2  17  -6   48.23    2.32
  -2  17  -7   26.14    1.48
  -2  17  -7   27.15    1.85
   2  18  -6   12.24    1.22
   2  18  -5   29.55    2.07
   2  18  -4   37.44    1.62
   2  18  -4   37.96    2.54
   2  18  -3   71.76    2.73
   2  18  -2    8.04    1.12
   2  18  -2    6.47    1.45
   2  18  -1  120.54    4.12
   2  18  -1  107.24    4.80
   2  18   0   61.50    2.82
   2  18   1  205.69    6.17
   2  18   2    6.88    1.09
   2  18   3  128.37    3.98
  -2  18  -3  110.06    4.51
  -2  18  -4   11.76    1.45
  -2  18  -5    9.36    1.21
   2  19  -2   51.24    1.96
   2  19  -1   22.74    1.35
   2  19   0   -0.05    0.57
   2  19   2    1.18    0.55
  -3 -18   4   39.52    2.37
   3 -18   4   30.09    2.58
  -3 -17   7   67.85    3.21
  -3 -17   7   65.54    3.22
  -3 -17   7   61.79    2.95
  -3 -17   7   72.03    3.30
  -3 -17   6   20.89    2.09
  -3 -17   6   22.49    1.96
  -3 -17   6   20.79    1.90
  -3 -17   6   20.76    1.88
  -3 -17   6   16.27    1.56
  -3 -17   5   17.99    1.98
  -3 -17   5   13.30    1.66
  -3 -17   4   91.31    4.16
   3 -17   4   51.56    3.36
   3 -17   5   29.13    2.44
   3 -17   5   29.48    2.41
   3 -17   5   33.22    2.66
   3 -17   6   26.43    2.07
   3 -17   6   35.38    3.01
   3 -17   6   27.57    2.09
   3 -17   6   34.80    2.55
   3 -17   6   32.46    2.31
   3 -17   7   30.65    2.00
   3 -17   7   31.98    2.11
   3 -17   7   29.87    2.03
  -3 -16   9    6.40    0.99
  -3 -16   9    6.86    1.05
  -3 -16   9    6.05    1.00
  -3 -16   9    5.80    1.04
  -3 -16   8   55.47    3.19
  -3 -16   8   54.27    3.19
  -3 -16   8   50.39    2.91
  -3 -16   8   55.74    3.07
  -3 -16   8   46.60    2.53
  -3 -16   7    7.96    1.68
  -3 -16   7    6.30    1.30
  -3 -16   7    7.36    1.50
  -3 -16   7    7.36    1.58
  -3 -16   7    9.85    1.94
  -3 -16   7    6.06    1.08
  -3 -16   6  126.06    5.47
  -3 -16   6  111.75    4.99
  -3 -16   6  119.91    5.48
  -3 -16   6  132.54    4.61
  -3 -16   5  149.60    6.16
  -3 -16   5  137.23    5.72
  -3 -16   5  146.71    5.30
  -3 -16   4  117.40    4.79
   3 -16   4   31.70    2.89
   3 -16   5   66.61    3.77
   3 -16   6   18.28    1.88
   3 -16   6   19.98    2.45
   3 -16   6   24.36    2.62
   3 -16   6   19.98    2.47
   3 -16   7    4.18    1.44
   3 -16   7    3.62    1.49
   3 -16   7    3.82    1.44
   3 -16   7    2.00    1.25
   3 -16   7    5.69    2.07
   3 -16   8   30.57    2.29
   3 -16   8   32.09    2.21
   3 -16   8   34.55    2.41
   3 -16   8   32.75    2.36
   3 -16   8   24.32    2.03
   3 -16   8   33.19    2.27
   3 -16   8   31.84    2.12
  -3 -15  10   17.56    1.54
  -3 -15  10   16.42    1.63
  -3 -15  10   19.29    1.59
  -3 -15  10   17.74    1.80
  -3 -15  10   15.45    1.52
  -3 -15  10   13.82    1.43
  -3 -15  10   18.14    1.47
  -3 -15   9   44.80    3.20
  -3 -15   9   36.37    2.73
  -3 -15   9   36.40    2.75
  -3 -15   9   32.42    2.45
  -3 -15   9   35.71    2.68
  -3 -15   9   35.73    2.65
  -3 -15   9   35.62    2.57
  -3 -15   8    7.23    1.61
  -3 -15   8    8.75    1.74
  -3 -15   8    7.24    1.70
  -3 -15   8    7.56    1.68
  -3 -15   8    7.51    1.37
  -3 -15   8    8.77    2.12
  -3 -15   8    8.06    1.53
  -3 -15   7   62.16    4.17
  -3 -15   7   59.89    4.03
  -3 -15   7   60.78    3.90
  -3 -15   7   67.26    3.47
  -3 -15   7   61.11    3.84
  -3 -15   6   60.99    4.21
  -3 -15   6   60.70    4.02
  -3 -15   6   55.63    3.36
  -3 -15   6   55.41    3.73
  -3 -15   5  220.24    8.36
  -3 -15   5  223.68    7.62
  -3 -15   5  211.73    8.02
   3 -15   4    8.19    2.02
   3 -15   4    8.00    1.97
   3 -15   5   37.48    3.24
   3 -15   5   35.54    3.18
   3 -15   5   36.70    3.37
   3 -15   6   78.87    4.30
   3 -15   6   76.08    4.43
   3 -15   7   89.27    4.34
   3 -15   7   87.72    5.04
   3 -15   7   90.06    5.19
   3 -15   7   81.58    4.25
   3 -15   7   89.17    5.04
   3 -15   8   20.73    2.34
   3 -15   8   19.65    2.38
   3 -15   8   20.06    2.42
   3 -15   8   21.99    2.46
   3 -15   8   19.63    2.11
   3 -15   8   19.52    2.40
   3 -15   8   25.42    3.10
   3 -15   9   24.93    2.00
   3 -15   9   26.61    2.17
   3 -15   9   26.02    2.21
   3 -15   9   25.07    2.24
   3 -15   9   30.57    2.67
   3 -15   9   25.54    2.24
   3 -15   9   25.04    2.22
   3 -15   9   30.73    2.38
  -3 -14  11   55.90    2.61
  -3 -14  11   61.36    3.02
  -3 -14  11   53.64    2.72
  -3 -14  10  136.39    5.63
  -3 -14  10  156.34    5.57
  -3 -14  10  163.36    6.19
  -3 -14  10  129.03    5.30
  -3 -14  10  134.92    5.55
  -3 -14  10  135.59    5.55
  -3 -14  10  140.49    5.28
  -3 -14   9   50.15    3.60
  -3 -14   9   45.51    3.45
  -3 -14   9   48.19    3.38
  -3 -14   9   47.98    3.37
  -3 -14   9   45.97    3.51
  -3 -14   9   48.73    2.83
  -3 -14   9   52.92    3.60
  -3 -14   9   42.21    3.24
  -3 -14   9   42.09    3.02
  -3 -14   9   44.59    3.26
  -3 -14   8  251.95    9.07
  -3 -14   8  241.59    8.97
  -3 -14   8  232.44    8.53
  -3 -14   8  249.42    9.36
  -3 -14   8  255.64    9.24
  -3 -14   8  254.38    9.37
  -3 -14   8  276.00    8.30
  -3 -14   7   11.09    2.15
  -3 -14   7   12.83    2.35
  -3 -14   7   11.82    2.23
  -3 -14   7   13.75    2.00
  -3 -14   7   11.32    2.00
  -3 -14   7    9.92    2.07
  -3 -14   6  110.29    5.99
  -3 -14   6  116.37    5.32
  -3 -14   6  102.93    5.43
  -3 -14   6  107.93    5.85
  -3 -14   6  106.28    5.61
  -3 -14   5   55.64    4.18
  -3 -14   4   84.90    5.73
  -3 -14   4   85.74    4.86
  -3 -14   3  136.71    6.33
   3 -14  -2   47.32    4.10
  -3 -14   2   53.43    3.91
   3 -14  -1  135.90    7.33
  -3 -14   1  174.07    7.23
   3 -14   0   41.84    4.04
   3 -14   0   34.06    4.06
  -3 -14   0   47.78    3.79
   3 -14   1  324.60   10.45
   3 -14   1  250.53   10.52
   3 -14   1  231.45   10.30
  -3 -14  -1  289.81   10.08
   3 -14   2  309.84   10.63
  -3 -14  -2  303.04   10.31
   3 -14   3  140.65    7.10
  -3 -14  -3  135.56    6.49
   3 -14   5   12.98    2.62
   3 -14   5   14.85    2.65
   3 -14   6  106.83    5.51
   3 -14   6  112.47    5.69
   3 -14   6  106.02    5.93
   3 -14   6  105.43    5.87
   3 -14   7    3.51    1.65
   3 -14   7    1.01    1.75
   3 -14   7    4.69    2.09
   3 -14   7    2.76    1.98
   3 -14   7    2.21    1.58
   3 -14   7    5.32    2.16
   3 -14   8   10.51    2.83
   3 -14   8    4.54    1.59
   3 -14   8    8.86    2.18
   3 -14   8    6.45    2.01
   3 -14   8    5.40    1.62
   3 -14   8    7.12    2.02
   3 -14   8    6.89    2.05
   3 -14   8    7.35    1.98
   3 -14   9    2.30    1.29
   3 -14   9    2.46    1.39
   3 -14   9    1.04    1.49
   3 -14   9    1.35    1.41
   3 -14   9    2.40    1.46
   3 -14   9    3.62    1.60
   3 -14   9    2.96    1.48
   3 -14   9    3.15    1.50
   3 -14   9    3.47    1.96
   3 -14  10    8.12    1.57
   3 -14  10    5.97    1.46
   3 -14  10    7.89    1.33
   3 -14  10    6.85    1.43
   3 -14  10    5.77    1.32
   3 -14  10    8.05    1.39
  -3 -13  11   21.66    2.20
  -3 -13  11   26.07    2.34
  -3 -13  11   24.05    2.11
  -3 -13  11   28.24    2.65
  -3 -13  11   23.61    2.09
  -3 -13  10    1.44    1.24
  -3 -13  10    4.87    1.63
  -3 -13  10    1.55    1.44
  -3 -13  10    3.09    2.06
  -3 -13  10    2.70    1.62
  -3 -13  10    2.35    1.31
  -3 -13  10    3.69    1.53
  -3 -13  10    2.29    1.54
  -3 -13  10    3.67    1.61
  -3 -13  10    4.07    1.52
  -3 -13   9   51.87    3.94
[truncated: 1,014,836 more chars]
