# Supplementary material for: Acceptor Copolymerized Axially Chiral Conjugated Polymers with TADF Properties for Efficient Circularly Polarized Electroluminescence
Source: Adv Sci (Weinh). 2024 Mar 29;11(23):2309031. doi: 10.1002/advs.202309031 (PMC11186117; doi:10.1002/advs.202309031)
Supplement: Supplementary file 2 — Supporting Information [file ADVS-11-2309031-s002.zip › S-ACBr.cif]

data_tx12964
_audit_creation_date               2023-07-03
_audit_creation_method
;
Olex2 1.2
(compiled 2018.05.29 svn.r3508 for OlexSys, GUI svn.r5506)
;
_shelx_SHELXL_version_number       '2018/3'
_audit_contact_author_address      ?
_audit_contact_author_email        ?
_audit_contact_author_name         ''
_audit_contact_author_phone        ?
_publ_contact_author_id_orcid      ?
_publ_section_references
;
Dolomanov, O.V., Bourhis, L.J., Gildea, R.J, Howard, J.A.K. & Puschmann, H.
 (2009), J. Appl. Cryst. 42, 339-341.

Sheldrick, G.M. (2015). Acta Cryst. C71, 3-8.
;
_chemical_name_common              ?
_chemical_name_systematic          ?
_chemical_formula_moiety           'C54 H52 Br2 N4'
_chemical_formula_sum              'C54 H52 Br2 N4'
_chemical_formula_weight           916.81
_chemical_absolute_configuration   ?
_chemical_melting_point            ?
_chemical_oxdiff_formula           'C H N Br Cl'
_chemical_oxdiff_usercomment       'C H N Br Cl'
loop_
  _atom_type_symbol
  _atom_type_description
  _atom_type_scat_dispersion_real
  _atom_type_scat_dispersion_imag
  _atom_type_scat_source
 'C' 'C' 0.0181 0.0091 'International Tables Vol C Tables 4.2.6.8 and 6.1.1.4'
 'H' 'H' 0.0000 0.0000 'International Tables Vol C Tables 4.2.6.8 and 6.1.1.4'
 'Br' 'Br' -0.6763 1.2805
 'International Tables Vol C Tables 4.2.6.8 and 6.1.1.4'
 'N' 'N' 0.0311 0.0180 'International Tables Vol C Tables 4.2.6.8 and 6.1.1.4'

_shelx_space_group_comment
;
The symmetry employed for this shelxl refinement is uniquely defined
by the following loop, which should always be used as a source of
symmetry information in preference to the above space-group names.
They are only intended as comments.
;
_space_group_crystal_system        'monoclinic'
_space_group_IT_number             4
_space_group_name_H-M_alt          'P 1 21 1'
_space_group_name_Hall             'P 2yb'
loop_
  _space_group_symop_operation_xyz
 'x, y, z'
 '-x, y+1/2, -z'

_cell_length_a                     12.47560(10)
_cell_length_b                     15.6189(2)
_cell_length_c                     12.9645(2)
_cell_angle_alpha                  90
_cell_angle_beta                   95.1020(10)
_cell_angle_gamma                  90
_cell_volume                       2516.19(5)
_cell_formula_units_Z              2
_cell_measurement_reflns_used      30751
_cell_measurement_temperature      169.99(10)
_cell_measurement_theta_max        75.2290
_cell_measurement_theta_min        2.8270
_shelx_estimated_absorpt_T_max     ?
_shelx_estimated_absorpt_T_min     ?
_exptl_absorpt_coefficient_mu      2.319
_exptl_absorpt_correction_T_max    1.00000
_exptl_absorpt_correction_T_min    0.24895
_exptl_absorpt_correction_type     multi-scan
_exptl_absorpt_process_details
;
CrysAlisPro 1.171.42.90a (Rigaku Oxford Diffraction, 2023)
Empirical absorption correction using spherical harmonics,
implemented in SCALE3 ABSPACK scaling algorithm.
;
_exptl_absorpt_special_details     ?
_exptl_crystal_colour              'fluorescent light green'
_exptl_crystal_density_diffrn      1.210
_exptl_crystal_density_meas        ?
_exptl_crystal_density_method      ?
_exptl_crystal_description         cube
_exptl_crystal_F_000               948
_exptl_crystal_size_max            0.06
_exptl_crystal_size_mid            0.04
_exptl_crystal_size_min            0.04
_exptl_transmission_factor_max     ?
_exptl_transmission_factor_min     ?
_diffrn_reflns_av_R_equivalents    0.0462
_diffrn_reflns_av_unetI/netI       0.0290
_diffrn_reflns_Laue_measured_fraction_full  1.000
_diffrn_reflns_Laue_measured_fraction_max  0.986
_diffrn_reflns_limit_h_max         14
_diffrn_reflns_limit_h_min         -15
_diffrn_reflns_limit_k_max         19
_diffrn_reflns_limit_k_min         -19
_diffrn_reflns_limit_l_max         16
_diffrn_reflns_limit_l_min         -16
_diffrn_reflns_number              36187
_diffrn_reflns_point_group_measured_fraction_full  0.999
_diffrn_reflns_point_group_measured_fraction_max  0.967
_diffrn_reflns_theta_full          67.684
_diffrn_reflns_theta_max           75.519
_diffrn_reflns_theta_min           3.423
_diffrn_ambient_environment        N~2~
_diffrn_ambient_temperature        169.99(10)
_diffrn_detector                   'Hybrid Pixel Array Detector'
_diffrn_detector_area_resol_mean   10.0000
_diffrn_detector_type              HyPix
_diffrn_measured_fraction_theta_full  1.000
_diffrn_measured_fraction_theta_max  0.986
_diffrn_measurement_details
;
List of Runs (angles in degrees, time in seconds):

  # Type    Start    End  Width  t~exp~   \w     \q     \k     \f   Frames
--------------------------------------------------------------------------
  1  \w     62.00 108.00   0.50    0.05    --  101.25-125.00 150.00   92
  2  \w     32.00  93.00   0.50    0.05    --  101.25-125.00  60.00  122
  3  \w     34.00  87.00   0.50    0.05    --  101.25-125.00 -30.00  106
  4  \w     55.00  80.00   0.50    0.05    --   48.56-102.00-137.00   50
  5  \w     -4.00  45.00   0.50    0.05    --   48.56-102.00-137.00   98
  6  \w     62.00  89.00   0.50    0.05    --  101.25 -99.00-180.00   54
  7  \w     34.00 104.00   0.50    0.05    --  101.25-102.00-137.00  140
  8  \w     32.00  57.00   0.50    0.05    --  101.25 -99.00 150.00   50
  9  \w     61.00 102.00   0.50    0.05    --  101.25 -99.00 150.00   82
 10  \w     29.00  68.00   0.50    0.05    --  101.25 -57.00 -90.00   78
 11  \w     30.00  68.00   0.50    0.05    --  101.25 -57.00-120.00   76
 12  \w     29.00  67.00   0.50    0.05    --  101.25 -57.00-150.00   76
 13  \w    -22.00  23.00   0.50    0.05    --   48.56 -19.00-150.00   90
 14  \w    -22.00  44.00   0.50    0.05    --   48.56 -38.00 -60.00  132
 15  \w     29.00  68.00   0.50    0.05    --  101.25 -57.00  60.00   78
 16  \w    100.00 173.00   0.50    0.05    --  101.25  38.00  60.00  146
 17  \w    110.00 136.00   0.50    0.05    --  101.25 102.00 -33.00   52
 18  \w     81.00 123.00   0.50    0.05    --  101.25  77.00 -90.00   84
 19  \w    127.00 173.00   0.50    0.05    --  101.25  77.00 -90.00   92
 20  \w    103.00 173.00   0.50    0.05    --  101.25  38.00 -60.00  140
 21  \w    -15.00  23.00   0.50    0.05    --  -48.56  57.00-180.00   76
 22  \w    -59.00 -28.00   0.50    0.05    --  -48.56  57.00-180.00   62
 23  \w    -15.00  11.00   0.50    0.05    --  -48.56  38.00 -60.00   52
 24  \w    -22.00  16.00   0.50    0.05    --  -48.56  19.00  30.00   76
 25  \w     -7.00  22.00   0.50    0.05    --  -48.56  38.00 120.00   58
 26  \w    -58.00 -31.00   0.50    0.05    -- -103.25  57.00  90.00   54
 27  \w   -128.00 -99.00   0.50    0.05    -- -103.25 149.00 104.43   58
 28  \w   -124.00 -78.00   0.50    0.05    -- -103.25 142.00 168.06   92
 29  \w    -67.00 -41.00   0.50    0.05    -- -103.25 149.00 104.43   52
 30  \w    -62.00 -32.00   0.50    0.05    -- -103.25  57.00   0.00   60
 31  \w   -109.00 -83.00   0.50    0.05    -- -103.25 125.00  30.00   52
 32  \w   -123.00 -97.00   0.50    0.05    -- -103.25 141.00 -66.78   52
 33  \w    -92.00 -31.00   0.50    0.05    -- -103.25 141.00 -66.78  122
 34  \w    -99.00 -35.00   0.50    0.05    -- -103.25 125.00 -90.00  128
 35  \w   -101.00 -75.00   0.50    0.05    -- -103.25 102.00 -33.00   52
 36  \w   -112.00 -62.00   0.50    0.05    -- -103.25 125.00 -30.00  100
 37  \w    -79.00  14.00   0.50    0.05    --  -48.56 102.00 -33.00  186
 38  \w   -102.00 -35.00   0.50    0.05    -- -103.25  77.00-180.00  134
 39  \w   -163.00-113.00   0.50    0.05    -- -103.25 -38.00  60.00  100
 40  \w   -174.00 -89.00   0.50    0.05    -- -103.25 -60.00  53.69  170
 41  \w   -124.00 -86.00   0.50    0.05    -- -103.25 -71.00  94.77   76
 42  \w   -167.00-141.00   0.50    0.05    -- -103.25 -71.00  94.77   52
 43  \w   -111.00 -74.00   0.50    0.05    --  -48.56 -57.00 -30.00   74
 44  \w    -63.00 -36.00   0.50    0.05    --  -48.56 -57.00 -30.00   54
 45  \w   -153.00 -94.00   0.50    0.05    -- -103.25 -57.00-150.00  118
 46  \w   -129.00 -93.00   0.50    0.05    -- -103.25-102.00-137.00   72
 47  \w   -169.00-136.00   0.50    0.05    -- -103.25 -99.00 120.00   66
 48  \w   -130.00 -94.00   0.50    0.05    -- -103.25 -99.00 120.00   72
;
_diffrn_measurement_device         'four-circle diffractometer'
_diffrn_measurement_device_type    'XtaLAB Synergy R, HyPix'
_diffrn_measurement_method         '\w scans'
_diffrn_orient_matrix_type        
 'CrysAlisPro convention (1999,Acta A55,543-557)'
_diffrn_orient_matrix_UB_11        0.0085146000
_diffrn_orient_matrix_UB_12        -0.0076672000
_diffrn_orient_matrix_UB_13        0.1189049000
_diffrn_orient_matrix_UB_21        0.0364695000
_diffrn_orient_matrix_UB_22        0.0941336000
_diffrn_orient_matrix_UB_23        0.0095890000
_diffrn_orient_matrix_UB_31        -0.1181746000
_diffrn_orient_matrix_UB_32        0.0285063000
_diffrn_orient_matrix_UB_33        0.0003629000
_diffrn_oxdiff_digest_frames
;
0113e6671c2893ae5aeff9a04eacdd10bf0415830d4
;
_diffrn_oxdiff_digest_hkl
;
0116f070478be4cb01052d661a415ec07aa4c4
;
_diffrn_radiation_monochromator    mirror
_diffrn_radiation_probe            x-ray
_diffrn_radiation_type             CuK\a
_diffrn_radiation_wavelength       1.54184
_diffrn_source                     'Rotating-anode X-ray tube'
_diffrn_source_type                'PhotonJet R (Cu) X-ray Source'
_reflns_Friedel_coverage           0.891
_reflns_Friedel_fraction_full      0.997
_reflns_Friedel_fraction_max       0.948
_reflns_number_gt                  9915
_reflns_number_total               10102
_reflns_odcompleteness_completeness  99.98
_reflns_odcompleteness_iscentric   1
_reflns_odcompleteness_theta       66.97
_reflns_special_details
;
 Reflections were merged by SHELXL according to the crystal
 class for the calculation of statistics and refinement.
 
 _reflns_Friedel_fraction is defined as the number of unique
 Friedel pairs measured divided by the number that would be
 possible theoretically, ignoring centric projections and
 systematic absences.
;
_reflns_threshold_expression       'I > 2\s(I)'
_computing_cell_refinement         'CrysAlisPro 1.171.42.90a (Rigaku OD, 2023)'
_computing_data_collection         'CrysAlisPro 1.171.42.90a (Rigaku OD, 2023)'
_computing_data_reduction          'CrysAlisPro 1.171.42.90a (Rigaku OD, 2023)'
_computing_molecular_graphics      'Olex2 (Dolomanov et al., 2009)'
_computing_publication_material    'Olex2 (Dolomanov et al., 2009)'
_computing_structure_refinement    'ShelXL (Sheldrick, 2015)'
_computing_structure_solution      'SHELXT 2018/2 (Sheldrick, 2018)'
_refine_diff_density_max           5.245
_refine_diff_density_min           -0.588
_refine_diff_density_rms           0.188
_refine_ls_abs_structure_details
;
 Flack x determined using 4470 quotients [(I+)-(I-)]/[(I+)+(I-)]
 (Parsons, Flack and Wagner, Acta Cryst. B69 (2013) 249-259).
;
_refine_ls_abs_structure_Flack     -0.002(10)
_refine_ls_extinction_coef         0.0044(12)
_refine_ls_extinction_expression  
 'Fc^*^=kFc[1+0.001xFc^2^\l^3^/sin(2\q)]^-1/4^'
_refine_ls_extinction_method       'SHELXL-2018/3 (Sheldrick 2018)'
_refine_ls_goodness_of_fit_ref     1.549
_refine_ls_hydrogen_treatment      constr
_refine_ls_matrix_type             full
_refine_ls_number_parameters       554
_refine_ls_number_reflns           10102
_refine_ls_number_restraints       1
_refine_ls_R_factor_all            0.1009
_refine_ls_R_factor_gt             0.1002
_refine_ls_restrained_S_all        1.549
_refine_ls_shift/su_max            0.000
_refine_ls_shift/su_mean           0.000
_refine_ls_structure_factor_coef   Fsqd
_refine_ls_weighting_details      
 'w=1/[\s^2^(Fo^2^)+(0.2000P)^2^] where P=(Fo^2^+2Fc^2^)/3'
_refine_ls_weighting_scheme        calc
_refine_ls_wR_factor_gt            0.3069
_refine_ls_wR_factor_ref           0.3094
_refine_special_details            ?
_olex2_refinement_description
;
1. Fixed Uiso
 At 1.2 times of:
  All C(H) groups
 At 1.5 times of:
  All C(H,H,H) groups
2.a Aromatic/amide H refined with riding coordinates:
 C2(H2), C6(H6), C9(H9), C10(H10), C12(H12), C15(H15), C17(H17), C18(H18),
 C30(H30), C32(H32), C36(H36), C37(H37), C39(H39), C42(H42), C44(H44), C45(H45)
2.b Idealised Me refined as rotating group:
 C21(H21A,H21B,H21C), C22(H22A,H22B,H22C), C23(H23A,H23B,H23C), C25(H25A,H25B,
 H25C), C26(H26A,H26B,H26C), C27(H27A,H27B,H27C), C48(H48A,H48B,H48C), C49(H49A,
 H49B,H49C), C50(H50A,H50B,H50C), C52(H52A,H52B,H52C), C53(H53A,H53B,H53C),
 C54(H54A,H54B,H54C)
;
_atom_sites_solution_hydrogens     geom
_atom_sites_solution_primary       ?
_atom_sites_solution_secondary     ?
loop_
  _atom_site_label
  _atom_site_type_symbol
  _atom_site_fract_x
  _atom_site_fract_y
  _atom_site_fract_z
  _atom_site_U_iso_or_equiv
  _atom_site_adp_type
  _atom_site_occupancy
  _atom_site_site_symmetry_order
  _atom_site_calc_flag
  _atom_site_refinement_flags_posn
  _atom_site_refinement_flags_adp
  _atom_site_refinement_flags_occupancy
  _atom_site_disorder_assembly
  _atom_site_disorder_group
 Br1 Br 0.78553(7) 0.10576(6) 0.47857(10) 0.0493(4) Uani 1 1 d . . . . .
 Br2 Br 0.95307(18) 0.66462(10) 0.02445(11) 0.0864(7) Uani 1 1 d . . . . .
 N1 N 1.0609(7) 0.2934(8) 0.1733(7) 0.053(2) Uani 1 1 d . . . . .
 N2 N 0.7804(11) 0.2949(9) 0.0364(8) 0.073(3) Uani 1 1 d . . . . .
 N3 N 0.6919(4) 0.4262(4) 0.3940(4) 0.0227(11) Uani 1 1 d . . . . .
 N4 N 0.8871(4) 0.5390(4) 0.3870(4) 0.0212(11) Uani 1 1 d . . . . .
 C1 C 0.8074(6) 0.2090(5) 0.4068(7) 0.0312(15) Uani 1 1 d . . . . .
 C2 C 0.8885(6) 0.2127(5) 0.3429(7) 0.0342(17) Uani 1 1 d . . . . .
 H2 H 0.934424 0.165117 0.334971 0.041 Uiso 1 1 calc R . . . .
 C3 C 0.9013(5) 0.2897(5) 0.2892(6) 0.0259(14) Uani 1 1 d . . . . .
 C4 C 0.8371(5) 0.3633(5) 0.3003(5) 0.0217(13) Uani 1 1 d . . . . .
 C5 C 0.7581(5) 0.3560(5) 0.3707(5) 0.0212(13) Uani 1 1 d . . . . .
 C6 C 0.7433(6) 0.2794(5) 0.4227(7) 0.0310(16) Uani 1 1 d . . . . .
 H6 H 0.688900 0.275353 0.469289 0.037 Uiso 1 1 calc R . . . .
 C7 C 0.9887(6) 0.2932(6) 0.2229(6) 0.0338(17) Uani 1 1 d . . . . .
 C8 C 0.6691(5) 0.4455(5) 0.4965(5) 0.0217(13) Uani 1 1 d . . . . .
 C9 C 0.7169(6) 0.4165(5) 0.5913(6) 0.0277(14) Uani 1 1 d . . . . .
 H9 H 0.777111 0.379078 0.594940 0.033 Uiso 1 1 calc R . . . .
 C10 C 0.6738(6) 0.4439(6) 0.6788(6) 0.0321(16) Uani 1 1 d . . . . .
 H10 H 0.705241 0.423828 0.743772 0.039 Uiso 1 1 calc R . . . .
 C11 C 0.5856(6) 0.5001(6) 0.6785(6) 0.0305(15) Uani 1 1 d . . . . .
 C12 C 0.5411(6) 0.5296(5) 0.5824(5) 0.0255(14) Uani 1 1 d . . . . .
 H12 H 0.481174 0.567372 0.578876 0.031 Uiso 1 1 calc R . . . .
 C13 C 0.5839(5) 0.5041(5) 0.4921(5) 0.0223(13) Uani 1 1 d . . . . .
 C14 C 0.5494(5) 0.5194(4) 0.3838(5) 0.0229(13) Uani 1 1 d . . . . .
 C15 C 0.4657(6) 0.5672(5) 0.3327(6) 0.0290(15) Uani 1 1 d . . . . .
 H15 H 0.421849 0.602518 0.371296 0.035 Uiso 1 1 calc R . . . .
 C16 C 0.4469(8) 0.5630(7) 0.2264(5) 0.042(2) Uani 1 1 d . . . . .
 C17 C 0.5126(8) 0.5090(7) 0.1714(6) 0.040(2) Uani 1 1 d . . . . .
 H17 H 0.498119 0.504935 0.098385 0.048 Uiso 1 1 calc R . . . .
 C18 C 0.5960(7) 0.4623(6) 0.2183(6) 0.0320(16) Uani 1 1 d . . . . .
 H18 H 0.638810 0.426557 0.179166 0.038 Uiso 1 1 calc R . . . .
 C19 C 0.6159(5) 0.4691(5) 0.3253(5) 0.0219(13) Uani 1 1 d . . . . .
 C20 C 0.5364(9) 0.5229(7) 0.7794(6) 0.043(2) Uani 1 1 d . . . . .
 C21 C 0.6252(16) 0.549(2) 0.8620(10) 0.113(9) Uani 1 1 d . . . . .
 H21A H 0.692036 0.519621 0.849975 0.170 Uiso 1 1 calc GR . . . .
 H21B H 0.603906 0.534315 0.930687 0.170 Uiso 1 1 calc GR . . . .
 H21C H 0.636503 0.611416 0.858422 0.170 Uiso 1 1 calc GR . . . .
 C22 C 0.4866(16) 0.4458(12) 0.8251(14) 0.081(5) Uani 1 1 d . . . . .
 H22A H 0.424811 0.426690 0.778885 0.121 Uiso 1 1 calc GR . . . .
 H22B H 0.462499 0.460760 0.892780 0.121 Uiso 1 1 calc GR . . . .
 H22C H 0.539875 0.399695 0.833637 0.121 Uiso 1 1 calc GR . . . .
 C23 C 0.4561(13) 0.5942(11) 0.7677(8) 0.071(4) Uani 1 1 d . . . . .
 H23A H 0.483271 0.639475 0.724636 0.106 Uiso 1 1 calc GR . . . .
 H23B H 0.444674 0.617369 0.836047 0.106 Uiso 1 1 calc GR . . . .
 H23C H 0.387847 0.572333 0.734609 0.106 Uiso 1 1 calc GR . . . .
 C24 C 0.3470(12) 0.6079(11) 0.1721(9) 0.073(5) Uani 1 1 d . . . . .
 C25 C 0.2370(11) 0.5637(19) 0.2085(12) 0.099(8) Uani 1 1 d . . . . .
 H25A H 0.251068 0.503556 0.226338 0.148 Uiso 1 1 calc GR . . . .
 H25B H 0.179711 0.567180 0.151789 0.148 Uiso 1 1 calc GR . . . .
 H25C H 0.214461 0.594099 0.269114 0.148 Uiso 1 1 calc GR . . . .
 C26 C 0.3413(16) 0.6988(11) 0.2115(16) 0.097(7) Uani 1 1 d . . . . .
 H26A H 0.344976 0.698392 0.287294 0.146 Uiso 1 1 calc GR . . . .
 H26B H 0.273432 0.725004 0.183667 0.146 Uiso 1 1 calc GR . . . .
 H26C H 0.401798 0.731800 0.188952 0.146 Uiso 1 1 calc GR . . . .
 C27 C 0.3353(13) 0.5956(12) 0.0550(12) 0.075(4) Uani 1 1 d . . . . .
 H27A H 0.401633 0.613775 0.026225 0.113 Uiso 1 1 calc GR . . . .
 H27B H 0.274848 0.630056 0.024614 0.113 Uiso 1 1 calc GR . . . .
 H27C H 0.321792 0.535024 0.038886 0.113 Uiso 1 1 calc GR . . . .
 C28 C 0.8590(5) 0.4404(5) 0.2390(6) 0.0236(13) Uani 1 1 d . . . . .
 C29 C 0.8516(7) 0.4334(6) 0.1300(6) 0.0320(15) Uani 1 1 d . . . . .
 C30 C 0.8791(8) 0.4995(7) 0.0670(6) 0.0399(19) Uani 1 1 d . . . . .
 H30 H 0.873783 0.492362 -0.006062 0.048 Uiso 1 1 calc R . . . .
 C31 C 0.9144(9) 0.5760(6) 0.1107(7) 0.045(2) Uani 1 1 d . . . . .
 C32 C 0.9205(7) 0.5853(6) 0.2188(6) 0.0328(16) Uani 1 1 d . . . . .
 H32 H 0.945870 0.637663 0.249127 0.039 Uiso 1 1 calc R . . . .
 C33 C 0.8905(5) 0.5204(5) 0.2815(6) 0.0267(14) Uani 1 1 d . . . . .
 C34 C 0.8131(9) 0.3570(7) 0.0806(7) 0.043(2) Uani 1 1 d . . . . .
 C35 C 0.9408(5) 0.5018(5) 0.4752(5) 0.0212(13) Uani 1 1 d . . . . .
 C36 C 1.0101(5) 0.4316(5) 0.4838(5) 0.0246(14) Uani 1 1 d . . . . .
 H36 H 1.029334 0.402008 0.424168 0.029 Uiso 1 1 calc R . . . .
 C37 C 1.0506(6) 0.4062(5) 0.5836(6) 0.0262(14) Uani 1 1 d . . . . .
 H37 H 1.097703 0.358362 0.590585 0.031 Uiso 1 1 calc R . . . .
 C38 C 1.0245(5) 0.4483(5) 0.6733(6) 0.0262(14) Uani 1 1 d . . . . .
 C39 C 0.9565(5) 0.5191(5) 0.6609(5) 0.0238(13) Uani 1 1 d . . . . .
 H39 H 0.938411 0.549278 0.720628 0.029 Uiso 1 1 calc R . . . .
 C40 C 0.9148(5) 0.5467(5) 0.5646(5) 0.0222(13) Uani 1 1 d . . . . .
 C41 C 0.8432(5) 0.6156(4) 0.5274(5) 0.0211(13) Uani 1 1 d . . . . .
 C42 C 0.7903(5) 0.6783(5) 0.5821(5) 0.0242(13) Uani 1 1 d . . . . .
 H42 H 0.801095 0.682431 0.655371 0.029 Uiso 1 1 calc R . . . .
 C43 C 0.7189(5) 0.7362(6) 0.5223(5) 0.0250(15) Uani 1 1 d . . . . .
 C44 C 0.7052(6) 0.7266(5) 0.4145(6) 0.0280(14) Uani 1 1 d . . . . .
 H44 H 0.657773 0.764358 0.375406 0.034 Uiso 1 1 calc R . . . .
 C45 C 0.7585(6) 0.6639(5) 0.3624(5) 0.0269(14) Uani 1 1 d . . . . .
 H45 H 0.747259 0.658253 0.289250 0.032 Uiso 1 1 calc R . . . .
 C46 C 0.8281(5) 0.6100(5) 0.4202(5) 0.0220(12) Uani 1 1 d . . . . .
 C47 C 1.0653(7) 0.4171(7) 0.7820(6) 0.041(2) Uani 1 1 d . . . . .
 C48 C 0.9668(12) 0.3842(10) 0.8351(9) 0.062(3) Uani 1 1 d . . . . .
 H48A H 0.910668 0.428284 0.830844 0.093 Uiso 1 1 calc GR . . . .
 H48B H 0.988621 0.371441 0.907979 0.093 Uiso 1 1 calc GR . . . .
 H48C H 0.938848 0.332150 0.800178 0.093 Uiso 1 1 calc GR . . . .
 C49 C 1.1470(11) 0.3464(10) 0.7777(10) 0.061(3) Uani 1 1 d . . . . .
 H49A H 1.119203 0.302741 0.728061 0.092 Uiso 1 1 calc GR . . . .
 H49B H 1.160675 0.320517 0.846495 0.092 Uiso 1 1 calc GR . . . .
 H49C H 1.214117 0.370032 0.755911 0.092 Uiso 1 1 calc GR . . . .
 C50 C 1.1152(15) 0.4923(9) 0.8431(11) 0.076(5) Uani 1 1 d . . . . .
 H50A H 1.173852 0.516297 0.806623 0.114 Uiso 1 1 calc GR . . . .
 H50B H 1.143649 0.472799 0.911987 0.114 Uiso 1 1 calc GR . . . .
 H50C H 1.060369 0.536344 0.850042 0.114 Uiso 1 1 calc GR . . . .
 C51 C 0.6560(6) 0.8054(5) 0.5734(6) 0.0295(15) Uani 1 1 d . . . . .
 C52 C 0.6754(9) 0.8053(9) 0.6896(8) 0.054(3) Uani 1 1 d . . . . .
 H52A H 0.621237 0.769345 0.718802 0.081 Uiso 1 1 calc GR . . . .
 H52B H 0.670126 0.863932 0.715489 0.081 Uiso 1 1 calc GR . . . .
 H52C H 0.747318 0.782526 0.710060 0.081 Uiso 1 1 calc GR . . . .
 C53 C 0.6854(8) 0.8932(6) 0.5330(11) 0.049(3) Uani 1 1 d . . . . .
 H53A H 0.752469 0.913019 0.570656 0.074 Uiso 1 1 calc GR . . . .
 H53B H 0.627568 0.933901 0.543450 0.074 Uiso 1 1 calc GR . . . .
 H53C H 0.695159 0.889233 0.458987 0.074 Uiso 1 1 calc GR . . . .
 C54 C 0.5352(6) 0.7909(6) 0.5445(8) 0.0381(18) Uani 1 1 d . . . . .
 H54A H 0.516829 0.808197 0.472440 0.057 Uiso 1 1 calc GR . . . .
 H54B H 0.493592 0.825056 0.590154 0.057 Uiso 1 1 calc GR . . . .
 H54C H 0.518260 0.730083 0.552432 0.057 Uiso 1 1 calc GR . . . .

loop_
  _atom_site_aniso_label
  _atom_site_aniso_U_11
  _atom_site_aniso_U_22
  _atom_site_aniso_U_33
  _atom_site_aniso_U_23
  _atom_site_aniso_U_13
  _atom_site_aniso_U_12
 Br1 0.0498(6) 0.0252(5) 0.0746(7) 0.0198(4) 0.0141(4) 0.0061(3)
 Br2 0.1735(17) 0.0365(7) 0.0606(8) 0.0149(5) 0.0731(9) 0.0035(8)
 N1 0.050(4) 0.061(6) 0.050(4) -0.020(4) 0.022(4) -0.003(4)
 N2 0.101(8) 0.063(7) 0.049(5) -0.018(5) -0.016(5) -0.025(6)
 N3 0.023(2) 0.019(3) 0.026(3) 0.001(2) 0.005(2) 0.000(2)
 N4 0.025(2) 0.015(3) 0.024(3) -0.003(2) 0.0011(19) 0.005(2)
 C1 0.036(3) 0.015(4) 0.043(4) 0.013(3) 0.005(3) 0.003(3)
 C2 0.028(3) 0.018(4) 0.057(5) 0.000(3) 0.007(3) 0.005(3)
 C3 0.023(3) 0.019(4) 0.036(3) -0.006(3) 0.003(2) 0.001(2)
 C4 0.019(3) 0.021(3) 0.025(3) -0.002(2) -0.001(2) 0.002(2)
 C5 0.020(3) 0.016(3) 0.028(3) -0.003(2) 0.003(2) 0.001(2)
 C6 0.024(3) 0.020(4) 0.051(4) 0.004(3) 0.008(3) -0.002(3)
 C7 0.030(3) 0.034(4) 0.038(4) -0.017(3) 0.009(3) 0.001(3)
 C8 0.023(3) 0.021(3) 0.021(3) 0.002(2) 0.002(2) -0.007(2)
 C9 0.026(3) 0.027(4) 0.030(3) 0.004(3) 0.001(2) 0.004(3)
 C10 0.032(3) 0.037(4) 0.026(3) 0.001(3) -0.001(3) -0.002(3)
 C11 0.037(4) 0.028(4) 0.026(3) 0.004(3) 0.007(3) -0.002(3)
 C12 0.027(3) 0.032(4) 0.018(3) 0.003(3) 0.005(2) -0.004(3)
 C13 0.022(3) 0.020(3) 0.024(3) 0.003(2) 0.002(2) -0.005(2)
 C14 0.025(3) 0.013(3) 0.031(3) 0.003(3) 0.006(2) 0.000(2)
 C15 0.036(4) 0.024(4) 0.027(3) -0.001(3) 0.008(3) 0.012(3)
 C16 0.059(5) 0.048(6) 0.016(3) -0.007(3) -0.007(3) 0.027(4)
 C17 0.052(4) 0.043(5) 0.027(3) -0.004(3) 0.002(3) 0.018(4)
 C18 0.041(4) 0.028(4) 0.028(3) -0.003(3) 0.007(3) 0.009(3)
 C19 0.018(3) 0.018(3) 0.030(3) 0.003(2) 0.004(2) 0.001(2)
 C20 0.070(6) 0.046(6) 0.016(3) 0.002(3) 0.014(3) 0.006(5)
 C21 0.109(13) 0.19(3) 0.033(5) -0.042(10) -0.014(7) 0.045(15)
 C22 0.114(12) 0.059(9) 0.079(9) 0.006(7) 0.061(9) 0.005(8)
 C23 0.109(10) 0.072(9) 0.035(4) 0.003(5) 0.030(5) 0.039(8)
 C24 0.090(8) 0.076(9) 0.046(5) -0.014(6) -0.028(6) 0.060(8)
 C25 0.047(6) 0.18(2) 0.064(8) 0.002(11) -0.010(6) 0.019(9)
 C26 0.114(12) 0.052(8) 0.114(12) -0.014(8) -0.057(11) 0.059(9)
 C27 0.076(8) 0.072(10) 0.074(8) 0.016(7) -0.019(7) 0.029(7)
 C28 0.026(3) 0.014(3) 0.032(3) -0.003(3) 0.010(2) -0.002(2)
 C29 0.040(4) 0.025(4) 0.031(3) -0.005(3) 0.006(3) 0.001(3)
 C30 0.062(5) 0.039(5) 0.021(3) -0.001(3) 0.013(3) 0.004(4)
 C31 0.075(6) 0.027(4) 0.037(4) 0.006(3) 0.029(4) 0.008(4)
 C32 0.047(4) 0.026(4) 0.027(3) -0.003(3) 0.014(3) 0.000(3)
 C33 0.025(3) 0.024(4) 0.033(3) -0.006(3) 0.008(2) 0.004(3)
 C34 0.064(5) 0.035(5) 0.030(3) -0.009(4) -0.002(4) -0.007(4)
 C35 0.021(3) 0.014(3) 0.028(3) -0.004(2) 0.003(2) -0.002(2)
 C36 0.022(3) 0.025(4) 0.027(3) -0.004(3) 0.002(2) 0.004(3)
 C37 0.028(3) 0.021(3) 0.031(3) -0.005(3) 0.007(3) 0.006(3)
 C38 0.023(3) 0.024(4) 0.030(3) -0.006(3) 0.000(2) 0.000(3)
 C39 0.025(3) 0.019(3) 0.027(3) -0.002(3) 0.004(2) 0.001(2)
 C40 0.020(3) 0.017(3) 0.030(3) -0.001(3) 0.004(2) 0.000(2)
 C41 0.024(3) 0.013(3) 0.027(3) -0.009(2) 0.004(2) -0.005(2)
 C42 0.022(3) 0.017(3) 0.034(3) -0.008(3) 0.007(2) 0.004(2)
 C43 0.019(3) 0.026(4) 0.030(3) 0.000(3) 0.004(2) -0.001(2)
 C44 0.032(3) 0.021(3) 0.031(3) 0.003(3) 0.000(3) 0.005(3)
 C45 0.034(3) 0.022(3) 0.024(3) -0.002(3) 0.002(2) 0.006(3)
 C46 0.023(3) 0.015(3) 0.028(3) -0.003(3) 0.007(2) -0.002(3)
 C47 0.045(4) 0.053(6) 0.025(3) -0.001(4) -0.004(3) 0.024(4)
 C48 0.081(8) 0.063(8) 0.045(5) 0.015(5) 0.022(5) 0.020(6)
 C49 0.065(6) 0.066(8) 0.052(5) 0.005(5) -0.001(5) 0.038(6)
 C50 0.107(10) 0.046(7) 0.065(7) -0.015(6) -0.043(8) 0.017(7)
 C51 0.028(3) 0.021(4) 0.041(4) -0.004(3) 0.008(3) 0.006(3)
 C52 0.054(5) 0.063(7) 0.042(5) -0.023(5) -0.004(4) 0.034(5)
 C53 0.039(4) 0.018(4) 0.095(8) -0.004(4) 0.030(4) 0.003(3)
 C54 0.026(3) 0.026(4) 0.065(5) 0.000(4) 0.016(3) 0.005(3)

_geom_special_details
;
 All esds (except the esd in the dihedral angle between two l.s. planes)
 are estimated using the full covariance matrix.  The cell esds are taken
 into account individually in the estimation of esds in distances, angles
 and torsion angles; correlations between esds in cell parameters are only
 used when they are defined by crystal symmetry.  An approximate (isotropic)
 treatment of cell esds is used for estimating esds involving l.s. planes.
;
loop_
  _geom_bond_atom_site_label_1
  _geom_bond_atom_site_label_2
  _geom_bond_distance
  _geom_bond_site_symmetry_2
  _geom_bond_publ_flag
 Br1 C1 1.894(8) . ?
 Br2 C31 1.870(10) . ?
 N1 C7 1.152(12) . ?
 N2 C34 1.180(16) . ?
 N3 C5 1.420(9) . ?
 N3 C8 1.416(9) . ?
 N3 C19 1.412(8) . ?
 N4 C33 1.403(9) . ?
 N4 C35 1.399(9) . ?
 N4 C46 1.419(9) . ?
 C1 C2 1.364(12) . ?
 C1 C6 1.386(11) . ?
 C2 H2 0.9500 . ?
 C2 C3 1.405(12) . ?
 C3 C4 1.416(10) . ?
 C3 C7 1.448(11) . ?
 C4 C5 1.407(9) . ?
 C4 C28 1.483(10) . ?
 C5 C6 1.394(11) . ?
 C6 H6 0.9500 . ?
 C8 C9 1.393(9) . ?
 C8 C13 1.401(10) . ?
 C9 H9 0.9500 . ?
 C9 C10 1.368(12) . ?
 C10 H10 0.9500 . ?
 C10 C11 1.406(12) . ?
 C11 C12 1.397(10) . ?
 C11 C20 1.535(11) . ?
 C12 H12 0.9500 . ?
 C12 C13 1.387(10) . ?
 C13 C14 1.452(9) . ?
 C14 C15 1.401(10) . ?
 C14 C19 1.412(10) . ?
 C15 H15 0.9500 . ?
 C15 C16 1.378(9) . ?
 C16 C17 1.412(12) . ?
 C16 C24 1.545(11) . ?
 C17 H17 0.9500 . ?
 C17 C18 1.368(12) . ?
 C18 H18 0.9500 . ?
 C18 C19 1.391(10) . ?
 C20 C21 1.528(19) . ?
 C20 C22 1.501(19) . ?
 C20 C23 1.496(16) . ?
 C21 H21A 0.9800 . ?
 C21 H21B 0.9800 . ?
 C21 H21C 0.9800 . ?
 C22 H22A 0.9800 . ?
 C22 H22B 0.9800 . ?
 C22 H22C 0.9800 . ?
 C23 H23A 0.9800 . ?
 C23 H23B 0.9800 . ?
 C23 H23C 0.9800 . ?
 C24 C25 1.64(3) . ?
 C24 C26 1.51(2) . ?
 C24 C27 1.525(19) . ?
 C25 H25A 0.9800 . ?
 C25 H25B 0.9800 . ?
 C25 H25C 0.9800 . ?
 C26 H26A 0.9800 . ?
 C26 H26B 0.9800 . ?
 C26 H26C 0.9800 . ?
 C27 H27A 0.9800 . ?
 C27 H27B 0.9800 . ?
 C27 H27C 0.9800 . ?
 C28 C29 1.412(10) . ?
 C28 C33 1.407(10) . ?
 C29 C30 1.379(13) . ?
 C29 C34 1.418(12) . ?
 C30 H30 0.9500 . ?
 C30 C31 1.377(15) . ?
 C31 C32 1.404(12) . ?
 C32 H32 0.9500 . ?
 C32 C33 1.372(12) . ?
 C35 C36 1.395(10) . ?
 C35 C40 1.417(9) . ?
 C36 H36 0.9500 . ?
 C36 C37 1.404(10) . ?
 C37 H37 0.9500 . ?
 C37 C38 1.398(10) . ?
 C38 C39 1.395(10) . ?
 C38 C47 1.535(10) . ?
 C39 H39 0.9500 . ?
 C39 C40 1.378(9) . ?
 C40 C41 1.454(9) . ?
 C41 C42 1.408(9) . ?
 C41 C46 1.388(9) . ?
 C42 H42 0.9500 . ?
 C42 C43 1.445(10) . ?
 C43 C44 1.402(10) . ?
 C43 C51 1.521(10) . ?
 C44 H44 0.9500 . ?
 C44 C45 1.391(11) . ?
 C45 H45 0.9500 . ?
 C45 C46 1.382(10) . ?
 C47 C48 1.548(17) . ?
 C47 C49 1.507(13) . ?
 C47 C50 1.519(16) . ?
 C48 H48A 0.9800 . ?
 C48 H48B 0.9800 . ?
 C48 H48C 0.9800 . ?
 C49 H49A 0.9800 . ?
 C49 H49B 0.9800 . ?
 C49 H49C 0.9800 . ?
 C50 H50A 0.9800 . ?
 C50 H50B 0.9800 . ?
 C50 H50C 0.9800 . ?
 C51 C52 1.504(12) . ?
 C51 C53 1.525(13) . ?
 C51 C54 1.537(10) . ?
 C52 H52A 0.9800 . ?
 C52 H52B 0.9800 . ?
 C52 H52C 0.9800 . ?
 C53 H53A 0.9800 . ?
 C53 H53B 0.9800 . ?
 C53 H53C 0.9800 . ?
 C54 H54A 0.9800 . ?
 C54 H54B 0.9800 . ?
 C54 H54C 0.9800 . ?

loop_
  _geom_angle_atom_site_label_1
  _geom_angle_atom_site_label_2
  _geom_angle_atom_site_label_3
  _geom_angle
  _geom_angle_site_symmetry_1
  _geom_angle_site_symmetry_3
  _geom_angle_publ_flag
 C8 N3 C5 122.2(6) . . ?
 C19 N3 C5 127.1(6) . . ?
 C19 N3 C8 108.1(6) . . ?
 C33 N4 C46 121.3(6) . . ?
 C35 N4 C33 131.1(6) . . ?
 C35 N4 C46 107.4(5) . . ?
 C2 C1 Br1 118.8(6) . . ?
 C2 C1 C6 121.7(7) . . ?
 C6 C1 Br1 119.4(6) . . ?
 C1 C2 H2 121.3 . . ?
 C1 C2 C3 117.4(7) . . ?
 C3 C2 H2 121.3 . . ?
 C2 C3 C4 123.6(7) . . ?
 C2 C3 C7 116.8(7) . . ?
 C4 C3 C7 119.5(7) . . ?
 C3 C4 C28 118.2(6) . . ?
 C5 C4 C3 115.9(7) . . ?
 C5 C4 C28 125.9(6) . . ?
 C4 C5 N3 122.0(6) . . ?
 C6 C5 N3 117.1(6) . . ?
 C6 C5 C4 120.9(7) . . ?
 C1 C6 C5 120.4(7) . . ?
 C1 C6 H6 119.8 . . ?
 C5 C6 H6 119.8 . . ?
 N1 C7 C3 176.8(11) . . ?
 C9 C8 N3 130.7(7) . . ?
 C9 C8 C13 120.8(7) . . ?
 C13 C8 N3 108.5(6) . . ?
 C8 C9 H9 121.2 . . ?
 C10 C9 C8 117.5(7) . . ?
 C10 C9 H9 121.2 . . ?
 C9 C10 H10 118.0 . . ?
 C9 C10 C11 123.9(7) . . ?
 C11 C10 H10 118.0 . . ?
 C10 C11 C20 120.9(7) . . ?
 C12 C11 C10 117.2(7) . . ?
 C12 C11 C20 121.7(8) . . ?
 C11 C12 H12 119.8 . . ?
 C13 C12 C11 120.4(7) . . ?
 C13 C12 H12 119.8 . . ?
 C8 C13 C14 107.7(6) . . ?
 C12 C13 C8 120.1(6) . . ?
 C12 C13 C14 131.8(7) . . ?
 C15 C14 C13 133.6(7) . . ?
 C15 C14 C19 119.4(6) . . ?
 C19 C14 C13 106.9(6) . . ?
 C14 C15 H15 120.0 . . ?
 C16 C15 C14 120.0(7) . . ?
 C16 C15 H15 120.0 . . ?
 C15 C16 C17 118.6(7) . . ?
 C15 C16 C24 119.5(8) . . ?
 C17 C16 C24 121.4(7) . . ?
 C16 C17 H17 118.4 . . ?
 C18 C17 C16 123.1(7) . . ?
 C18 C17 H17 118.4 . . ?
 C17 C18 H18 121.2 . . ?
 C17 C18 C19 117.6(7) . . ?
 C19 C18 H18 121.2 . . ?
 C14 C19 N3 108.6(6) . . ?
 C18 C19 N3 130.0(7) . . ?
 C18 C19 C14 121.2(6) . . ?
 C21 C20 C11 109.9(10) . . ?
 C22 C20 C11 111.2(9) . . ?
 C22 C20 C21 103.9(15) . . ?
 C23 C20 C11 113.6(7) . . ?
 C23 C20 C21 107.8(13) . . ?
 C23 C20 C22 109.9(11) . . ?
 C20 C21 H21A 109.5 . . ?
 C20 C21 H21B 109.5 . . ?
 C20 C21 H21C 109.5 . . ?
 H21A C21 H21B 109.5 . . ?
 H21A C21 H21C 109.5 . . ?
 H21B C21 H21C 109.5 . . ?
 C20 C22 H22A 109.5 . . ?
 C20 C22 H22B 109.5 . . ?
 C20 C22 H22C 109.5 . . ?
 H22A C22 H22B 109.5 . . ?
 H22A C22 H22C 109.5 . . ?
 H22B C22 H22C 109.5 . . ?
 C20 C23 H23A 109.5 . . ?
 C20 C23 H23B 109.5 . . ?
 C20 C23 H23C 109.5 . . ?
 H23A C23 H23B 109.5 . . ?
 H23A C23 H23C 109.5 . . ?
 H23B C23 H23C 109.5 . . ?
 C16 C24 C25 109.9(13) . . ?
 C26 C24 C16 109.4(10) . . ?
 C26 C24 C25 103.4(16) . . ?
 C26 C24 C27 116.8(14) . . ?
 C27 C24 C16 113.5(10) . . ?
 C27 C24 C25 103.0(12) . . ?
 C24 C25 H25A 109.5 . . ?
 C24 C25 H25B 109.5 . . ?
 C24 C25 H25C 109.5 . . ?
 H25A C25 H25B 109.5 . . ?
 H25A C25 H25C 109.5 . . ?
 H25B C25 H25C 109.5 . . ?
 C24 C26 H26A 109.5 . . ?
 C24 C26 H26B 109.5 . . ?
 C24 C26 H26C 109.5 . . ?
 H26A C26 H26B 109.5 . . ?
 H26A C26 H26C 109.5 . . ?
 H26B C26 H26C 109.5 . . ?
 C24 C27 H27A 109.5 . . ?
 C24 C27 H27B 109.5 . . ?
 C24 C27 H27C 109.5 . . ?
 H27A C27 H27B 109.5 . . ?
 H27A C27 H27C 109.5 . . ?
 H27B C27 H27C 109.5 . . ?
 C29 C28 C4 118.4(7) . . ?
 C33 C28 C4 124.7(6) . . ?
 C33 C28 C29 116.9(7) . . ?
 C28 C29 C34 120.4(8) . . ?
 C30 C29 C28 122.5(8) . . ?
 C30 C29 C34 117.0(8) . . ?
 C29 C30 H30 120.2 . . ?
 C31 C30 C29 119.5(7) . . ?
 C31 C30 H30 120.2 . . ?
 C30 C31 Br2 119.1(7) . . ?
 C30 C31 C32 119.2(8) . . ?
 C32 C31 Br2 121.7(8) . . ?
 C31 C32 H32 119.3 . . ?
 C33 C32 C31 121.4(8) . . ?
 C33 C32 H32 119.3 . . ?
 N4 C33 C28 122.3(7) . . ?
 C32 C33 N4 117.3(7) . . ?
 C32 C33 C28 120.4(7) . . ?
 N2 C34 C29 177.7(11) . . ?
 N4 C35 C40 109.6(6) . . ?
 C36 C35 N4 129.8(6) . . ?
 C36 C35 C40 120.6(6) . . ?
 C35 C36 H36 121.1 . . ?
 C35 C36 C37 117.8(6) . . ?
 C37 C36 H36 121.1 . . ?
 C36 C37 H37 118.6 . . ?
 C38 C37 C36 122.8(7) . . ?
 C38 C37 H37 118.6 . . ?
 C37 C38 C47 122.1(7) . . ?
 C39 C38 C37 117.5(6) . . ?
 C39 C38 C47 120.4(7) . . ?
 C38 C39 H39 119.1 . . ?
 C40 C39 C38 121.9(6) . . ?
 C40 C39 H39 119.1 . . ?
 C35 C40 C41 105.9(6) . . ?
 C39 C40 C35 119.5(6) . . ?
 C39 C40 C41 134.7(6) . . ?
 C42 C41 C40 130.5(6) . . ?
 C46 C41 C40 108.1(6) . . ?
 C46 C41 C42 121.4(6) . . ?
 C41 C42 H42 121.3 . . ?
 C41 C42 C43 117.4(6) . . ?
 C43 C42 H42 121.3 . . ?
 C42 C43 C51 121.9(6) . . ?
 C44 C43 C42 118.8(7) . . ?
 C44 C43 C51 119.3(6) . . ?
 C43 C44 H44 118.7 . . ?
 C45 C44 C43 122.6(6) . . ?
 C45 C44 H44 118.7 . . ?
 C44 C45 H45 121.0 . . ?
 C46 C45 C44 118.0(6) . . ?
 C46 C45 H45 121.0 . . ?
 C41 C46 N4 109.0(6) . . ?
 C45 C46 N4 129.0(6) . . ?
 C45 C46 C41 121.8(6) . . ?
 C38 C47 C48 107.6(7) . . ?
 C49 C47 C38 111.7(8) . . ?
 C49 C47 C48 109.8(11) . . ?
 C49 C47 C50 109.8(10) . . ?
 C50 C47 C38 108.7(9) . . ?
 C50 C47 C48 109.2(12) . . ?
 C47 C48 H48A 109.5 . . ?
 C47 C48 H48B 109.5 . . ?
 C47 C48 H48C 109.5 . . ?
 H48A C48 H48B 109.5 . . ?
 H48A C48 H48C 109.5 . . ?
 H48B C48 H48C 109.5 . . ?
 C47 C49 H49A 109.5 . . ?
 C47 C49 H49B 109.5 . . ?
 C47 C49 H49C 109.5 . . ?
 H49A C49 H49B 109.5 . . ?
 H49A C49 H49C 109.5 . . ?
 H49B C49 H49C 109.5 . . ?
 C47 C50 H50A 109.5 . . ?
 C47 C50 H50B 109.5 . . ?
 C47 C50 H50C 109.5 . . ?
 H50A C50 H50B 109.5 . . ?
 H50A C50 H50C 109.5 . . ?
 H50B C50 H50C 109.5 . . ?
 C43 C51 C53 109.9(7) . . ?
 C43 C51 C54 108.8(6) . . ?
 C52 C51 C43 113.1(7) . . ?
 C52 C51 C53 108.8(9) . . ?
 C52 C51 C54 108.1(8) . . ?
 C53 C51 C54 108.0(7) . . ?
 C51 C52 H52A 109.5 . . ?
 C51 C52 H52B 109.5 . . ?
 C51 C52 H52C 109.5 . . ?
 H52A C52 H52B 109.5 . . ?
 H52A C52 H52C 109.5 . . ?
 H52B C52 H52C 109.5 . . ?
 C51 C53 H53A 109.5 . . ?
 C51 C53 H53B 109.5 . . ?
 C51 C53 H53C 109.5 . . ?
 H53A C53 H53B 109.5 . . ?
 H53A C53 H53C 109.5 . . ?
 H53B C53 H53C 109.5 . . ?
 C51 C54 H54A 109.5 . . ?
 C51 C54 H54B 109.5 . . ?
 C51 C54 H54C 109.5 . . ?
 H54A C54 H54B 109.5 . . ?
 H54A C54 H54C 109.5 . . ?
 H54B C54 H54C 109.5 . . ?

loop_
  _geom_torsion_atom_site_label_1
  _geom_torsion_atom_site_label_2
  _geom_torsion_atom_site_label_3
  _geom_torsion_atom_site_label_4
  _geom_torsion
  _geom_torsion_site_symmetry_1
  _geom_torsion_site_symmetry_2
  _geom_torsion_site_symmetry_3
  _geom_torsion_site_symmetry_4
  _geom_torsion_publ_flag
 Br1 C1 C2 C3 178.8(6) . . . . ?
 Br1 C1 C6 C5 180.0(6) . . . . ?
 Br2 C31 C32 C33 179.1(7) . . . . ?
 N3 C5 C6 C1 -177.7(7) . . . . ?
 N3 C8 C9 C10 -177.1(7) . . . . ?
 N3 C8 C13 C12 175.9(6) . . . . ?
 N3 C8 C13 C14 2.2(8) . . . . ?
 N4 C35 C36 C37 -178.1(7) . . . . ?
 N4 C35 C40 C39 178.0(6) . . . . ?
 N4 C35 C40 C41 -1.2(7) . . . . ?
 C1 C2 C3 C4 1.9(11) . . . . ?
 C1 C2 C3 C7 179.0(7) . . . . ?
 C2 C1 C6 C5 1.9(12) . . . . ?
 C2 C3 C4 C5 0.7(10) . . . . ?
 C2 C3 C4 C28 -179.9(7) . . . . ?
 C3 C4 C5 N3 176.4(6) . . . . ?
 C3 C4 C5 C6 -2.0(9) . . . . ?
 C3 C4 C28 C29 58.7(8) . . . . ?
 C3 C4 C28 C33 -119.0(8) . . . . ?
 C4 C5 C6 C1 0.8(11) . . . . ?
 C4 C28 C29 C30 -174.5(8) . . . . ?
 C4 C28 C29 C34 6.6(11) . . . . ?
 C4 C28 C33 N4 -10.9(10) . . . . ?
 C4 C28 C33 C32 172.7(7) . . . . ?
 C5 N3 C8 C9 13.8(11) . . . . ?
 C5 N3 C8 C13 -166.5(6) . . . . ?
 C5 N3 C19 C14 165.3(6) . . . . ?
 C5 N3 C19 C18 -9.2(12) . . . . ?
 C5 C4 C28 C29 -121.9(7) . . . . ?
 C5 C4 C28 C33 60.4(9) . . . . ?
 C6 C1 C2 C3 -3.2(12) . . . . ?
 C7 C3 C4 C5 -176.4(6) . . . . ?
 C7 C3 C4 C28 3.0(9) . . . . ?
 C8 N3 C5 C4 -136.4(6) . . . . ?
 C8 N3 C5 C6 42.1(9) . . . . ?
 C8 N3 C19 C14 3.4(8) . . . . ?
 C8 N3 C19 C18 -171.1(7) . . . . ?
 C8 C9 C10 C11 -0.8(13) . . . . ?
 C8 C13 C14 C15 176.0(8) . . . . ?
 C8 C13 C14 C19 -0.1(8) . . . . ?
 C9 C8 C13 C12 -4.3(10) . . . . ?
 C9 C8 C13 C14 -178.0(6) . . . . ?
 C9 C10 C11 C12 -0.6(13) . . . . ?
 C9 C10 C11 C20 175.5(9) . . . . ?
 C10 C11 C12 C13 -0.4(12) . . . . ?
 C10 C11 C20 C21 49.4(17) . . . . ?
 C10 C11 C20 C22 -65.1(14) . . . . ?
 C10 C11 C20 C23 170.3(11) . . . . ?
 C11 C12 C13 C8 2.8(11) . . . . ?
 C11 C12 C13 C14 174.8(7) . . . . ?
 C12 C11 C20 C21 -134.7(15) . . . . ?
 C12 C11 C20 C22 110.8(12) . . . . ?
 C12 C11 C20 C23 -13.8(15) . . . . ?
 C12 C13 C14 C15 3.3(14) . . . . ?
 C12 C13 C14 C19 -172.8(8) . . . . ?
 C13 C8 C9 C10 3.3(11) . . . . ?
 C13 C14 C15 C16 -173.9(9) . . . . ?
 C13 C14 C19 N3 -2.0(8) . . . . ?
 C13 C14 C19 C18 173.1(7) . . . . ?
 C14 C15 C16 C17 0.8(15) . . . . ?
 C14 C15 C16 C24 173.3(12) . . . . ?
 C15 C14 C19 N3 -178.8(7) . . . . ?
 C15 C14 C19 C18 -3.7(11) . . . . ?
 C15 C16 C17 C18 -1.8(18) . . . . ?
 C15 C16 C24 C25 -63.7(16) . . . . ?
 C15 C16 C24 C26 49(2) . . . . ?
 C15 C16 C24 C27 -178.4(13) . . . . ?
 C16 C17 C18 C19 0.0(16) . . . . ?
 C17 C16 C24 C25 108.5(15) . . . . ?
 C17 C16 C24 C26 -138.6(16) . . . . ?
 C17 C16 C24 C27 -6(2) . . . . ?
 C17 C18 C19 N3 176.7(8) . . . . ?
 C17 C18 C19 C14 2.7(12) . . . . ?
 C19 N3 C5 C4 64.0(9) . . . . ?
 C19 N3 C5 C6 -117.5(8) . . . . ?
 C19 N3 C8 C9 176.8(7) . . . . ?
 C19 N3 C8 C13 -3.5(7) . . . . ?
 C19 C14 C15 C16 1.8(12) . . . . ?
 C20 C11 C12 C13 -176.4(8) . . . . ?
 C24 C16 C17 C18 -174.1(13) . . . . ?
 C28 C4 C5 N3 -2.9(10) . . . . ?
 C28 C4 C5 C6 178.7(7) . . . . ?
 C28 C29 C30 C31 -0.6(14) . . . . ?
 C29 C28 C33 N4 171.3(6) . . . . ?
 C29 C28 C33 C32 -5.0(10) . . . . ?
 C29 C30 C31 Br2 179.2(7) . . . . ?
 C29 C30 C31 C32 -0.7(15) . . . . ?
 C30 C31 C32 C33 -1.0(15) . . . . ?
 C31 C32 C33 N4 -172.6(8) . . . . ?
 C31 C32 C33 C28 4.0(12) . . . . ?
 C33 N4 C35 C36 -3.7(12) . . . . ?
 C33 N4 C35 C40 176.7(7) . . . . ?
 C33 N4 C46 C41 -177.0(6) . . . . ?
 C33 N4 C46 C45 8.0(11) . . . . ?
 C33 C28 C29 C30 3.4(11) . . . . ?
 C33 C28 C29 C34 -175.5(8) . . . . ?
 C34 C29 C30 C31 178.4(9) . . . . ?
 C35 N4 C33 C28 61.7(10) . . . . ?
 C35 N4 C33 C32 -121.9(8) . . . . ?
 C35 N4 C46 C41 -1.3(7) . . . . ?
 C35 N4 C46 C45 -176.3(7) . . . . ?
 C35 C36 C37 C38 -0.2(11) . . . . ?
 C35 C40 C41 C42 177.9(6) . . . . ?
 C35 C40 C41 C46 0.4(7) . . . . ?
 C36 C35 C40 C39 -1.6(10) . . . . ?
 C36 C35 C40 C41 179.1(6) . . . . ?
 C36 C37 C38 C39 -1.0(11) . . . . ?
 C36 C37 C38 C47 177.1(8) . . . . ?
 C37 C38 C39 C40 0.9(11) . . . . ?
 C37 C38 C47 C48 -112.2(10) . . . . ?
 C37 C38 C47 C49 8.4(14) . . . . ?
 C37 C38 C47 C50 129.6(11) . . . . ?
 C38 C39 C40 C35 0.4(10) . . . . ?
 C38 C39 C40 C41 179.4(7) . . . . ?
 C39 C38 C47 C48 65.8(11) . . . . ?
 C39 C38 C47 C49 -173.6(10) . . . . ?
 C39 C38 C47 C50 -52.4(12) . . . . ?
 C39 C40 C41 C42 -1.1(13) . . . . ?
 C39 C40 C41 C46 -178.6(7) . . . . ?
 C40 C35 C36 C37 1.5(10) . . . . ?
 C40 C41 C42 C43 -176.7(7) . . . . ?
 C40 C41 C46 N4 0.5(7) . . . . ?
 C40 C41 C46 C45 176.0(7) . . . . ?
 C41 C42 C43 C44 0.6(10) . . . . ?
 C41 C42 C43 C51 178.9(6) . . . . ?
 C42 C41 C46 N4 -177.3(6) . . . . ?
 C42 C41 C46 C45 -1.8(10) . . . . ?
 C42 C43 C44 C45 -0.5(11) . . . . ?
 C42 C43 C51 C52 -0.8(11) . . . . ?
 C42 C43 C51 C53 121.0(9) . . . . ?
 C42 C43 C51 C54 -120.9(8) . . . . ?
 C43 C44 C45 C46 -0.7(12) . . . . ?
 C44 C43 C51 C52 177.4(9) . . . . ?
 C44 C43 C51 C53 -60.7(10) . . . . ?
 C44 C43 C51 C54 57.3(9) . . . . ?
 C44 C45 C46 N4 176.3(7) . . . . ?
 C44 C45 C46 C41 1.9(11) . . . . ?
 C46 N4 C33 C28 -123.8(7) . . . . ?
 C46 N4 C33 C32 52.7(9) . . . . ?
 C46 N4 C35 C36 -178.9(7) . . . . ?
 C46 N4 C35 C40 1.5(7) . . . . ?
 C46 C41 C42 C43 0.5(10) . . . . ?
 C47 C38 C39 C40 -177.2(7) . . . . ?
 C51 C43 C44 C45 -178.9(7) . . . . ?

_shelx_res_file
;
TITL tx12964_auto_a.res in P2(1)
    tx12964.res
    created by SHELXL-2018/3 at 17:12:18 on 03-Jul-2023
REM Old TITL TX12964_auto in P2(1)
REM SHELXT solution in P2(1): R1 0.214, Rweak 0.088, Alpha 0.015
REM <I/s> 3.733 for 10 systematic absences, Orientation as input
REM Flack x = 0.134 ( 0.008 ) from 4575 Parsons' quotients
REM Formula found by SHELXT: C52 N2 Br2
CELL 1.54184 12.4756 15.6189 12.9645 90 95.102 90
ZERR 2 0.0001 0.0002 0.0002 0 0.001 0
LATT -1
SYMM -X,0.5+Y,-Z
SFAC C H Br N
UNIT 108 104 4 8

L.S. 20
PLAN  13
TEMP -103
CONF
MORE -1
BOND $H
fmap 2
acta
REM <olex2.extras>
REM <HklSrc "%.\\TX12964.hkl">
REM </olex2.extras>

WGHT    0.200000
EXTI    0.004424
FVAR       0.53911
BR1   3    0.785526    0.105758    0.478572    11.00000    0.04979    0.02518 =
         0.07455    0.01981    0.01406    0.00609
BR2   3    0.953069    0.664616    0.024453    11.00000    0.17352    0.03646 =
         0.06055    0.01490    0.07306    0.00351
N1    4    1.060867    0.293403    0.173295    11.00000    0.05016    0.06124 =
         0.05025   -0.02035    0.02164   -0.00288
N2    4    0.780406    0.294936    0.036437    11.00000    0.10147    0.06295 =
         0.04902   -0.01775   -0.01615   -0.02471
N3    4    0.691938    0.426155    0.393987    11.00000    0.02327    0.01940 =
         0.02600    0.00142    0.00498    0.00000
N4    4    0.887081    0.538959    0.386994    11.00000    0.02476    0.01493 =
         0.02381   -0.00296    0.00108    0.00502
C1    1    0.807449    0.209007    0.406769    11.00000    0.03583    0.01485 =
         0.04319    0.01280    0.00498    0.00267
C2    1    0.888461    0.212718    0.342873    11.00000    0.02825    0.01833 =
         0.05651   -0.00029    0.00732    0.00541
AFIX  43
H2    2    0.934424    0.165117    0.334971    11.00000   -1.20000
AFIX   0
C3    1    0.901330    0.289675    0.289168    11.00000    0.02303    0.01894 =
         0.03576   -0.00627    0.00290    0.00065
C4    1    0.837110    0.363275    0.300347    11.00000    0.01861    0.02063 =
         0.02547   -0.00226   -0.00058    0.00161
C5    1    0.758051    0.356023    0.370730    11.00000    0.01999    0.01609 =
         0.02765   -0.00250    0.00319    0.00080
C6    1    0.743290    0.279381    0.422677    11.00000    0.02370    0.01953 =
         0.05058    0.00441    0.00773   -0.00209
AFIX  43
H6    2    0.688900    0.275353    0.469289    11.00000   -1.20000
AFIX   0
C7    1    0.988725    0.293156    0.222896    11.00000    0.03039    0.03433 =
         0.03762   -0.01666    0.00895    0.00127
C8    1    0.669129    0.445540    0.496452    11.00000    0.02316    0.02059 =
         0.02139    0.00151    0.00208   -0.00716
C9    1    0.716873    0.416511    0.591264    11.00000    0.02596    0.02737 =
         0.02955    0.00415    0.00099    0.00378
AFIX  43
H9    2    0.777111    0.379078    0.594940    11.00000   -1.20000
AFIX   0
C10   1    0.673768    0.443926    0.678843    11.00000    0.03230    0.03723 =
         0.02632    0.00095   -0.00071   -0.00215
AFIX  43
H10   2    0.705241    0.423828    0.743772    11.00000   -1.20000
AFIX   0
C11   1    0.585650    0.500083    0.678525    11.00000    0.03738    0.02841 =
         0.02636    0.00392    0.00655   -0.00215
C12   1    0.541094    0.529619    0.582427    11.00000    0.02733    0.03163 =
         0.01820    0.00256    0.00543   -0.00378
AFIX  43
H12   2    0.481174    0.567372    0.578876    11.00000   -1.20000
AFIX   0
C13   1    0.583857    0.504129    0.492144    11.00000    0.02234    0.02032 =
         0.02412    0.00324    0.00221   -0.00514
C14   1    0.549387    0.519431    0.383810    11.00000    0.02543    0.01262 =
         0.03127    0.00318    0.00611    0.00040
C15   1    0.465688    0.567198    0.332701    11.00000    0.03644    0.02443 =
         0.02720   -0.00057    0.00826    0.01156
AFIX  43
H15   2    0.421849    0.602518    0.371296    11.00000   -1.20000
AFIX   0
C16   1    0.446937    0.562957    0.226433    11.00000    0.05921    0.04849 =
         0.01645   -0.00652   -0.00663    0.02736
C17   1    0.512572    0.509010    0.171409    11.00000    0.05166    0.04270 =
         0.02657   -0.00366    0.00244    0.01824
AFIX  43
H17   2    0.498119    0.504935    0.098385    11.00000   -1.20000
AFIX   0
C18   1    0.596000    0.462327    0.218267    11.00000    0.04099    0.02771 =
         0.02813   -0.00305    0.00737    0.00929
AFIX  43
H18   2    0.638810    0.426557    0.179166    11.00000   -1.20000
AFIX   0
C19   1    0.615877    0.469132    0.325258    11.00000    0.01797    0.01773 =
         0.03018    0.00341    0.00383    0.00100
C20   1    0.536376    0.522872    0.779394    11.00000    0.06974    0.04646 =
         0.01600    0.00189    0.01391    0.00579
C21   1    0.625171    0.549439    0.862033    11.00000    0.10867    0.19474 =
         0.03291   -0.04236   -0.01362    0.04487
AFIX 137
H21A  2    0.692036    0.519621    0.849975    11.00000   -1.50000
H21B  2    0.603906    0.534315    0.930687    11.00000   -1.50000
H21C  2    0.636503    0.611416    0.858422    11.00000   -1.50000
AFIX   0
C22   1    0.486571    0.445822    0.825142    11.00000    0.11413    0.05911 =
         0.07880    0.00596    0.06057    0.00482
AFIX 137
H22A  2    0.424811    0.426690    0.778885    11.00000   -1.50000
H22B  2    0.462499    0.460760    0.892780    11.00000   -1.50000
H22C  2    0.539875    0.399695    0.833637    11.00000   -1.50000
AFIX   0
C23   1    0.456121    0.594160    0.767659    11.00000    0.10899    0.07203 =
         0.03533    0.00294    0.03028    0.03879
AFIX 137
H23A  2    0.483271    0.639475    0.724636    11.00000   -1.50000
H23B  2    0.444674    0.617369    0.836047    11.00000   -1.50000
H23C  2    0.387847    0.572333    0.734609    11.00000   -1.50000
AFIX   0
C24   1    0.346970    0.607879    0.172128    11.00000    0.09031    0.07553 =
         0.04642   -0.01410   -0.02750    0.05963
C25   1    0.236963    0.563728    0.208510    11.00000    0.04725    0.18184 =
         0.06427    0.00170   -0.00955    0.01935
AFIX 137
H25A  2    0.251068    0.503556    0.226338    11.00000   -1.50000
H25B  2    0.179711    0.567180    0.151789    11.00000   -1.50000
H25C  2    0.214461    0.594099    0.269114    11.00000   -1.50000
AFIX   0
C26   1    0.341294    0.698765    0.211472    11.00000    0.11366    0.05230 =
         0.11402   -0.01402   -0.05724    0.05907
AFIX 137
H26A  2    0.344976    0.698392    0.287294    11.00000   -1.50000
H26B  2    0.273432    0.725004    0.183667    11.00000   -1.50000
H26C  2    0.401798    0.731800    0.188952    11.00000   -1.50000
AFIX   0
C27   1    0.335266    0.595586    0.055003    11.00000    0.07577    0.07224 =
         0.07352    0.01623   -0.01909    0.02857
AFIX 137
H27A  2    0.401633    0.613775    0.026225    11.00000   -1.50000
H27B  2    0.274848    0.630056    0.024614    11.00000   -1.50000
H27C  2    0.321792    0.535024    0.038886    11.00000   -1.50000
AFIX   0
C28   1    0.858985    0.440426    0.238990    11.00000    0.02589    0.01447 =
         0.03179   -0.00345    0.00966   -0.00230
C29   1    0.851599    0.433406    0.130020    11.00000    0.03999    0.02509 =
         0.03125   -0.00507    0.00573    0.00061
C30   1    0.879112    0.499514    0.066983    11.00000    0.06164    0.03857 =
         0.02115   -0.00149    0.01253    0.00436
AFIX  43
H30   2    0.873783    0.492362   -0.006062    11.00000   -1.20000
AFIX   0
C31   1    0.914369    0.575974    0.110695    11.00000    0.07496    0.02679 =
         0.03673    0.00628    0.02896    0.00847
C32   1    0.920456    0.585288    0.218763    11.00000    0.04663    0.02627 =
         0.02747   -0.00324    0.01418    0.00001
AFIX  43
H32   2    0.945870    0.637663    0.249127    11.00000   -1.20000
AFIX   0
C33   1    0.890491    0.520378    0.281473    11.00000    0.02487    0.02363 =
         0.03254   -0.00636    0.00804    0.00368
C34   1    0.813099    0.356996    0.080615    11.00000    0.06419    0.03481 =
         0.02985   -0.00929   -0.00214   -0.00673
C35   1    0.940771    0.501805    0.475176    11.00000    0.02110    0.01444 =
         0.02820   -0.00414    0.00346   -0.00201
C36   1    1.010124    0.431618    0.483827    11.00000    0.02180    0.02460 =
         0.02723   -0.00419    0.00179    0.00422
AFIX  43
H36   2    1.029334    0.402008    0.424168    11.00000   -1.20000
AFIX   0
C37   1    1.050584    0.406199    0.583634    11.00000    0.02785    0.02058 =
         0.03090   -0.00488    0.00691    0.00642
AFIX  43
H37   2    1.097703    0.358362    0.590585    11.00000   -1.20000
AFIX   0
C38   1    1.024502    0.448277    0.673256    11.00000    0.02350    0.02428 =
         0.03047   -0.00556   -0.00038    0.00018
C39   1    0.956490    0.519140    0.660930    11.00000    0.02479    0.01943 =
         0.02748   -0.00229    0.00410    0.00070
AFIX  43
H39   2    0.938411    0.549278    0.720628    11.00000   -1.20000
AFIX   0
C40   1    0.914784    0.546664    0.564596    11.00000    0.01995    0.01656 =
         0.03037   -0.00106    0.00428    0.00037
C41   1    0.843226    0.615622    0.527370    11.00000    0.02370    0.01335 =
         0.02659   -0.00871    0.00430   -0.00547
C42   1    0.790295    0.678320    0.582073    11.00000    0.02221    0.01738 =
         0.03392   -0.00774    0.00718    0.00419
AFIX  43
H42   2    0.801095    0.682431    0.655371    11.00000   -1.20000
AFIX   0
C43   1    0.718898    0.736166    0.522334    11.00000    0.01920    0.02606 =
         0.03005   -0.00012    0.00441   -0.00076
C44   1    0.705246    0.726564    0.414483    11.00000    0.03188    0.02056 =
         0.03111    0.00347    0.00030    0.00476
AFIX  43
H44   2    0.657773    0.764358    0.375406    11.00000   -1.20000
AFIX   0
C45   1    0.758474    0.663865    0.362378    11.00000    0.03395    0.02245 =
         0.02419   -0.00190    0.00203    0.00551
AFIX  43
H45   2    0.747259    0.658253    0.289250    11.00000   -1.20000
AFIX   0
C46   1    0.828145    0.610004    0.420225    11.00000    0.02304    0.01531 =
         0.02849   -0.00328    0.00652   -0.00221
C47   1    1.065259    0.417087    0.781971    11.00000    0.04454    0.05309 =
         0.02509   -0.00066   -0.00370    0.02368
C48   1    0.966816    0.384225    0.835120    11.00000    0.08100    0.06342 =
         0.04488    0.01471    0.02232    0.02037
AFIX 137
H48A  2    0.910668    0.428284    0.830844    11.00000   -1.50000
H48B  2    0.988621    0.371441    0.907979    11.00000   -1.50000
H48C  2    0.938848    0.332150    0.800178    11.00000   -1.50000
AFIX   0
C49   1    1.146953    0.346419    0.777740    11.00000    0.06451    0.06575 =
         0.05233    0.00475   -0.00093    0.03832
AFIX 137
H49A  2    1.119203    0.302741    0.728061    11.00000   -1.50000
H49B  2    1.160675    0.320517    0.846495    11.00000   -1.50000
H49C  2    1.214117    0.370032    0.755911    11.00000   -1.50000
AFIX   0
C50   1    1.115216    0.492308    0.843079    11.00000    0.10718    0.04552 =
         0.06539   -0.01455   -0.04285    0.01731
AFIX 137
H50A  2    1.173852    0.516297    0.806623    11.00000   -1.50000
H50B  2    1.143649    0.472799    0.911987    11.00000   -1.50000
H50C  2    1.060369    0.536344    0.850042    11.00000   -1.50000
AFIX   0
C51   1    0.656047    0.805350    0.573409    11.00000    0.02783    0.02083 =
         0.04073   -0.00438    0.00771    0.00580
C52   1    0.675364    0.805282    0.689550    11.00000    0.05441    0.06347 =
         0.04229   -0.02303   -0.00380    0.03418
AFIX 137
H52A  2    0.621237    0.769345    0.718802    11.00000   -1.50000
H52B  2    0.670126    0.863932    0.715489    11.00000   -1.50000
H52C  2    0.747318    0.782526    0.710060    11.00000   -1.50000
AFIX   0
C53   1    0.685438    0.893232    0.533015    11.00000    0.03925    0.01814 =
         0.09462   -0.00354    0.02985    0.00286
AFIX 137
H53A  2    0.752469    0.913019    0.570656    11.00000   -1.50000
H53B  2    0.627568    0.933901    0.543450    11.00000   -1.50000
H53C  2    0.695159    0.889233    0.458987    11.00000   -1.50000
AFIX   0
C54   1    0.535234    0.790858    0.544488    11.00000    0.02574    0.02617 =
         0.06462    0.00045    0.01610    0.00490
AFIX 137
H54A  2    0.516829    0.808197    0.472440    11.00000   -1.50000
H54B  2    0.493592    0.825056    0.590154    11.00000   -1.50000
H54C  2    0.518260    0.730083    0.552432    11.00000   -1.50000
AFIX   0
HKLF 4


REM  tx12964_auto_a.res in P2(1)
REM wR2 = 0.3094, GooF = S = 1.549, Restrained GooF = 1.549 for all data
REM R1 = 0.1002 for 9915 Fo > 4sig(Fo) and 0.1009 for all 10102 data
REM 554 parameters refined using 1 restraints

END

WGHT      0.2000      0.0000

REM Highest difference peak  5.245,  deepest hole -0.588,  1-sigma level  0.188
Q1    1   0.6407  0.7017  0.0921  11.00000  0.05    5.24
Q2    1   0.4859  0.2939  0.0618  11.00000  0.05    3.67
Q3    1   0.3475  0.3432  0.0385  11.00000  0.05    1.47
Q4    1   0.6421  0.7802  0.9886  11.00000  0.05    1.28
Q5    1   0.6435  0.5102  0.0932  11.00000  0.05    1.06
Q6    1   0.1935  0.5679  0.3560  11.00000  0.05    0.96
Q7    1   0.9014  0.5754  0.5724  11.00000  0.05    0.96
Q8    1   0.9456  0.6142  0.0157  11.00000  0.05    0.91
Q9    1   0.5113  0.4155  0.9355  11.00000  0.05    0.89
Q10   1   0.9329  0.5107  0.8642  11.00000  0.05    0.87
Q11   1   0.4445  0.6939  0.0876  11.00000  0.05    0.86
Q12   1   0.7923  0.1591  0.4784  11.00000  0.05    0.84
Q13   1   0.5250  0.5679  0.4557  11.00000  0.05    0.82
;
_shelx_res_checksum                13536
_shelx_hkl_file
;
   0 -19   0    0.53    0.81
   0 -19   0    0.38    0.89
   0 -19  -1   19.42    1.69
   0 -19   1   22.39    1.69
   0 -19  -2   31.17    1.94
   0 -19  -3   10.70    1.16
   0 -19  -4    9.14    0.95
   0 -18   0  295.53    8.03
   0 -18   0  321.56    8.38
   0 -18  -1   38.06    2.70
   0 -18   1   45.36    2.91
   0 -18   1   44.15    2.86
   0 -18  -2  425.45    9.98
   0 -18  -3   41.21    2.61
   0 -18  -3   41.61    2.62
   0 -18  -3   48.00    2.42
   0 -18  -4  188.32    5.48
   0 -18  -4  185.88    5.39
   0 -18  -5   42.05    2.17
   0 -18  -5   37.31    1.95
   0 -18  -5   44.28    2.40
   0 -18  -6  150.68    4.13
   0 -17   0    0.59    1.69
   0 -17   1   19.61    2.58
   0 -17  -1   15.34    2.39
   0 -17  -1   15.72    1.81
   0 -17  -2    2.03    1.12
   0 -17   2    3.67    1.84
   0 -17  -3   23.64    2.46
   0 -17  -3   22.65    2.38
   0 -17  -3   25.96    2.36
   0 -17  -4  116.16    4.76
   0 -17  -4  115.88    4.70
   0 -17  -5   55.32    3.01
   0 -17  -5   50.70    2.80
   0 -17  -6  195.87    5.71
   0 -17  -6  183.18    5.48
   0 -17  -7    7.86    1.17
   0 -17  -7    9.35    1.26
   0 -17  -8  169.74    4.13
   0 -16   0  708.57   16.46
   0 -16   0  748.87   15.18
   0 -16   1  106.26    5.57
   0 -16  -1   90.50    5.13
   0 -16  -1   92.28    4.44
   0 -16   1   91.87    3.99
   0 -16  -2  583.76   13.60
   0 -16  -3   99.11    5.05
   0 -16  -3  111.20    5.29
   0 -16  -4  125.22    5.45
   0 -16  -4  126.20    5.47
   0 -16  -5  168.65    6.06
   0 -16  -5  159.32    5.78
   0 -16  -6   19.20    2.07
   0 -16  -6   16.64    1.94
   0 -16  -6   15.14    1.71
   0 -16  -6   20.91    2.45
   0 -16  -7   29.35    2.22
   0 -16  -7   26.41    1.98
   0 -16  -7   27.57    2.27
   0 -16  -7   22.86    1.60
   0 -16  -8    2.30    0.93
   0 -16  -8    2.55    0.95
   0 -16  -8    2.32    1.09
   0 -16  -9   77.16    3.02
   0 -16  -9   83.59    2.78
   0 -16  -9   77.42    2.65
   0 -15   0   -0.17    0.97
   0 -15  -1   47.06    3.42
   0 -15   1   46.85    3.01
   0 -15  -2   24.49    2.74
   0 -15   2   14.95    1.70
   0 -15  -3   14.15    2.64
   0 -15  -3   14.62    2.45
   0 -15  -4  262.74    8.74
   0 -15  -4  305.65    9.85
   0 -15  -5  113.35    5.30
   0 -15  -5  114.94    5.20
   0 -15  -6  287.32    8.38
   0 -15  -6  323.01    9.18
   0 -15  -6  266.11    7.83
   0 -15  -6  339.29   10.05
   0 -15  -7    3.41    1.25
   0 -15  -7    2.20    1.04
   0 -15  -7    1.99    1.23
   0 -15  -7    1.78    1.46
   0 -15  -8  248.33    7.01
   0 -15  -8  240.86    6.97
   0 -15  -8  247.39    7.73
   0 -15  -9   28.21    1.99
   0 -15  -9   27.79    1.99
   0 -15  -9   26.41    2.26
   0 -15 -10  108.88    3.36
   0 -15 -10  111.09    3.77
   0 -15 -10  102.27    3.23
   0 -14   0  687.90   15.05
   0 -14  -1  222.68    7.82
   0 -14   1  209.89    6.78
   0 -14   2  344.04    8.72
   0 -14   2  300.09    9.03
   0 -14  -3  164.48    7.08
   0 -14  -3  181.42    7.38
   0 -14  -4  275.80    9.14
   0 -14  -4  305.93   10.05
   0 -14  -5   10.83    2.15
   0 -14  -5    8.91    2.11
   0 -14  -6  143.00    6.66
   0 -14  -6  136.67    5.73
   0 -14  -6  130.32    5.37
   0 -14  -7   11.58    2.24
   0 -14  -7   12.94    2.18
   0 -14  -7   10.34    1.89
   0 -14  -7    9.57    1.58
   0 -14  -8    1.70    1.32
   0 -14  -8    2.12    1.35
   0 -14  -8    2.14    1.50
   0 -14  -8    2.58    1.12
   0 -14  -9    9.85    1.62
   0 -14  -9    7.39    1.68
   0 -14  -9    9.19    1.65
   0 -14 -10    9.45    1.55
   0 -14 -10    8.19    1.33
   0 -14 -10    8.77    1.29
   0 -14 -11    1.05    0.74
   0 -14 -11    1.93    0.66
   0 -13   0    2.87    1.12
   0 -13   0    2.11    1.23
   0 -13   1   88.10    4.21
   0 -13  -1   98.46    4.96
   0 -13  -2   39.87    3.22
   0 -13  -2   35.56    3.13
   0 -13  -3  171.82    7.13
   0 -13  -3  208.87    7.65
   0 -13  -3  197.75    7.64
   0 -13   3  181.00    5.63
   0 -13  -4   68.60    4.58
   0 -13  -4   72.85    4.61
   0 -13  -4   62.48    4.32
   0 -13  -5   70.50    4.71
   0 -13  -5   73.83    4.85
   0 -13  -5   69.41    4.32
   0 -13  -6  189.19    7.91
   0 -13   6  165.87    5.44
   0 -13  -6  176.93    6.43
   0 -13  -6  179.13    6.71
   0 -13  -7   58.83    4.34
   0 -13  -7   53.46    3.22
   0 -13  -7   60.05    4.10
   0 -13  -7   60.58    3.69
   0 -13  -8  431.34   11.14
   0 -13  -8  410.72   10.95
   0 -13  -8  407.11   11.87
   0 -13  -9  132.31    5.33
   0 -13  -9  140.53    6.15
   0 -13 -10   17.74    1.91
   0 -13 -10   15.07    2.08
   0 -13 -11   38.37    2.24
   0 -13 -11   40.97    2.65
   0 -12   0  946.43   18.58
   0 -12   0 1050.45   20.05
   0 -12  -1  786.31   16.25
   0 -12   1  750.03   15.14
   0 -12  -2  242.56    6.74
   0 -12  -2  264.19    8.43
   0 -12   2  253.88    7.14
   0 -12  -3  305.01    9.57
   0 -12  -3  323.69    9.70
   0 -12   3  295.64    7.65
   0 -12  -4  114.66    5.85
   0 -12  -4  136.34    6.19
   0 -12  -4  127.97    5.82
   0 -12  -5  212.04    8.36
   0 -12  -5  219.08    8.40
   0 -12  -5  227.75    7.79
   0 -12  -6   32.84    3.41
   0 -12  -6   37.23    3.45
   0 -12   6   32.59    2.33
   0 -12  -6   35.77    3.04
   0 -12  -7  168.27    7.47
   0 -12   7  156.31    5.09
   0 -12  -7  168.38    7.60
   0 -12  -7  162.72    5.78
   0 -12  -7  179.71    6.49
   0 -12  -8   42.21    2.99
   0 -12  -8   41.13    3.79
   0 -12  -8   45.80    3.54
   0 -12  -9   95.49    5.45
   0 -12  -9  101.41    4.90
   0 -12 -10   29.26    2.95
   0 -12 -10   29.00    2.53
   0 -12 -11    7.99    1.40
   0 -12 -12   11.46    1.38
   0 -12 -12   11.83    1.24
   0 -11   0    2.81    1.12
   0 -11  -1  256.78    6.96
   0 -11  -1  255.45    7.58
   0 -11  -1  268.41    7.84
   0 -11   1  263.84    7.42
   0 -11  -2  205.08    5.79
   0 -11  -2  196.83    6.88
   0 -11  -2  211.83    7.00
   0 -11   2  194.06    5.86
   0 -11  -3   14.06    2.05
   0 -11  -3   18.46    2.13
   0 -11   3   12.93    1.47
   0 -11  -4  117.23    5.34
   0 -11  -4  131.94    5.97
   0 -11  -4  126.32    5.70
   0 -11   4  122.93    4.20
   0 -11  -5  269.32    9.17
   0 -11  -5  258.25    8.10
   0 -11  -6   70.70    4.77
   0 -11   6   74.36    3.47
   0 -11  -6   79.18    5.14
   0 -11  -6   77.36    4.23
   0 -11   7  526.46   11.24
   0 -11  -7  553.19   15.08
   0 -11  -7  553.09   14.95
   0 -11  -7  578.69   12.97
   0 -11  -7  521.13   11.97
   0 -11  -8   82.67    5.33
   0 -11  -8   80.30    5.25
   0 -11   8   70.26    3.15
   0 -11  -8   86.21    4.18
   0 -11  -9  114.52    5.33
   0 -11  -9  125.23    6.37
   0 -11 -10  161.54    6.10
   0 -11 -10  165.26    6.20
   0 -11 -11   49.01    3.05
   0 -11 -11   50.24    3.15
   0 -11 -12   24.51    1.94
   0 -11 -12   25.77    2.30
   0 -11 -12   29.04    2.17
   0 -11 -13   13.74    1.13
   0 -11 -13   16.77    1.49
   0 -11 -13   17.37    1.46
   0 -10   0  656.53   13.09
   0 -10   0  619.12   13.05
   0 -10  -1 2175.38   34.02
   0 -10  -1 2123.89   34.73
   0 -10   1 2186.99   34.69
   0 -10  -2  241.69    6.19
   0 -10  -2  245.19    7.26
   0 -10  -2  228.02    7.14
   0 -10   2  232.54    6.26
   0 -10  -3 1534.32   25.14
   0 -10  -3 1480.58   27.43
   0 -10   3 1511.71   25.22
   0 -10  -4   60.51    3.54
   0 -10  -4   67.28    3.99
   0 -10  -4   61.31    3.87
   0 -10   4   60.77    2.75
   0 -10  -5  279.15    9.23
   0 -10  -5  281.24    8.14
   0 -10  -6   22.15    2.79
   0 -10  -6   19.17    2.21
   0 -10   7   62.50    3.00
   0 -10  -7   59.69    4.54
   0 -10  -7   58.84    3.25
   0 -10  -7   65.76    3.73
   0 -10  -8  136.42    5.24
   0 -10  -8  133.03    6.92
   0 -10   8  119.09    4.23
   0 -10  -9  174.06    6.74
   0 -10  -9  147.16    5.32
   0 -10  -9  154.52    7.42
   0 -10  -9  168.18    6.61
   0 -10 -10   74.09    4.25
   0 -10 -10   75.04    4.19
   0 -10 -11   24.41    2.45
   0 -10 -11   22.29    2.29
   0 -10 -12   38.85    2.68
   0 -10 -12   40.19    3.05
   0 -10 -12   36.80    2.51
   0 -10 -13    1.01    0.96
   0 -10 -13    2.23    1.00
   0 -10 -13    1.61    0.79
   0  -9   0    1.70    0.78
   0  -9  -1   14.35    1.50
   0  -9  -2  101.76    4.12
   0  -9  -2  109.66    3.63
   0  -9  -3   99.81    4.38
   0  -9  -3  102.23    3.51
   0  -9   4  173.54    4.84
   0  -9  -4  180.68    6.61
   0  -9  -5   79.29    4.57
   0  -9  -5   77.09    3.78
   0  -9   6  114.58    4.08
   0  -9  -6  120.11    4.78
   0  -9   7  194.46    5.56
   0  -9  -7  179.63    7.79
   0  -9  -7  187.50    6.28
   0  -9   8  177.24    5.26
   0  -9  -8  168.64    7.75
   0  -9  -8  182.51    6.08
   0  -9  -9  821.45   17.16
   0  -9  -9  810.48   17.04
   0  -9 -10   88.43    4.73
   0  -9 -10   78.01    5.18
   0  -9 -10   85.04    4.59
   0  -9 -11  265.00    8.21
   0  -9 -11  267.86    8.11
   0  -9 -12    9.06    1.62
   0  -9 -12    8.15    1.64
   0  -9 -13   99.04    3.94
   0  -9 -13  102.41    4.37
   0  -9 -13   99.55    3.73
   0  -9 -14    2.75    0.85
   0  -8   0  528.25   10.37
   0  -8  -1  909.21   16.12
   0  -8  -2  375.34    7.74
   0  -8  -2  361.57    8.49
   0  -8  -3 1436.97   23.13
   0  -8  -3 1438.01   25.02
   0  -8  -4  105.87    4.68
   0  -8  -5 1445.79   24.85
   0  -8   6  300.05    7.06
   0  -8  -6  284.46    7.70
   0  -8   7  585.27   11.37
   0  -8  -7  530.75   11.96
   0  -8  -8   16.46    2.24
   0  -8   8   15.91    1.57
   0  -8  -8   16.98    1.91
   0  -8  -8   19.32    2.45
   0  -8  -9  218.30    7.49
   0  -8  -9  211.09    7.45
   0  -8 -10    6.13    1.73
   0  -8 -10    6.77    1.74
   0  -8 -11   64.96    3.96
   0  -8 -11   72.07    4.18
   0  -8 -12   12.16    1.86
   0  -8 -12   12.15    1.89
   0  -8 -13   23.24    2.04
   0  -8 -13   27.02    2.24
   0  -8 -14   10.15    1.12
   0  -8 -14    9.65    1.32
   0  -8  14    7.77    1.23
   0  -7   0    0.22    0.48
   0  -7  -1  241.12    5.92
   0  -7   1  270.90    5.95
   0  -7  -2  260.13    6.57
   0  -7  -2  285.78    6.01
   0  -7  -3  181.36    5.56
   0  -7  -3  188.35    4.60
   0  -7   4  256.25    5.41
   0  -7   5  177.22    4.75
   0  -7   6   18.83    2.11
   0  -7   6   20.53    1.72
   0  -7   6   21.61    1.64
   0  -7  -6   19.61    1.85
   0  -7   7  540.91   13.51
   0  -7  -7  541.56   11.77
   0  -7   7  569.96   11.06
   0  -7   8  150.51    5.79
   0  -7   8  148.94    6.63
   0  -7  -8  154.44    6.13
   0  -7  -8  135.65    4.96
   0  -7   8  169.27    5.72
   0  -7  -8  162.95    6.20
   0  -7   8  143.03    4.51
   0  -7   9  689.17   13.93
   0  -7   9  702.44   16.21
   0  -7   9  807.58   16.01
   0  -7   9  707.12   17.66
   0  -7  -9  768.69   16.64
   0  -7   9  761.69   15.75
   0  -7  -9  755.00   16.49
   0  -7  10  313.87   10.78
   0  -7 -10  331.71    9.66
   0  -7  10  340.60    9.27
   0  -7  10  322.66    9.70
   0  -7 -10  339.58    9.77
   0  -7 -11  467.67   11.89
   0  -7  11  447.03   11.22
   0  -7  11  441.61   11.86
   0  -7 -11  485.04   11.95
   0  -7 -12   28.87    2.71
   0  -7 -12   32.50    2.82
   0  -7  12   23.05    2.31
   0  -7  12   23.44    2.44
   0  -7 -12   26.96    2.54
   0  -7 -13   81.40    3.90
   0  -7 -13   90.33    4.06
   0  -7 -13   87.27    3.87
   0  -7 -14   23.37    1.94
   0  -7 -14   22.39    1.71
   0  -6   0  570.73   10.16
   0  -6   1 2821.17   42.17
   0  -6  -1 2822.11   42.43
   0  -6  -2  460.57    8.91
   0  -6   2  419.05    6.76
   0  -6  -2  421.71    6.78
   0  -6  -2  467.83    8.10
   0  -6  -3 3556.21   48.67
   0  -6   3 3093.50   47.82
   0  -6   4 1697.21   27.75
   0  -6   5  350.96    8.66
   0  -6   6  778.35   16.40
   0  -6   6  857.71   14.61
   0  -6   7   38.27    2.69
   0  -6   7   44.28    3.24
   0  -6  -7   42.03    2.55
   0  -6   7   48.32    2.86
   0  -6   7   51.58    2.42
   0  -6   8   20.19    2.16
   0  -6   8   28.25    2.89
   0  -6  -8   24.65    2.00
   0  -6  -8   21.35    2.33
   0  -6  -8   25.77    2.55
   0  -6   8   30.19    2.50
   0  -6   8   25.27    1.80
   0  -6   9   19.24    2.29
   0  -6  -9   22.12    2.25
   0  -6   9   22.97    2.50
   0  -6   9   17.93    2.57
   0  -6  -9   17.74    2.30
   0  -6  -9   21.25    2.45
   0  -6   9   22.38    2.33
   0  -6   9   15.91    1.63
   0  -6  10    5.24    1.49
   0  -6 -10   13.32    2.24
   0  -6 -10    5.65    1.62
   0  -6 -10    4.96    1.58
   0  -6  10   12.13    2.31
   0  -6  10    3.99    1.08
   0  -6  10    9.01    1.74
   0  -6  10    4.45    1.50
   0  -6 -11   91.73    4.82
   0  -6  11   83.99    4.56
   0  -6 -11   92.43    4.84
   0  -6  11   94.73    4.69
   0  -6  11   86.86    4.75
   0  -6  11   90.90    5.45
   0  -6 -12    8.07    1.75
   0  -6 -12    7.96    1.78
   0  -6  12    5.96    1.55
   0  -6  12    6.68    1.70
   0  -6 -13    3.90    1.32
   0  -6 -13    4.28    1.41
   0  -6  13    4.56    1.35
   0  -6  13    3.63    1.30
   0  -6 -13    5.15    1.48
   0  -6 -14    6.70    1.34
   0  -6  14    3.66    1.19
   0  -6 -14    4.90    1.28
   0  -6 -15   25.90    1.66
   0  -6  15   19.40    1.61
   0  -5   0    5.27    0.62
   0  -5  -1  758.79   13.01
   0  -5   1  795.16   12.81
   0  -5  -2  268.14    5.12
   0  -5   2  239.26    4.46
   0  -5   3  582.32   10.82
   0  -5   4   93.22    3.43
   0  -5   5 2074.62   31.49
   0  -5   5 2032.76   33.22
   0  -5   6  102.37    3.24
   0  -5   6   98.23    4.29
   0  -5  -7  634.34   13.78
   0  -5  -7  639.77   13.66
   0  -5   7  637.94   11.73
   0  -5   7  620.80   14.21
   0  -5  -8   92.22    4.45
   0  -5  -8   90.13    4.37
   0  -5   8   96.01    4.92
   0  -5   8   85.96    3.31
   0  -5   8   91.18    4.28
   0  -5  -9  402.60   10.77
   0  -5   9  475.55   11.31
   0  -5  -9  406.06   10.82
   0  -5   9  402.54   11.88
   0  -5   9  386.45    8.89
   0  -5  -9  456.98   10.65
   0  -5   9  411.37   10.70
   0  -5 -10  395.26   10.77
   0  -5  10  422.04   10.90
   0  -5 -10  396.46   10.74
   0  -5  10  380.18   11.73
   0  -5  10  398.10   10.87
   0  -5 -11  156.02    6.40
   0  -5 -11  161.97    6.50
   0  -5  11  152.01    6.21
   0  -5  11  158.58    7.24
   0  -5  11  164.35    6.43
   0  -5  11  161.17    6.64
   0  -5  12   54.26    3.75
   0  -5  12   50.46    3.56
   0  -5 -12   55.72    3.64
   0  -5 -12   53.88    3.72
   0  -5  13   25.26    2.48
   0  -5  13   29.12    2.68
   0  -5 -13   30.66    2.59
   0  -5 -13   33.70    2.81
   0  -5  14    5.43    1.31
   0  -5  14    4.79    1.23
   0  -5 -14    6.38    1.41
   0  -5 -14    7.12    1.56
   0  -5  15   41.78    2.13
   0  -5 -15   51.93    2.54
   0  -5 -15   56.31    2.55
   0  -5  15   45.79    2.54
   0  -4   0  154.91    3.37
   0  -4   1  229.49    4.18
   0  -4  -1  236.81    4.42
   0  -4   2 1611.35   24.47
   0  -4  -2 1574.40   23.85
   0  -4   3  648.08   11.45
   0  -4   4  883.44   15.51
   0  -4   5  108.69    3.99
   0  -4   5  130.01    3.40
   0  -4   6  175.88    5.76
   0  -4   6  196.30    4.66
   0  -4  -7   10.85    1.60
   0  -4   7   13.54    1.75
   0  -4  -7   12.93    1.67
   0  -4   7   17.57    1.39
   0  -4  -8  296.48    7.94
   0  -4   8  267.44    7.69
   0  -4  -8  266.24    8.06
   0  -4   8  266.80    8.47
   0  -4  -8  264.52    7.98
   0  -4   8  274.15    6.52
   0  -4   9   17.12    2.12
   0  -4  -9   15.36    1.95
   0  -4  -9   18.64    2.27
   0  -4   9   17.96    2.45
   0  -4  -9   15.33    2.15
   0  -4   9   13.81    1.55
   0  -4  10   46.40    3.40
   0  -4  10   46.77    3.82
   0  -4 -10   49.77    3.51
   0  -4  10   46.80    3.53
   0  -4  10   36.24    2.40
   0  -4 -10   43.89    3.41
   0  -4 -10   52.24    3.29
   0  -4  11   34.75    3.42
   0  -4 -11   30.21    2.98
   0  -4  11   36.59    3.21
   0  -4  11   36.08    3.12
   0  -4  11   37.11    3.23
   0  -4 -11   33.43    3.10
   0  -4 -12  107.50    5.19
   0  -4 -12  104.40    5.04
   0  -4  12   88.75    4.79
   0  -4  12   96.89    5.50
   0  -4  12  109.56    5.18
   0  -4  12  105.51    5.27
   0  -4  13   30.84    2.78
   0  -4  13   29.63    2.71
   0  -4 -13   29.59    2.65
   0  -4 -13   31.98    2.82
   0  -4 -14   17.80    2.24
   0  -4  14   13.13    1.83
   0  -4  14   10.99    1.74
   0  -4 -14   13.94    1.83
   0  -4  15   12.36    1.60
   0  -4 -15   15.31    1.70
   0  -4 -15   13.94    1.48
   0  -4  15   11.19    1.42
   0  -4  15   11.02    1.32
   0  -3   0    1.49    0.32
   0  -3   1 2682.14   39.09
   0  -3  -2  415.34    7.01
   0  -3   2  416.40    7.41
   0  -3   3  796.38   13.39
   0  -3   4 1685.29   27.05
   0  -3   4 1731.97   25.90
   0  -3   5  314.51    7.30
   0  -3   5  316.79    6.17
   0  -3   6 1093.89   19.38
   0  -3   6 1065.00   17.40
   0  -3   7  516.19   11.63
   0  -3   7  497.05    9.57
   0  -3   8  884.77   17.16
   0  -3  -8  875.63   17.74
   0  -3  -8  849.49   17.57
   0  -3   8  827.09   15.43
   0  -3   9  373.21    9.88
   0  -3  -9  382.02   10.31
   0  -3   9  396.13   10.97
   0  -3  -9  363.55   10.09
   0  -3   9  343.34    8.27
   0  -3  10  729.73   16.10
   0  -3 -10  732.04   16.37
   0  -3  10  741.92   17.30
   0  -3 -10  705.59   16.23
   0  -3  10  800.47   16.85
   0  -3  10  652.69   14.01
   0  -3  11   98.10    4.99
   0  -3  11   83.35    4.68
   0  -3  11   88.73    5.26
   0  -3 -11   85.03    4.74
   0  -3  11   94.67    4.92
   0  -3 -11   87.87    4.81
   0  -3 -12  275.42    8.81
   0  -3  12  268.66    8.59
   0  -3  12  260.96    8.60
   0  -3  12  258.49    9.33
   0  -3  12  237.72    8.29
   0  -3 -12  268.64    8.55
   0  -3  13    5.86    1.68
   0  -3  13    4.44    1.65
   0  -3 -13    4.36    1.56
   0  -3 -13    5.36    1.52
   0  -3  14   98.58    4.49
   0  -3  14  104.58    4.63
   0  -3 -14  119.83    5.43
   0  -3 -14  112.57    4.70
   0  -3 -15    4.29    1.06
   0  -3  15    3.12    1.10
   0  -3  15    2.57    1.04
   0  -3 -15    3.40    1.26
   0  -2   0 3514.64   50.38
   0  -2  -1 1940.35   28.51
   0  -2   1 2004.24   28.76
   0  -2   2 3757.90   54.49
   0  -2   3 1594.98   24.06
   0  -2   3 1548.07   23.27
   0  -2   4  891.04   14.08
   0  -2   5  255.94    5.23
   0  -2   6  671.12   11.65
   0  -2  -7  379.59    9.15
   0  -2   7  330.38    7.17
   0  -2   8  379.17    9.25
   0  -2  -8  314.50    8.29
   0  -2  -8  447.93   10.23
   0  -2  -8  383.53    9.90
   0  -2   8  386.78    9.94
   0  -2  -8  365.55    9.72
   0  -2   8  381.01    8.16
   0  -2   9   32.40    2.63
   0  -2  -9   32.73    2.85
   0  -2   9   36.98    3.01
   0  -2  -9   30.64    2.77
   0  -2   9   27.75    2.10
   0  -2  10   11.50    1.94
   0  -2 -10    9.69    1.78
   0  -2  10   13.26    2.36
   0  -2 -10    9.28    2.03
   0  -2 -10    9.71    2.01
   0  -2  10   10.79    1.59
   0  -2  11  152.68    6.29
   0  -2  11  153.61    6.79
   0  -2 -11  157.92    6.63
   0  -2  11  164.78    6.62
   0  -2 -11  153.63    6.40
   0  -2  11  139.91    5.16
   0  -2  12   18.59    2.48
   0  -2  12   18.23    2.58
   0  -2 -12   26.13    3.30
   0  -2 -12   19.59    2.57
   0  -2 -12   18.62    2.49
   0  -2  12   16.44    2.43
   0  -2 -12   28.38    3.30
   0  -2  12   18.98    2.66
   0  -2 -13   59.58    3.86
   0  -2  13   61.40    3.86
   0  -2  13   59.77    3.80
   0  -2 -14    7.20    1.59
   0  -2  14    5.87    1.64
   0  -2  14    5.57    1.63
   0  -2 -15   31.05    2.15
   0  -2  15   27.66    2.19
   0  -2  15   29.01    2.19
   0  -2  15   23.77    2.18
   0  -2 -15   33.69    2.63
   0  -2  16   24.92    1.52
   0  -2 -16   31.16    1.84
   0  -1   0    0.19    0.08
   0  -1   1  775.75   11.60
   0  -1   2 2191.11   31.74
   0  -1   3  534.62    8.62
   0  -1   4 1430.27   21.66
   0  -1   5  562.80    9.75
   0  -1  -6 2817.60   41.82
   0  -1   6 2502.62   38.98
   0  -1   7  228.38    5.64
   0  -1  -7  276.57    7.54
   0  -1   8  366.46    8.99
   0  -1  -8  334.92    8.38
   0  -1  -8  349.48    9.56
   0  -1   8  367.90    8.19
   0  -1  -8  352.92    9.71
   0  -1   9   16.18    1.91
   0  -1  -9    9.78    1.55
   0  -1  -9   12.19    1.98
   0  -1   9   14.12    1.64
   0  -1  -9   15.84    2.11
   0  -1  -9   17.84    2.20
   0  -1  10  231.17    7.61
   0  -1 -10  236.50    8.09
   0  -1  10  241.85    8.23
   0  -1  10  223.82    6.63
   0  -1 -10  244.82    8.28
   0  -1  11  149.25    6.13
   0  -1  11  151.42    6.58
   0  -1  11  172.68    6.77
   0  -1 -11  163.18    6.65
   0  -1 -11  166.64    6.85
   0  -1  12  212.43    8.08
   0  -1 -12  262.51    9.89
   0  -1  12  202.26    7.65
   0  -1 -12  237.59    8.12
   0  -1  12  220.87    7.78
   0  -1  12  222.58    7.70
   0  -1 -12  238.45    8.33
   0  -1  13   20.34    2.45
   0  -1  13   21.89    2.61
   0  -1 -13   23.61    2.67
   0  -1  14   65.20    3.72
   0  -1  14   69.28    3.88
   0  -1  15    4.03    1.24
   0  -1  15    3.33    1.23
   0  -1 -15    5.78    1.20
   0  -1 -15    5.84    1.52
   0  -1  15    4.38    1.34
   0  -1  16   12.27    1.15
   0  -1 -16   16.19    1.48
   0  -1  16   14.49    1.26
   0  -1  16   16.38    1.37
   0   0   1 2314.85   33.11
   0   0   2 2390.26   34.57
   0   0  -3  608.45   12.06
   0   0   3  778.02   11.35
   0   0  -4 1173.19   21.88
   0   0   4 1459.67   20.81
   0   0   5  444.07    8.11
   0   0  -5  429.81    9.56
   0   0   6  291.09    6.28
   0   0  -6  297.52    7.80
   0   0   7  255.23    6.31
   0   0  -7  339.65    8.53
   0   0   8   31.94    2.36
   0   0  -8   60.63    2.96
   0   0  -8   49.78    3.21
   0   0   8   27.37    2.00
   0   0  -8   49.04    3.25
   0   0  -8   32.18    2.74
   0   0  -9    5.52    1.31
   0   0  -9    2.20    1.28
   0   0  -9    1.10    1.15
   0   0   9    0.73    1.04
   0   0   9    1.80    1.10
   0   0  10  146.47    5.73
   0   0 -10  121.28    5.03
   0   0 -10  137.73    6.15
   0   0  10  134.26    4.89
   0   0 -10  137.35    6.15
   0   0  11  542.44   13.96
   0   0  11  525.32   13.23
   0   0 -11  512.02   12.41
   0   0 -11  682.23   17.33
   0   0 -11  579.87   14.53
   0   0 -11  689.94   14.87
   0   0  11  539.43   13.79
   0   0 -11  556.41   14.10
   0   0  12   44.71    3.58
   0   0 -12   52.41    4.49
   0   0  12   50.03    3.65
   0   0 -12   49.62    3.92
   0   0  12   50.70    3.72
   0   0  12   50.12    3.61
   0   0  13    4.88    1.64
   0   0  13    5.60    1.75
   0   0 -13    7.99    1.96
   0   0  14    0.74    1.28
   0   0  14    1.35    1.27
   0   0 -14    0.87    1.20
   0   0  15    8.27    1.49
   0   0 -15   10.96    1.39
   0   0  15   10.97    1.63
   0   0  15   10.01    1.48
   0   0 -15   11.95    1.77
   0   0  16   37.01    1.99
   0   0  16   51.41    2.26
   0   1   0    4.90    0.25
   0   1  -1  827.47   12.40
   0   1   2 2436.70   35.41
   0   1   3  531.91    8.20
   0   1  -3  412.55    8.45
   0   1   4 1530.02   20.24
   0   1  -4 1006.28   20.44
   0   1   5  593.47    9.91
   0   1  -5  458.45   10.67
   0   1   6 2716.33   41.42
   0   1  -6 2762.18   43.60
   0   1   7  251.74    6.34
   0   1  -7  280.28    7.90
   0   1  -8  352.26    8.53
   0   1  -8  342.08    9.52
   0   1  -8  357.27    9.83
   0   1   9   13.32    1.81
   0   1  -9   12.66    1.65
   0   1  -9   12.04    1.93
   0   1  -9   12.83    2.09
   0   1   9   13.71    1.65
   0   1 -10  317.91    9.94
   0   1 -10  304.22    8.62
   0   1  10  309.61    8.99
   0   1 -10  321.97   10.16
   0   1 -11  180.56    8.39
   0   1 -11  147.95    5.77
   0   1 -11  199.41    7.37
   0   1 -11  152.43    6.87
   0   1  11  140.48    6.01
   0   1  12  238.94    8.32
   0   1  12  232.72    7.97
   0   1  13   22.86    2.55
   0   1 -13   29.86    2.96
   0   1 -14   74.84    3.93
   0   1  14   63.39    3.65
   0   1  15    5.50    1.27
   0   1 -15    8.67    1.60
   0   1  16   17.56    1.40
   0   1  16   15.79    1.38
   0   2   0 3031.58   43.60
   0   2   1 1758.92   26.96
   0   2  -1 1957.27   27.15
   0   2  -2 4192.86   60.71
   0   2  -3 1548.82   25.39
   0   2   3 1699.44   24.77
   0   2   4  960.13   15.64
   0   2   5  244.86    5.59
   0   2   6  637.66   11.86
   0   2  -7  259.23    9.02
   0   2   7  316.94    7.18
   0   2  -8  318.65    9.36
   0   2  -8  335.78    8.26
   0   2  -8  314.11    9.21
   0   2  -9   33.09    3.04
   0   2  -9   37.53    3.85
   0   2  -9   27.93    2.34
   0   2  -9   32.32    2.97
   0   2 -10    9.11    2.12
   0   2 -10    7.77    2.30
   0   2 -10    7.56    1.66
   0   2 -10    6.82    2.09
   0   2 -11  201.86    7.70
   0   2 -11  181.83    7.64
   0   2  11  171.66    6.85
   0   2 -11  204.71    9.05
   0   2 -11  155.94    6.07
   0   2  12   17.68    2.49
   0   2 -12   17.65    2.25
   0   2 -12   21.79    3.20
   0   2 -12   22.00    2.86
   0   2  12   13.65    2.19
   0   2  12   18.87    2.46
   0   2 -13   65.90    4.20
   0   2  13   53.95    3.65
   0   2 -14    6.63    1.54
   0   2  14    4.13    1.50
   0   2  15   29.97    2.28
   0   2 -15   35.21    2.65
   0   2  16   19.18    1.43
   0   2  16   25.67    1.53
   0   3   0    1.35    0.32
   0   3  -1 2564.80   38.07
   0   3   1 2612.65   37.90
   0   3  -2  436.71    7.79
   0   3  -3  725.04   12.89
   0   3  -3  773.05   12.88
   0   3  -4 1568.81   25.56
   0   3  -4 1554.32   25.31
   0   3  -5  256.19    7.02
   0   3  -5  255.17    7.00
   0   3  -6  899.77   16.71
   0   3  -6  649.39   15.25
   0   3  -7  573.74   12.93
   0   3  -7  477.09    9.99
   0   3  -8  800.02   18.29
   0   3  -8  835.32   19.85
   0   3  -8  853.90   16.88
   0   3  -9  416.44   11.98
   0   3   9  436.09   10.52
   0   3  -9  451.89   13.58
   0   3  -9  409.58   10.37
   0   3  10  779.94   17.02
   0   3 -10  801.25   18.53
   0   3  10  710.17   16.06
   0   3 -10  855.13   20.57
   0   3 -10  741.10   16.05
   0   3  11   98.08    5.08
   0   3 -11  126.44    7.18
   0   3 -11  109.55    5.03
   0   3 -11  116.11    6.09
   0   3  11  111.51    5.23
   0   3  11  101.42    4.92
   0   3 -12  280.08    8.32
   0   3 -12  310.72   11.28
   0   3 -12  335.66   10.94
   0   3  12  262.50    8.46
   0   3  12  252.19    8.23
   0   3  12  234.81    8.12
   0   3 -12  315.33   10.04
   0   3  13    5.79    1.60
   0   3  13    7.25    1.74
   0   3 -13   11.55    2.09
   0   3 -14  120.54    4.72
   0   3 -14  118.87    5.41
   0   3 -15    3.47    1.25
   0   3 -15    4.59    1.36
   0   3  15    2.16    1.02
   0   3  16    4.79    0.79
   0   4   0   93.29    2.45
   0   4   1  190.59    3.90
   0   4  -1  177.28    4.01
   0   4   2 1606.33   24.75
   0   4  -2 1654.84   25.10
   0   4  -3  706.39   12.46
   0   4  -4  825.29   14.60
   0   4  -4  773.91   14.73
   0   4  -5   83.59    3.65
   0   4  -5   76.87    3.67
   0   4  -6  166.44    5.99
   0   4  -6  160.38    6.06
   0   4  -7   11.07    1.95
   0   4  -7   15.88    1.63
   0   4  -7   17.82    2.25
   0   4   8  263.28    6.22
   0   4  -8  282.32    7.64
   0   4  -8  240.17    9.23
   0   4   8  321.90    7.91
   0   4  -8  250.20    8.54
   0   4  -8  357.62   10.67
   0   4  -8  275.46    7.10
   0   4  -9   20.08    2.19
   0   4  -9   19.68    2.99
   0   4   9   16.91    1.99
   0   4  -9   13.02    1.60
   0   4  -9   15.52    2.38
   0   4  -9   25.00    3.08
   0   4 -10   47.84    3.24
   0   4 -10   57.33    4.90
   0   4  10   49.24    3.25
   0   4  10   49.08    3.54
   0   4 -10   53.98    4.23
   0   4 -11   35.24    3.01
   0   4 -11   41.28    4.29
   0   4  11   36.47    2.96
   0   4  11   41.79    3.31
   0   4 -11   41.87    3.81
   0   4  11   33.81    3.04
   0   4 -12  124.64    6.93
   0   4 -12  114.92    5.02
   0   4  12   97.66    4.80
   0   4  12   98.53    4.74
   0   4  12   90.70    4.70
   0   4 -12  124.51    6.07
   0   4 -12  140.03    6.87
   0   4 -13   40.41    3.19
   0   4  13   33.72    2.80
   0   4  13   35.13    2.82
   0   4 -13   40.05    2.88
   0   4  14   15.82    1.87
   0   4  14   13.04    1.73
   0   4 -14   19.30    2.30
   0   4  15    7.06    1.27
   0   4  15    9.02    1.25
   0   5   0    0.91    0.45
   0   5   1  854.75   14.01
   0   5  -1  832.69   13.95
   0   5   2  252.85    5.40
   0   5  -3  567.37   10.71
   0   5  -4   88.44    3.45
   0   5  -4   87.42    3.67
   0   5  -5 1917.17   30.83
   0   5  -5 1754.66   31.05
   0   5  -6   78.19    4.06
   0   5  -6   78.66    4.27
   0   5  -7  682.95   12.82
   0   5  -7  620.00   15.15
   0   5   8  130.18    4.68
   0   5  -8   92.63    5.49
   0   5  -8  116.26    4.65
   0   5   8  103.82    3.54
   0   5  -8  104.24    5.29
   0   5  -8  116.26    4.36
   0   5   9  435.98   10.04
   0   5  -9  379.63   12.53
   0   5  -9  386.27    9.93
   0   5   9  330.58    7.85
   0   5  -9  521.17   14.08
   0   5  -9  377.00    9.26
   0   5  -9  382.62   11.55
   0   5   9  455.45   10.91
   0   5  10  400.55   10.85
   0   5 -10  424.78   12.44
   0   5 -10  423.05   13.67
   0   5 -10  399.85   10.51
   0   5 -10  397.57    9.58
   0   5  10  421.54   10.84
   0   5  10  396.75   10.24
   0   5  11  174.22    6.70
   0   5  11  175.63    6.55
   0   5  11  175.95    6.34
   0   5 -11  195.66    8.99
   0   5 -11  183.86    6.64
   0   5 -11  233.27    9.14
   0   5 -11  222.81    8.78
   0   5  11  163.34    6.41
   0   5 -11  199.21    8.05
   0   5 -12   61.54    4.20
   0   5  12   51.46    3.46
   0   5  12   56.21    3.53
   0   5 -12   56.68    3.55
   0   5  13   27.78    2.49
   0   5  13   32.71    2.63
   0   5 -13   36.16    2.69
   0   5 -13   40.84    3.40
   0   5 -13   36.01    2.85
   0   5  14    8.28    1.38
   0   5  15   46.81    2.30
   0   5  15   38.93    2.23
   0   6   0  561.52   10.03
   0   6   0  533.18   10.15
   0   6  -1 2913.40   43.62
   0   6   1 2866.97   43.47
   0   6  -2  442.89    8.78
   0   6  -2  429.29    6.91
   0   6  -2  416.51    9.00
   0   6   2  439.19    6.99
   0   6   3 3307.22   48.84
   0   6  -4 1513.86   26.13
   0   6  -5  400.18    9.55
   0   6  -5  367.71    9.89
   0   6  -6  717.10   15.88
   0   6  -6  666.47   16.31
   0   6   7   47.63    2.26
   0   6  -7   36.39    3.20
   0   6  -7   46.34    2.84
   0   6  -7   40.22    3.55
   0   6  -7   36.34    2.95
   0   6  -8   21.22    2.93
   0   6   8   18.12    1.56
   0   6   8   21.76    2.00
   0   6  -8   15.55    2.48
   0   6  -8   19.93    2.07
   0   6  -8   22.00    2.07
   0   6  -8   19.82    2.47
   0   6   9   23.47    1.78
   0   6  -9   26.64    3.40
   0   6  -9   30.07    2.61
   0   6  -9   27.73    3.06
   0   6   9   32.87    2.85
   0   6   9   29.72    2.67
   0   6   9   32.46    2.51
   0   6  -9   27.90    2.37
   0   6 -10    7.07    1.93
   0   6 -10   13.35    2.54
   0   6  10    6.27    1.63
   0   6  10    5.81    1.47
   0   6 -10    3.83    1.96
   0   6 -10    7.05    1.65
   0   6  10    7.23    1.60
   0   6 -10    5.60    1.32
   0   6 -10   10.74    2.50
   0   6  11   89.99    4.33
   0   6  11   85.86    4.33
   0   6 -11   89.66    4.50
   0   6 -11   80.79    5.69
   0   6 -11  106.97    6.16
   0   6 -11   85.20    3.74
   0   6  11   78.74    4.34
   0   6 -11   93.53    5.34
   0   6 -11  109.83    6.31
   0   6 -12    8.06    1.70
   0   6  12    9.17    1.63
   0   6  12    6.96    1.59
   0   6 -12    5.88    1.69
   0   6  13    4.86    1.32
   0   6 -13    5.51    1.42
   0   6  14    5.49    1.15
   0   6  14    3.99    1.26
   0   6  15   12.04    1.18
   0   6 -15   31.58    2.21
   0   7   0    3.06    0.80
   0   7   0    0.50    0.64
   0   7  -1  280.06    6.56
   0   7   1  285.58    6.59
   0   7  -2  279.00    6.74
   0   7   2  288.22    6.60
   0   7  -3  132.69    2.98
   0   7   3  128.32    3.07
   0   7  -4  258.01    5.85
   0   7   4  274.50    6.11
   0   7   5  223.43    5.97
   0   7  -5  213.42    6.28
   0   7  -5  220.23    6.05
   0   7  -6   18.47    1.95
   0   7  -6   19.41    2.43
   0   7   6   21.80    1.99
   0   7  -6   16.75    1.98
   0   7  -7  451.70   14.11
   0   7  -7  474.51   13.26
   0   7  -8  122.47    5.99
   0   7   8  180.62    6.15
   0   7   8  137.94    4.41
   0   7  -8  175.83    8.25
   0   7  -8  161.35    5.80
   0   7  -8  114.74    6.27
   0   7  -8  149.95    5.49
   0   7   8  183.12    6.08
   0   7   8  179.01    5.66
   0   7   9  895.78   16.85
   0   7   9  903.31   17.38
   0   7  -9  815.45   17.08
   0   7  -9  705.94   19.26
   0   7  -9 1138.15   21.91
   0   7   9  754.50   14.84
   0   7  -9 1050.65   22.98
   0   7  -9  798.45   16.56
   0   7   9  883.11   17.46
   0   7  -9  772.29   18.58
   0   7 -10  407.26   12.31
   0   7 -10  410.64   13.18
   0   7 -10  319.38    9.16
   0   7 -10  303.83    8.43
   0   7  10  326.88    9.10
   0   7  10  326.11    8.77
   0   7 -10  315.64   10.33
   0   7  10  316.66    9.13
   0   7 -11  499.01   11.00
   0   7 -11  509.63   12.07
   0   7  11  496.75   11.56
   0   7 -12   28.07    2.48
   0   7  12   23.19    2.20
   0   7  13   74.02    3.82
   0   7 -13   90.59    3.92
   0   7  14   17.86    1.64
   0   7 -14   33.44    2.73
   0   7 -15    2.55    0.84
   0   8   0  556.70   11.26
   0   8   1 1063.37   18.44
   0   8  -1 1036.57   18.32
   0   8   2  379.09    8.38
   0   8  -2  361.67    8.50
   0   8  -3 1434.87   24.58
   0   8  -4   96.75    3.80
   0   8  -4   91.31    4.04
   0   8  -5 1494.07   25.27
   0   8  -5 1485.20   25.99
   0   8  -5 1524.46   24.55
   0   8  -6  279.10    7.50
   0   8  -6  208.38    6.68
   0   8  -6  282.50    7.81
   0   8  -6  221.03    8.75
   0   8   6  284.60    7.23
   0   8  -7  418.02   13.88
   0   8  -7  446.69   11.98
   0   8   8   21.04    1.78
   0   8  -8   24.15    3.43
   0   8  -8   23.15    2.34
   0   8   8   23.71    2.13
   0   8   9  207.93    5.77
   0   8  -9  216.71    7.29
   0   8  -9  216.11    7.01
   0   8 -10    7.52    1.78
   0   8  10    6.89    1.44
   0   8 -10    7.85    1.58
   0   8  10    4.74    1.01
   0   8 -11   69.45    3.46
   0   8 -11   73.75    3.95
   0   8  11   70.41    3.54
   0   8 -12    9.66    1.71
   0   8  12    9.33    1.69
   0   8 -13   28.75    2.19
   0   8  13   20.04    1.92
   0   8 -14   13.98    1.79
   0   9   0    5.06    1.05
   0   9   1   18.97    1.76
   0   9  -1   21.37    1.93
   0   9  -1   25.00    1.96
   0   9   2  106.69    4.09
   0   9  -2   97.47    4.42
   0   9  -2  106.18    4.20
   0   9  -3   86.01    3.96
   0   9  -3   76.05    3.45
   0   9  -3   82.28    4.05
   0   9  -3   90.69    3.58
   0   9  -4  166.20    5.51
   0   9  -4  160.82    5.82
   0   9  -4  174.72    5.21
   0   9  -5   62.92    3.77
   0   9  -5   71.62    3.92
   0   9  -5   70.67    3.29
   0   9  -6  105.27    4.52
   0   9  -6  115.81    4.38
   0   9  -6  116.07    5.09
   0   9  -7  201.70    6.85
   0   9   7  243.44    6.55
   0   9   8  175.64    5.29
   0   9  -8  170.22    6.36
   0   9   9  755.40   14.64
   0   9  -9  798.57   16.61
   0   9 -10   91.89    4.46
   0   9 -10   87.20    4.16
   0   9  10   87.33    4.63
   0   9 -11  257.18    7.53
   0   9 -11  257.70    6.98
   0   9 -12    9.14    1.23
   0   9 -12   10.37    1.69
   0   9 -12   11.29    2.33
   0   9 -13   94.37    3.67
   0   9 -13  119.03    5.20
   0   9 -14    3.28    0.87
   0  10   0  708.67   14.25
   0  10   0  644.68   14.42
   0  10   1 1802.70   31.15
   0  10  -1 2068.40   33.38
   0  10   1 2175.39   33.27
   0  10  -1 1885.59   33.77
   0  10   1 2058.13   33.36
   0  10  -2  273.13    7.18
   0  10   2  284.28    7.57
   0  10  -2  271.82    7.62
   0  10  -3 1481.49   27.68
   0  10  -3 1497.32   26.88
   0  10  -3 1494.58   26.29
   0  10  -4   72.08    3.42
   0  10  -4   69.44    3.60
   0  10  -4   69.18    3.94
   0  10  -5  273.43    7.26
   0  10  -5  270.93    8.51
   0  10  -5  255.57    8.36
   0  10  -5  267.31    7.75
   0  10  -6   19.42    2.08
   0  10  -6   17.59    2.24
   0  10  -6   13.84    2.19
   0  10  -6   14.39    1.97
   0  10  -7   60.42    4.27
   0  10  -7   70.38    3.88
   0  10  -8  156.51    6.04
   0  10  -8  154.47    5.94
   0  10   8  145.54    4.78
   0  10  -9  152.87    5.88
   0  10  -9  142.00    6.91
   0  10   9  164.67    4.88
   0  10 -10   67.47    3.64
   0  10  10   59.55    2.63
   0  10 -11   18.36    1.85
   0  10 -11   18.43    2.07
   0  10 -11   23.28    2.98
   0  10 -12   36.14    1.99
   0  10 -12   38.12    2.47
   0  10 -13    1.11    0.84
   0  10 -13    2.09    1.02
   0  11   0    2.56    0.87
   0  11   0    5.74    1.41
   0  11   1  225.24    6.39
   0  11  -1  232.34    8.08
   0  11   1  268.51    7.89
   0  11   1  254.31    7.50
   0  11  -1  245.62    7.67
   0  11  -2  221.85    7.11
   0  11  -2  215.71    6.56
   0  11  -2  201.32    7.60
   0  11   2  222.07    6.67
   0  11  -3   20.29    2.19
   0  11  -3   23.42    2.26
   0  11  -3   20.78    2.10
   0  11  -3   20.09    2.48
   0  11  -4  127.10    4.80
   0  11  -4  128.96    5.25
   0  11  -4  120.29    5.44
   0  11  -5  257.66    7.24
   0  11  -5  247.01    8.41
   0  11  -5  268.89    8.02
   0  11  -6   58.05    4.09
   0  11  -6   63.74    3.78
   0  11  -7  604.31   14.33
   0  11  -7  650.39   14.13
   0  11  -8  101.56    4.91
   0  11  -8  108.22    4.92
   0  11   8  104.59    3.99
   0  11  -9  123.03    5.23
   0  11   9  117.11    4.04
   0  11 -10  134.36    5.03
   0  11  10  116.71    3.69
   0  11 -11   43.01    2.52
   0  11 -11   54.29    3.69
   0  11 -12   21.11    1.44
   0  11 -13   18.68    1.37
   0  12   0  975.93   20.81
   0  12   0 1056.17   20.41
   0  12  -1  727.71   17.25
   0  12   1  796.07   16.53
   0  12   1  776.52   16.30
   0  12  -1  716.88   16.30
   0  12  -2  236.96    7.65
   0  12  -2  247.07    7.47
   0  12  -2  231.78    8.65
   0  12  -3  279.25    8.70
   0  12  -3  265.33    8.25
   0  12  -3  274.83    9.58
   0  12  -3  290.76    8.02
   0  12  -4  122.64    5.35
   0  12  -4  117.65    5.45
   0  12  -4  117.34    6.07
   0  12  -4  129.44    4.94
   0  12  -4  116.49    6.04
   0  12  -5  215.68    7.24
   0  12  -5  196.56    7.45
   0  12  -5  207.55    6.47
   0  12  -6   28.65    2.92
   0  12  -6   36.12    2.93
   0  12  -7  151.10    6.38
   0  12  -7  151.43    5.97
   0  12  -8   42.70    3.30
   0  12  -8   45.60    3.24
   0  12   8   44.64    2.59
   0  12  -9   83.01    4.18
   0  12  -9   85.59    4.17
   0  12   9   79.11    3.15
   0  12 -10   17.84    1.72
   0  12 -10   22.54    2.09
   0  12  10   17.68    1.33
   0  12 -10   22.48    2.17
   0  12 -11    4.87    1.10
   0  13   0    0.30    1.32
   0  13   0    0.71    1.11
   0  13  -1   78.88    4.51
   0  13   1   88.88    4.58
   0  13  -1   80.94    5.01
   0  13  -1   83.07    4.46
   0  13  -1   73.65    4.29
   0  13  -2   27.64    3.28
   0  13  -2   27.98    2.69
   0  13  -2   24.26    2.59
   0  13  -3  186.30    8.04
   0  13  -3  196.04    6.47
   0  13  -3  184.63    6.96
   0  13  -4   60.18    4.51
   0  13  -4   64.16    4.76
   0  13  -4   69.85    3.74
   0  13  -4   71.74    4.21
   0  13  -5   64.72    4.83
   0  13  -5   73.41    3.75
   0  13  -5   73.19    4.38
   0  13  -5   74.03    4.22
   0  13  -6  158.95    7.85
   0  13  -6  207.67    7.13
   0  13  -7   50.66    3.43
   0  13  -7   50.89    3.74
   0  13  -8  413.99   10.32
   0  13   8  390.15    8.75
   0  13  -8  417.61   10.80
   0  13  -9  138.52    5.09
   0  13  -9  129.89    5.07
   0  13 -10   27.08    2.07
   0  13 -10   29.53    2.23
   0  13 -11   47.23    2.22
   0  13 -11   53.47    2.53
   0  13 -12   17.88    1.29
   0  14   0  574.71   13.80
   0  14   0  565.11   13.99
   0  14   0  549.24   13.50
   0  14  -1  179.66    7.05
   0  14   1  197.93    6.75
   0  14  -1  183.28    7.66
   0  14  -1  181.99    6.76
   0  14   1  150.43    6.20
   0  14  -1  164.56    6.69
   0  14  -2  332.08   11.37
   0  14  -2  339.31   10.15
   0  14  -3  144.78    7.36
   0  14  -3  159.65    5.80
   0  14  -3  153.24    6.38
   0  14  -4  228.26    8.95
   0  14  -4  246.02    7.27
   0  14  -4  247.85    8.23
   0  14  -5   10.67    1.79
   0  14  -5   12.35    2.05
   0  14  -6  112.12    5.16
   0  14  -7   10.92    1.86
   0  14   7   12.15    1.54
   0  14  -7   12.34    2.25
   0  14  -8    1.71    1.19
   0  14   8    0.73    0.82
   0  14  -8    1.05    1.29
   0  14  -9    7.67    1.44
   0  14  -9    7.76    1.52
   0  14   9    5.32    0.90
   0  14 -10   11.51    1.38
   0  14 -10   10.83    1.39
   0  14 -10   10.13    1.09
   0  14 -11    2.38    0.74
   0  15   0   -0.07    1.74
   0  15   1   36.83    3.48
   0  15  -1   36.12    3.11
   0  15  -2   12.34    1.99
   0  15  -2    9.62    1.81
   0  15  -3   13.51    1.99
   0  15  -3   13.97    2.08
   0  15  -4  244.25    9.30
   0  15  -4  268.16    7.45
   0  15  -4  268.82    8.52
   0  15  -5  118.98    5.31
   0  15  -5  114.14    5.99
   0  15  -6  314.47    8.89
   0  15   7    0.94    0.87
   0  15  -7    1.52    1.13
   0  15  -8  249.95    6.71
   0  15  -8  240.76    7.09
   0  15  -9   23.07    1.79
   0  15  -9   25.52    1.98
   0  15  -9   25.06    1.89
   0  15 -10  119.06    3.47
   0  16   0  653.58   14.78
   0  16   1   71.06    4.45
   0  16  -1   74.36    4.12
   0  16  -1   75.05    4.29
   0  16   2  478.63   12.79
   0  16  -2  507.38   11.47
   0  16  -2  483.86   12.99
   0  16  -3   87.22    3.96
   0  16  -3   81.73    4.98
   0  16  -4  141.87    4.80
   0  16  -4  125.95    6.20
   0  16  -5  182.50    7.25
   0  16  -6   34.43    3.05
   0  16   7   30.92    1.75
   0  16  -8    3.44    1.18
   0  16   8    2.83    0.64
   0  16  -8    3.77    1.15
   0  16  -9   88.50    3.09
   0  17   0    0.86    1.36
   0  17   1   11.83    2.05
   0  17  -1   13.24    1.85
   0  17  -2    1.54    1.18
   0  17   2    1.28    1.55
   0  17  -3   18.46    1.82
   0  17   3   16.92    2.41
   0  17  -3   22.31    2.51
   0  17   4   92.36    4.66
   0  17  -4  108.79    5.14
   0  17   5   42.78    3.10
   0  17  -5   57.27    3.65
   0  17  -6  206.03    6.47
   0  17   6  166.00    4.36
   0  17   7    8.81    0.82
   0  17  -7   11.69    1.57
   0  17   7    8.80    1.39
   0  18   0  287.46    7.19
   0  18   1   38.70    2.61
   0  18  -1   36.92    2.29
   0  18   2  362.37    8.72
   0  18   3   36.30    2.56
   0  18   4  175.48    5.38
   0  18   5   42.10    1.83
   0  18   5   34.11    2.22
   0  18  -6  179.22    5.27
   0  18  -6  178.60    4.98
   1 -19  -3   52.70    2.29
   1 -19  -3   52.42    2.25
   1 -19  -2   69.15    2.87
   1 -19  -1  141.26    4.32
   1 -19   0  119.47    3.97
  -1 -19   0  117.78    3.87
   1 -19   0  123.08    4.06
  -1 -19  -1  117.26    3.80
   1 -19   1  129.62    4.07
  -1 -19  -2   50.36    2.35
  -1 -19  -2   49.13    2.40
  -1 -19  -3   67.80    2.59
   1 -18  -6   79.33    2.74
   1 -18  -5    3.81    0.88
   1 -18  -5    3.55    0.83
   1 -18  -4  156.38    4.83
   1 -18  -4  162.40    4.76
   1 -18  -3   51.79    2.87
   1 -18  -3   51.92    2.86
   1 -18  -2  233.78    6.80
   1 -18  -2  256.23    7.09
  -1 -18   1   30.82    2.37
  -1 -18   0  136.03    4.91
   1 -18   0  134.59    5.10
  -1 -18   0  135.11    5.02
  -1 -18  -1    5.61    1.17
   1 -18   1    5.99    1.71
  -1 -18  -1    4.01    1.36
  -1 -18  -2   55.91    3.10
   1 -18   2   66.66    3.39
  -1 -18  -2   58.03    3.24
  -1 -18  -2   64.96    3.03
  -1 -18  -3  118.53    4.46
  -1 -18  -3  148.43    4.59
  -1 -18  -4   19.57    1.73
  -1 -18  -4   20.06    1.71
  -1 -18  -4   24.33    1.82
  -1 -18  -5   94.61    3.35
  -1 -18  -5   91.39    3.09
   1 -17  -7  115.89    3.71
   1 -17  -7  121.35    3.79
   1 -17  -7  115.69    3.73
   1 -17  -6   16.44    1.67
   1 -17  -6   13.02    1.44
   1 -17  -6   12.67    1.27
   1 -17  -6   16.00    1.67
   1 -17  -5  174.01    5.52
   1 -17  -5  140.18    4.91
   1 -17  -5  145.72    4.80
   1 -17  -5  174.15    5.41
   1 -17  -4   22.33    2.17
   1 -17  -4   18.88    2.03
   1 -17  -4   20.42    2.05
   1 -17  -3  231.20    7.39
   1 -17  -3  289.40    7.45
   1 -17  -2   37.96    3.12
  -1 -17   2   45.00    3.10
  -1 -17   1  159.36    5.95
  -1 -17   1  153.25    5.06
   1 -17   0   59.22    3.94
  -1 -17   0   53.91    3.60
  -1 -17   0   51.51    3.02
  -1 -17  -1   46.95    3.34
  -1 -17  -1   46.92    3.03
  -1 -17  -2   43.45    3.20
  -1 -17  -2   44.06    3.27
  -1 -17  -2   50.93    3.15
   1 -17   3  142.67    5.44
  -1 -17  -3  136.33    5.33
  -1 -17  -4  170.27    5.85
  -1 -17  -4  159.60    5.63
  -1 -17  -5   95.54    4.01
  -1 -17  -5   92.04    3.79
  -1 -17  -6  147.20    4.57
  -1 -17  -6  133.22    4.07
  -1 -17  -7    1.61    0.85
  -1 -17  -7    0.31    0.72
   1 -16  -9   75.99    2.71
   1 -16  -9   74.85    2.51
   1 -16  -8   38.72    2.25
   1 -16  -8   41.23    2.58
   1 -16  -8   36.00    2.13
   1 -16  -7   48.78    2.53
   1 -16  -7   53.86    3.01
   1 -16  -7   43.67    2.06
   1 -16  -7   53.27    2.95
   1 -16  -6   64.95    3.33
   1 -16  -6   64.56    3.11
   1 -16  -5    3.72    1.57
   1 -16  -5    3.21    1.41
   1 -16  -5    3.08    1.34
   1 -16  -4  106.11    4.94
   1 -16  -4  136.06    5.75
   1 -16  -3   41.05    3.39
   1 -16  -3   47.53    3.29
  -1 -16   3   41.52    2.44
   1 -16  -2  272.02    8.94
  -1 -16   2  301.62    8.95
  -1 -16   2  279.28    7.55
   1 -16  -2  294.88    8.44
  -1 -16   1   15.35    2.73
  -1 -16   1   13.11    1.82
   1 -16  -1   11.35    1.67
  -1 -16   0  275.30    8.97
  -1 -16   0  266.51    7.94
  -1 -16  -1  153.45    6.51
  -1 -16  -1  156.29    6.04
  -1 -16  -2   95.00    4.83
  -1 -16  -3  174.70    6.80
  -1 -16  -3  184.72    6.93
  -1 -16  -4   63.83    3.93
  -1 -16  -4   65.73    3.93
  -1 -16  -5   95.36    4.50
  -1 -16  -5   86.84    4.17
  -1 -16  -6   11.29    1.71
  -1 -16  -6   12.86    2.07
  -1 -16  -6   10.76    1.55
  -1 -16  -7   79.22    4.04
  -1 -16  -7   69.57    3.44
  -1 -16  -8    6.32    1.19
  -1 -16  -8    8.46    1.39
  -1 -16  -9   10.06    1.11
  -1 -16  -9   11.78    1.22
   1 -15 -10   71.24    2.45
   1 -15 -10   85.02    3.19
   1 -15  -9   42.45    2.31
   1 -15  -9   38.72    2.59
   1 -15  -8   74.82    3.08
   1 -15  -8   88.89    3.95
   1 -15  -8   93.75    4.43
   1 -15  -8   81.12    3.71
   1 -15  -7  128.17    5.21
   1 -15  -7  127.18    5.57
   1 -15  -6  107.54    4.71
   1 -15  -6  101.47    4.39
   1 -15  -5  361.44   10.11
   1 -15  -5  415.71   11.53
   1 -15  -4   69.50    4.32
   1 -15  -4   77.40    4.68
   1 -15  -3  344.16   10.45
  -1 -15   3  348.42    8.73
   1 -15  -2   62.58    4.59
   1 -15  -2   60.09    3.86
  -1 -15   2   56.97    3.32
  -1 -15   1   36.18    2.86
   1 -15  -1   43.72    3.10
  -1 -15   0   65.62    4.71
   1 -15   0   57.95    3.33
  -1 -15   0   61.32    3.77
  -1 -15  -1   71.06    4.79
  -1 -15  -1   66.09    4.15
  -1 -15  -2  133.09    6.12
  -1 -15  -3   96.57    5.51
  -1 -15  -4  385.45   10.93
  -1 -15  -4  378.73   10.80
  -1 -15  -5  333.49    9.51
  -1 -15  -5  302.03    9.14
  -1 -15  -5  287.68    8.79
  -1 -15  -5  340.32   10.43
  -1 -15  -6  346.99    9.50
  -1 -15  -6  383.57    9.91
  -1 -15  -6  335.12    9.00
  -1 -15  -6  372.66   10.85
  -1 -15  -7   69.46    3.53
  -1 -15  -7   80.05    3.87
  -1 -15  -7   73.34    4.35
  -1 -15  -7   77.28    4.08
  -1 -15  -8  213.04    7.08
  -1 -15  -8  217.32    6.53
  -1 -15  -8  213.93    6.19
  -1 -15  -9    7.84    1.47
  -1 -15  -9   10.04    1.40
  -1 -15  -9    8.61    1.28
  -1 -15 -10   22.04    1.48
  -1 -15 -10   19.52    1.64
   1 -14 -11   24.34    1.74
   1 -14 -11   26.81    1.63
   1 -14 -10    1.73    1.03
   1 -14 -10    2.68    0.88
   1 -14  -9  114.60    5.10
   1 -14  -9  114.53    4.41
   1 -14  -8   24.46    2.05
   1 -14  -8   27.42    2.50
   1 -14  -8   31.19    2.98
   1 -14  -7   46.83    3.78
   1 -14  -7   41.71    2.93
   1 -14  -6  106.01    5.69
   1 -14  -6  101.18    4.79
   1 -14  -5   38.66    3.53
   1 -14  -5   30.11    3.00
  -1 -14   4  120.49    4.49
   1 -14  -4  137.76    6.39
   1 -14  -4  128.01    5.91
  -1 -14   3  195.57    6.18
   1 -14  -3  177.26    7.32
  -1 -14   2  120.52    4.90
   1 -14  -2  132.16    5.92
   1 -14  -1  173.35    6.53
  -1 -14   1  160.04    5.99
  -1 -14   0   79.31    4.36
   1 -14   0   80.69    4.00
  -1 -14   0   73.92    3.93
  -1 -14  -1  423.66   12.27
  -1 -14  -1  452.22   12.00
  -1 -14  -2   85.48    5.15
  -1 -14  -3  189.87    7.67
  -1 -14  -3  175.22    7.38
  -1 -14  -4   31.44    3.14
  -1 -14  -4   30.32    3.21
  -1 -14  -4   29.98    3.16
  -1 -14  -5   65.44    4.56
  -1 -14  -5   58.31    4.01
  -1 -14  -5   55.82    3.84
  -1 -14  -6   48.89    3.91
  -1 -14  -6   46.46    3.43
  -1 -14  -6   52.76    3.73
  -1 -14  -6   42.18    3.13
  -1 -14  -7  105.51    4.73
  -1 -14  -7   98.20    4.23
  -1 -14  -7  108.90    5.64
  -1 -14  -8   47.54    3.61
  -1 -14  -8   45.42    3.23
  -1 -14  -8   49.20    3.20
  -1 -14  -9  152.66    5.94
  -1 -14  -9  161.16    5.51
  -1 -14  -9  161.36    5.41
  -1 -14 -10   23.15    2.11
  -1 -14 -10   24.74    1.91
  -1 -14 -10   19.03    1.30
  -1 -14 -10   24.80    1.87
  -1 -14 -11   35.08    1.74
  -1 -14 -11   33.86    1.72
   1 -13 -12   15.42    1.33
   1 -13 -12   13.75    1.20
   1 -13 -11    9.46    1.35
   1 -13 -11   10.37    1.55
   1 -13 -11    9.42    1.19
   1 -13 -10  231.60    6.73
   1 -13 -10  235.06    7.50
   1 -13 -10  216.66    6.31
   1 -13  -9    1.39    1.42
   1 -13  -9    2.53    1.23
   1 -13  -8   42.04    2.78
   1 -13  -8   44.07    3.32
   1 -13  -8   49.30    3.92
   1 -13  -7   66.39    4.63
   1 -13  -7   56.57    3.27
   1 -13  -7   59.84    3.62
  -1 -13   6   32.56    2.45
   1 -13  -6   36.47    3.05
   1 -13  -5  250.09    9.11
   1 -13  -5  245.37    8.21
  -1 -13   4  173.46    5.59
   1 -13  -4  186.52    7.46
   1 -13  -4  164.47    6.75
   1 -13  -3  114.98    5.67
  -1 -13   3  111.90    4.55
  -1 -13   2  322.61    8.75
   1 -13  -2  337.77    9.89
  -1 -13   1  328.72    9.58
  -1 -13   1  351.85    9.58
   1 -13   0  455.36   10.99
  -1 -13   0  473.35   11.76
  -1 -13  -1  293.63    8.31
   1 -13   1  298.98    8.01
  -1 -13  -2  307.01    9.52
  -1 -13  -2  289.11    9.35
  -1 -13  -3  461.57   12.62
  -1 -13  -3  454.90   12.55
  -1 -13  -4   57.52    4.21
  -1 -13  -4   63.13    4.50
  -1 -13  -4   62.39    4.29
  -1 -13  -5  199.11    8.22
  -1 -13  -5  193.09    8.03
  -1 -13  -5  195.40    7.34
  -1 -13  -6  159.25    7.32
  -1 -13  -6  161.39    7.36
  -1 -13  -6  160.47    6.42
  -1 -13  -6  154.16    6.06
  -1 -13  -7  173.82    7.53
  -1 -13  -7  166.81    6.31
  -1 -13  -7  153.07    5.64
  -1 -13  -8   94.27    4.30
  -1 -13  -8  109.82    5.00
  -1 -13  -8  103.92    5.59
  -1 -13  -8  103.43    5.03
  -1 -13  -9  120.65    4.99
  -1 -13  -9  119.22    5.66
  -1 -13  -9  121.06    5.08
  -1 -13 -10   72.84    3.55
  -1 -13 -10   72.15    3.54
  -1 -13 -11   91.97    3.50
  -1 -13 -11   88.78    3.42
   1 -12 -12   74.42    3.01
   1 -12 -12   76.80    3.39
   1 -12 -11  146.69    5.06
   1 -12 -11  137.23    5.50
   1 -12 -11  139.71    4.65
   1 -12 -10   37.11    2.86
   1 -12 -10   39.09    3.32
   1 -12 -10   34.95    2.67
   1 -12  -9   24.99    2.63
   1 -12  -9   18.19    1.81
   1 -12  -9   23.68    2.89
   1 -12  -9   29.30    2.66
   1 -12  -8   46.82    4.01
   1 -12  -8   44.93    2.99
  -1 -12   7   84.77    3.71
   1 -12  -7   91.02    5.47
   1 -12  -7   86.13    4.03
   1 -12  -7   90.19    4.41
   1 -12  -6  154.01    6.74
   1 -12  -6  152.18    7.08
  -1 -12   6  145.06    5.14
   1 -12  -6  147.01    5.94
  -1 -12   5  551.15   11.64
   1 -12  -5  584.39   14.46
   1 -12  -5  553.80   14.69
   1 -12  -5  557.85   13.45
  -1 -12   4  401.98    9.39
   1 -12  -4  416.46   11.70
   1 -12  -3  118.54    5.62
   1 -12  -3  124.90    5.40
  -1 -12   3  118.48    4.60
   1 -12  -2  131.27    5.59
   1 -12  -2  139.72    5.45
  -1 -12   2  127.73    4.98
   1 -12  -1  763.00   16.08
  -1 -12   1  764.13   15.85
  -1 -12   0  206.44    6.77
   1 -12   0  215.55    6.88
  -1 -12   0  228.09    7.55
  -1 -12  -1  324.21    8.59
  -1 -12  -1  344.91    9.78
   1 -12   1  323.12    8.29
  -1 -12  -1  329.45    9.63
  -1 -12  -2  502.71   11.50
  -1 -12  -2  516.73   13.11
  -1 -12  -3   69.65    4.39
  -1 -12  -3   64.05    4.24
  -1 -12  -3   66.07    4.30
  -1 -12  -4   65.22    4.43
  -1 -12  -4   55.71    4.11
  -1 -12  -4   57.36    3.97
  -1 -12  -5   89.49    5.26
  -1 -12  -5   84.71    5.21
  -1 -12  -5   91.67    4.87
  -1 -12  -6   68.46    4.75
   1 -12   6   60.05    2.97
  -1 -12  -6   64.70    4.60
  -1 -12  -6   64.82    4.07
  -1 -12  -6   63.74    3.82
  -1 -12  -7   41.49    3.82
  -1 -12  -7   40.76    3.80
  -1 -12  -7   47.96    3.74
  -1 -12  -7   44.42    3.30
  -1 -12  -7   38.04    2.84
  -1 -12  -8  129.96    5.70
  -1 -12  -8  111.04    4.85
  -1 -12  -8  120.39    5.66
  -1 -12  -8  125.65    6.34
  -1 -12  -9  227.29    7.59
  -1 -12  -9  235.33    7.69
  -1 -12 -10  177.42    6.16
  -1 -12 -10  186.66    6.26
  -1 -12 -11    5.48    1.32
  -1 -12 -11    4.37    1.39
  -1 -12 -12   63.25    2.70
  -1 -12 -12   74.33    3.15
   1 -11 -13   29.52    1.77
   1 -11 -12   41.27    2.31
   1 -11 -12   43.91    2.59
   1 -11 -11   77.57    3.69
   1 -11 -11   89.43    4.71
   1 -11 -11   88.22    4.09
   1 -11 -10   72.06    3.92
   1 -11 -10   76.91    4.79
   1 -11 -10   75.43    4.13
   1 -11  -9   63.32    3.95
   1 -11  -9   62.96    4.02
   1 -11  -9   52.25    2.95
  -1 -11   8   97.99    3.91
   1 -11  -8  108.90    5.49
   1 -11  -8  100.37    4.42
   1 -11  -7   47.52    3.93
  -1 -11   7   46.93    2.76
   1 -11  -7   43.30    3.07
   1 -11  -6  676.93   16.43
   1 -11  -6  671.19   14.52
  -1 -11   5  155.55    5.04
   1 -11  -5  156.59    6.85
   1 -11  -5  163.68    6.80
   1 -11  -5  154.17    6.01
   1 -11  -4  581.70   14.37
   1 -11  -4  592.74   13.86
  -1 -11   4  594.08   12.20
   1 -11  -3  104.67    4.73
   1 -11  -3   97.70    4.85
  -1 -11   3   98.08    4.02
   1 -11  -2  481.45   11.04
   1 -11  -2  450.68   11.26
  -1 -11   2  450.78   10.39
   1 -11  -1  304.19    7.38
   1 -11  -1  309.54    8.45
  -1 -11   1  306.21    8.36
  -1 -11   0  456.79   11.03
   1 -11   0  432.53   10.25
  -1 -11  -1  315.31    8.18
  -1 -11  -1  309.87    8.73
  -1 -11  -1  291.65    8.61
   1 -11   1  291.84    7.58
  -1 -11  -2  127.74    4.73
  -1 -11  -2  129.01    5.52
  -1 -11  -2  122.25    5.37
  -1 -11  -3  216.66    7.52
  -1 -11  -3  240.97    6.76
  -1 -11  -3  232.78    7.98
  -1 -11  -3  232.41    8.01
  -1 -11  -4  239.09    8.51
  -1 -11  -4  266.03    8.92
  -1 -11  -4  252.48    8.14
  -1 -11  -5   53.18    4.04
  -1 -11  -5   62.25    4.35
  -1 -11  -5   64.23    3.96
  -1 -11  -6   40.38    3.02
  -1 -11  -6   46.43    3.97
   1 -11   6   48.21    2.66
  -1 -11  -6   48.49    4.07
  -1 -11  -6   49.12    3.46
  -1 -11  -7  187.46    6.32
  -1 -11  -7  189.05    8.30
  -1 -11  -7  193.51    8.12
  -1 -11  -7  217.75    7.80
  -1 -11  -7  197.07    6.88
  -1 -11  -8   12.25    2.23
  -1 -11  -8   10.68    1.80
  -1 -11  -8   13.40    2.24
  -1 -11  -8   11.23    1.54
  -1 -11  -8   13.97    2.39
  -1 -11  -9  110.28    5.28
  -1 -11  -9  111.11    5.33
  -1 -11 -10   44.53    3.28
  -1 -11 -11   96.67    4.32
  -1 -11 -11  101.47    4.89
  -1 -11 -12   43.03    2.53
  -1 -11 -12   49.39    2.93
  -1 -11 -13   59.11    2.42
  -1 -11 -13   60.51    2.48
  -1 -11 -13   52.49    2.14
   1 -10 -13   21.01    1.96
   1 -10 -13   14.88    1.32
   1 -10 -13   18.23    1.65
   1 -10 -12   54.91    2.88
   1 -10 -12   58.68    3.21
   1 -10 -11   44.81    3.00
   1 -10 -11   46.54    3.22
   1 -10 -10   20.55    2.38
   1 -10 -10   21.58    2.55
   1 -10  -9  127.99    5.59
   1 -10  -9  107.30    6.05
  -1 -10   9  111.35    4.14
   1 -10  -9  130.24    5.75
   1 -10  -9  109.77    4.34
  -1 -10   8   23.64    1.98
   1 -10  -8   24.15    2.98
   1 -10  -8   23.37    2.26
  -1 -10   7  179.42    5.63
   1 -10  -7  162.92    7.39
   1 -10  -7  173.51    6.03
   1 -10  -6  124.45    6.16
  -1 -10   6  123.02    4.48
   1 -10  -6  126.90    5.09
  -1 -10   5  410.99    9.09
   1 -10  -5  427.83   11.47
   1 -10  -4   90.86    4.51
  -1 -10   4   78.21    3.35
   1 -10  -3  608.11   13.81
   1 -10  -3  617.49   13.26
  -1 -10   3  621.08   12.48
   1 -10  -2  169.82    4.69
   1 -10  -2  181.44    5.70
   1 -10  -2  164.74    5.84
  -1 -10   2  175.53    5.44
   1 -10  -1  452.16    9.36
   1 -10  -1  431.53    9.77
   1 -10  -1  420.67   10.12
  -1 -10   0  130.87    4.86
  -1 -10   0  127.46    4.84
   1 -10   0  124.06    4.48
  -1 -10  -1  763.77   14.52
  -1 -10  -1  674.93   14.67
  -1 -10  -1  745.86   15.03
   1 -10   1  707.12   13.95
  -1 -10  -2  300.97    7.45
  -1 -10  -2  295.46    8.26
  -1 -10  -3   74.98    3.35
  -1 -10  -3   70.46    4.01
  -1 -10  -3   75.41    4.09
  -1 -10  -4  188.69    6.54
  -1 -10  -4  175.17    6.86
  -1 -10  -5  274.26    8.17
  -1 -10  -5  283.11    9.42
  -1 -10  -6  172.36    6.28
  -1 -10  -6  171.48    6.03
  -1 -10  -6  169.74    7.56
   1 -10   6  174.62    5.17
  -1 -10  -7  254.78    7.85
  -1 -10  -7  275.22    8.85
   1 -10   7  254.86    6.40
  -1 -10  -7  246.34    9.62
  -1 -10  -7  245.45    7.24
  -1 -10  -8   74.15    3.97
  -1 -10  -8   86.16    4.75
  -1 -10  -8   84.38    4.78
  -1 -10  -9   25.51    3.21
  -1 -10  -9   22.89    2.65
  -1 -10 -10   66.02    4.64
  -1 -10 -10   72.50    4.23
  -1 -10 -11    0.42    1.35
  -1 -10 -11    0.65    1.27
  -1 -10 -12   19.42    2.20
  -1 -10 -12   18.22    2.00
  -1 -10 -12   22.17    2.07
  -1 -10 -13   14.06    1.53
  -1 -10 -13   12.79    1.45
  -1 -10 -13   11.54    1.30
   1  -9 -14   18.18    1.54
   1  -9 -14   18.18    1.42
   1  -9 -13  108.05    4.02
   1  -9 -13  111.58    4.63
   1  -9 -12   66.06    3.39
   1  -9 -12   65.85    3.58
   1  -9 -11   78.03    4.04
   1  -9 -11   78.95    4.18
   1  -9 -10    4.52    1.58
   1  -9 -10    3.48    1.59
   1  -9 -10    2.68    1.46
  -1  -9  10    4.81    1.10
   1  -9  -9  132.30    5.74
   1  -9  -9  142.91    6.95
  -1  -9   9  117.50    4.33
   1  -9  -9  148.22    6.16
   1  -9  -9  117.99    4.50
  -1  -9   8  676.38   13.10
   1  -9  -8  629.63   13.47
   1  -9  -7   46.85    3.86
  -1  -9   7   37.95    2.48
   1  -9  -7   43.64    2.83
   1  -9  -6  523.84   13.67
  -1  -9   6  532.29   11.04
   1  -9  -6  524.89   11.69
  -1  -9   5   63.55    2.91
   1  -9  -5   58.70    3.26
   1  -9  -4  203.54    6.75
  -1  -9   4  188.55    5.42
   1  -9  -3  207.77    6.26
  -1  -9   3  188.42    5.39
   1  -9  -2  947.37   15.79
   1  -9  -2  900.20   16.76
   1  -9  -1  138.38    4.40
  -1  -9   0 1063.26   18.65
   1  -9   0  994.86   17.61
  -1  -9  -1  456.93   10.76
  -1  -9  -1  494.60   10.87
  -1  -9  -2  103.28    4.33
  -1  -9  -2  101.09    4.32
  -1  -9  -3  986.46   17.06
  -1  -9  -3  954.60   18.67
  -1  -9  -4   83.55    4.00
  -1  -9  -4   89.12    4.56
  -1  -9  -5  131.37    5.11
  -1  -9  -5  122.98    5.80
  -1  -9  -6   73.84    3.89
   1  -9   6   77.48    3.16
  -1  -9  -7  243.42    8.03
  -1  -9  -7  226.25    7.07
   1  -9   7  219.84    5.79
  -1  -9  -7  216.50    8.75
  -1  -9  -7  221.57    6.54
  -1  -9  -8   51.81    3.77
  -1  -9  -8   54.17    3.34
  -1  -9  -9  263.30   10.14
  -1  -9  -9  295.22    9.23
  -1  -9 -10   15.71    2.61
  -1  -9 -10   21.40    2.54
  -1  -9 -11   57.69    3.67
  -1  -9 -11   56.69    3.68
  -1  -9 -12   30.63    2.76
  -1  -9 -12   26.36    2.39
  -1  -9 -12   27.45    2.46
  -1  -9 -13   51.28    2.91
  -1  -9 -13   47.86    2.65
  -1  -9 -13   53.00    2.85
  -1  -9 -14   10.24    1.19
  -1  -8  14   35.22    2.17
   1  -8 -14   43.52    2.31
   1  -8 -13   27.67    2.25
   1  -8 -13   29.37    2.13
   1  -8 -12   83.78    4.14
   1  -8 -12   81.25    3.95
   1  -8 -11   37.64    3.12
   1  -8 -11   36.71    2.98
   1  -8 -10    5.00    1.58
   1  -8 -10    5.45    1.63
  -1  -8  10    4.37    1.11
   1  -8  -9   41.96    3.33
  -1  -8   9   31.84    2.99
   1  -8  -9   43.27    3.32
  -1  -8   9   40.06    2.47
  -1  -8   8  187.72    5.49
   1  -8  -8  178.72    5.69
  -1  -8   7  151.67    4.82
   1  -8  -7  141.97    5.02
  -1  -8   6   65.83    3.00
   1  -8  -6   68.67    3.31
  -1  -8   5  507.04    9.86
   1  -8  -5  440.61   10.16
   1  -8  -4   33.64    2.50
   1  -8  -3  811.63   13.98
   1  -8  -3  878.83   16.12
   1  -8  -2  222.51    5.07
   1  -8  -2  213.91    5.72
   1  -8  -1 1158.02   19.94
  -1  -8   1 1271.67   20.72
   1  -8   0  470.54    9.31
  -1  -8   0  501.70   10.12
  -1  -8  -1  189.80    5.41
  -1  -8  -2  262.58    6.30
  -1  -8  -2  237.83    6.77
  -1  -8  -3   88.29    3.31
  -1  -8  -3   85.78    4.03
  -1  -8  -4  895.98   17.09
  -1  -8  -4  923.42   18.38
  -1  -8  -5   50.52    2.96
  -1  -8  -5   52.95    3.58
  -1  -8  -6  530.52   11.75
   1  -8   6  542.21   10.45
   1  -8   7   23.23    1.71
  -1  -8  -7   22.96    2.55
  -1  -8  -7   23.02    2.26
   1  -8   8  293.22    6.90
  -1  -8  -8  291.18    8.11
  -1  -8  -9   62.90    4.06
  -1  -8 -10    6.22    1.85
  -1  -8 -10    4.10    1.71
  -1  -8 -11    1.73    1.45
  -1  -8 -11    2.36    1.48
  -1  -8 -12   34.97    2.81
  -1  -8 -12   32.49    2.74
  -1  -8 -13   50.01    3.08
  -1  -8 -13   47.41    2.90
  -1  -8 -13   45.29    2.78
  -1  -8 -14    5.74    1.15
  -1  -8 -14    4.75    0.98
   1  -7 -14    8.19    1.30
  -1  -7  14    8.07    1.43
  -1  -7  13   34.45    2.49
   1  -7 -13   45.42    2.90
   1  -7 -13   41.12    2.77
   1  -7 -13   38.83    2.53
  -1  -7  12    4.20    1.47
  -1  -7  12    2.99    1.35
   1  -7 -12    5.97    1.62
   1  -7 -12    6.02    1.48
   1  -7 -11  254.23    8.10
   1  -7 -11  256.22    7.97
  -1  -7  11  230.64    7.63
  -1  -7  11  245.17    8.47
  -1  -7  10  109.83    5.04
   1  -7 -10  132.49    5.46
  -1  -7  10  117.20    5.73
  -1  -7  10  109.40    6.18
   1  -7 -10  117.89    5.40
   1  -7 -10  127.91    5.52
  -1  -7  10  117.18    4.33
  -1  -7   9   10.08    1.93
  -1  -7   9   12.23    1.78
  -1  -7   9   10.41    2.19
   1  -7  -9    9.92    1.94
   1  -7  -9   16.20    2.17
  -1  -7   9   10.49    1.73
  -1  -7   9   10.71    1.44
  -1  -7   8  162.47    6.38
  -1  -7   8  164.87    7.13
   1  -7  -8  169.00    6.41
   1  -7  -8  165.36    5.27
  -1  -7   8  170.88    5.99
   1  -7  -8  186.99    6.54
  -1  -7   8  188.02    5.36
  -1  -7   7  143.36    5.65
   1  -7  -7  152.30    4.96
  -1  -7   7  155.19    5.21
  -1  -7   7  140.46    6.18
   1  -7  -6  371.66    8.47
  -1  -7   6  391.69    8.28
  -1  -7   5  346.37    7.50
  -1  -7   4  840.21   14.08
  -1  -7   3  752.32   12.24
   1  -7  -3  787.02   12.96
   1  -7  -2  756.30   12.48
   1  -7  -2  723.14   13.39
   1  -7  -1  151.24    4.05
  -1  -7   1  171.09    4.61
   1  -7   0 1124.20   18.67
  -1  -7   0 1219.13   19.57
  -1  -7  -1  205.54    5.43
  -1  -7  -2  788.68   13.43
  -1  -7  -2  700.02   14.04
  -1  -7  -3  234.81    5.63
  -1  -7  -3  223.74    6.56
  -1  -7  -4  241.77    5.51
  -1  -7  -5  666.16   12.72
  -1  -7  -5  560.02   11.58
  -1  -7  -6   21.37    1.83
  -1  -7  -6   21.03    1.94
   1  -7   6   19.81    2.05
   1  -7   6   20.72    1.56
  -1  -7  -7  356.01    8.98
   1  -7   7  368.17   10.16
   1  -7   7  367.36    7.79
  -1  -7  -7  355.76    9.49
  -1  -7  -8   54.29    3.60
  -1  -7  -8   34.91    2.59
   1  -7   8   42.91    3.43
   1  -7   8   32.08    1.99
   1  -7   8   47.41    3.05
  -1  -7  -8   32.30    2.98
   1  -7   9  322.22   10.61
  -1  -7  -9  346.46   10.02
  -1  -7  -9  341.85    9.99
   1  -7   9  354.19    9.43
   1  -7  10  128.96    5.31
   1  -7  10  108.84    5.97
  -1  -7 -10  117.44    5.58
  -1  -7 -10  118.87    5.59
  -1  -7 -11   82.07    4.60
  -1  -7 -11   90.66    4.93
  -1  -7 -11   87.52    4.66
   1  -7  11   80.55    4.11
  -1  -7 -12   26.16    2.65
  -1  -7 -12   27.10    2.63
  -1  -7 -12   23.76    2.46
   1  -7  12   20.42    2.14
   1  -7  13    8.29    1.36
  -1  -7 -13   10.91    1.71
  -1  -7 -13    9.58    1.53
  -1  -7 -13   10.34    1.78
  -1  -7 -13    9.78    1.62
  -1  -7 -14    6.41    1.28
  -1  -7 -14    4.95    1.06
  -1  -6  15    9.71    1.26
   1  -6 -15   12.73    1.14
   1  -6 -14   96.13    3.95
   1  -6 -14   86.66    3.64
  -1  -6  13    1.14    1.22
  -1  -6  13   -0.05    1.22
   1  -6 -13    2.47    1.26
   1  -6 -13    1.52    1.05
   1  -6 -12   52.72    3.47
   1  -6 -12   56.84    3.50
  -1  -6  12   53.22    3.80
  -1  -6  12   51.28    3.48
  -1  -6  11   25.10    2.79
  -1  -6  11   27.40    2.71
  -1  -6  11   24.69    3.15
   1  -6 -11   28.60    2.81
  -1  -6  11   22.85    2.52
   1  -6 -11   26.06    2.65
  -1  -6  11   20.48    1.93
  -1  -6  10    0.81    0.92
  -1  -6  10    2.58    1.41
  -1  -6  10    2.03    1.29
  -1  -6  10    2.32    1.51
   1  -6 -10    0.47    1.15
   1  -6 -10    1.05    1.24
   1  -6 -10    0.98    1.25
  -1  -6  10    2.44    1.32
  -1  -6   9   75.62    4.07
  -1  -6   9   68.56    4.16
  -1  -6   9   62.98    4.45
   1  -6  -9   65.95    3.96
   1  -6  -9   65.15    3.84
  -1  -6   9   80.78    4.13
  -1  -6   9   64.65    3.14
  -1  -6   8  325.32    8.46
  -1  -6   8  266.89    8.36
  -1  -6   8  267.16    9.12
   1  -6  -8  281.94    8.46
   1  -6  -8  293.42    8.45
  -1  -6   8  308.31    8.37
  -1  -6   8  289.11    7.05
  -1  -6   7  140.46    5.98
  -1  -6   7  160.40    4.68
  -1  -6   7  168.22    5.46
  -1  -6   7  144.58    5.53
  -1  -6   7  174.56    5.53
  -1  -6   6   86.58    3.50
  -1  -6   6   88.72    3.25
  -1  -6   6   80.67    4.08
  -1  -6   5  593.08   11.21
  -1  -6   5  591.72   12.70
  -1  -6   4  830.67   14.07
  -1  -6   3 1040.23   16.37
  -1  -6   2   21.89    0.87
   1  -6  -2   25.58    1.54
   1  -6  -2   24.65    1.21
  -1  -6   1  827.18   13.84
   1  -6  -1  776.88   13.34
   1  -6   0  221.70    4.80
  -1  -6   0  234.78    5.35
  -1  -6  -1 1067.23   17.92
  -1  -6  -2  861.91   13.69
  -1  -6  -2  832.12   14.43
  -1  -6  -3  786.45   13.74
  -1  -6  -3  949.89   14.76
  -1  -6  -4  959.81   17.09
   1  -6   4 1127.76   18.16
  -1  -6  -5  185.56    5.42
   1  -6   5  216.97    6.08
   1  -6   6  445.56   10.63
  -1  -6  -6  430.42    9.90
   1  -6   7  139.92    5.65
  -1  -6  -7  126.97    4.76
   1  -6   7  134.04    3.96
   1  -6   8   59.17    2.62
   1  -6   8   57.76    3.39
   1  -6   8   60.31    3.96
  -1  -6  -8   52.99    3.06
  -1  -6  -8   62.07    3.78
  -1  -6  -8   58.86    3.70
   1  -6   9  197.30    5.56
   1  -6   9  220.21    7.38
   1  -6   9  228.20    8.46
  -1  -6  -9  224.35    7.71
  -1  -6  -9  284.40    9.03
   1  -6   9  264.55    7.87
  -1  -6  -9  216.13    7.57
   1  -6  10  168.16    6.56
   1  -6  10  168.16    7.44
  -1  -6 -10  169.52    6.72
  -1  -6 -10  173.87    6.79
   1  -6  10  178.29    6.63
  -1  -6 -11    5.43    1.77
   1  -6  11    3.43    1.37
   1  -6  11    4.95    1.53
   1  -6  11    4.21    1.58
  -1  -6 -11    3.87    1.68
  -1  -6 -11    3.77    1.61
  -1  -6 -11    7.18    1.88
   1  -6  11    2.93    1.27
  -1  -6 -12   13.42    2.13
  -1  -6 -12   15.45    2.33
   1  -6  12   10.86    1.86
   1  -6  12   11.36    1.80
  -1  -6 -12   13.85    2.05
  -1  -6 -13    7.41    1.63
   1  -6  13    4.85    1.31
   1  -6  13    4.53    1.27
  -1  -6 -13    6.01    1.61
  -1  -6 -13    6.19    1.51
  -1  -6 -14   37.76    2.51
  -1  -6 -14   34.36    2.37
  -1  -6 -14   38.88    2.38
  -1  -6 -15   14.94    1.37
   1  -6  15   11.90    1.29
   1  -5 -15    4.52    1.07
  -1  -5  15    3.93    0.97
  -1  -5  15    2.48    1.05
   1  -5 -15    3.97    0.87
  -1  -5  14    5.68    1.40
  -1  -5  14    6.15    1.43
   1  -5 -14    5.95    1.45
   1  -5 -14    7.54    1.43
   1  -5 -13   24.39    2.35
  -1  -5  13   22.49    2.53
  -1  -5  13   16.93    2.14
   1  -5 -13   20.95    2.12
   1  -5 -12  135.62    5.62
   1  -5 -12  140.16    5.58
  -1  -5  12  137.78    6.21
  -1  -5  12  137.24    5.80
  -1  -5  11   83.88    4.85
  -1  -5  11   84.05    4.60
  -1  -5  11   84.92    5.33
   1  -5 -11   82.07    4.47
   1  -5 -11   87.92    4.55
  -1  -5  11   81.18    4.66
  -1  -5  11   70.48    3.54
  -1  -5  10   44.00    3.38
  -1  -5  10   40.88    3.39
  -1  -5  10   47.10    3.91
   1  -5 -10   47.06    3.42
   1  -5 -10   55.23    3.54
   1  -5 -10   44.26    3.28
  -1  -5  10   46.71    3.40
  -1  -5  10   39.96    2.58
   1  -5  -9  590.15   13.09
  -1  -5   9  514.67   13.04
  -1  -5   9  610.50   13.23
  -1  -5   9  508.66   13.85
   1  -5  -9  522.91   12.63
   1  -5  -9  523.93   12.55
  -1  -5   9  587.26   13.10
  -1  -5   9  500.17   10.94
  -1  -5   8  225.37    7.29
  -1  -5   8  252.87    7.37
  -1  -5   8  202.48    7.63
   1  -5  -8  218.01    7.06
  -1  -5   8  244.92    7.27
   1  -5  -8  232.13    7.17
  -1  -5   8  220.17    5.89
  -1  -5   7  319.54    9.30
  -1  -5   7  339.84    7.48
  -1  -5   7  318.29    8.58
  -1  -5   6  430.51    9.38
  -1  -5   6  430.82    8.41
  -1  -5   5  611.52   11.40
  -1  -5   5  590.92   10.62
  -1  -5   4 1054.68   17.29
  -1  -5   4 1043.75   18.42
  -1  -5   3  693.25   11.79
  -1  -5   3  763.67   13.21
  -1  -5   2 1592.70   23.76
   1  -5  -2 1602.98   23.91
  -1  -5   1  737.26   11.02
   1  -5  -1  743.81   12.25
  -1  -5   0 1917.19   29.53
   1  -5   0 1962.48   29.00
  -1  -5  -1  225.29    5.18
  -1  -5  -2 1817.81   27.98
  -1  -5  -2 2025.69   28.94
  -1  -5  -3  120.73    3.29
   1  -5   3  109.68    3.27
   1  -5   4  784.05   14.01
   1  -5   5 1127.33   18.16
   1  -5   5 1142.32   19.87
   1  -5   6  189.45    4.60
   1  -5   6  189.22    6.08
   1  -5   7  922.74   18.09
  -1  -5  -7  928.12   17.85
   1  -5   7  860.23   14.92
  -1  -5  -7  903.31   17.74
   1  -5   8  140.13    5.32
  -1  -5  -8  154.95    5.14
   1  -5   8  147.73    6.21
  -1  -5  -8  136.52    5.63
   1  -5   8  129.41    4.04
  -1  -5  -8  140.14    5.74
   1  -5   9  145.14    5.72
   1  -5   9  152.62    6.70
  -1  -5  -9  142.22    6.00
  -1  -5  -9  145.01    6.08
   1  -5  10  101.25    4.99
   1  -5  10  106.14    5.77
  -1  -5 -10  106.77    5.29
   1  -5  10  118.84    5.35
  -1  -5 -10   96.39    5.09
   1  -5  11  128.58    5.64
   1  -5  11  118.12    5.49
   1  -5  11  117.74    6.09
  -1  -5 -11  117.92    5.54
   1  -5  11  122.30    5.53
  -1  -5 -11  116.61    5.64
  -1  -5 -12   42.91    3.33
  -1  -5 -12   44.38    3.82
   1  -5  12   39.52    3.12
   1  -5  12   40.62    3.16
  -1  -5 -12   41.20    3.32
  -1  -5 -13   59.28    3.54
  -1  -5 -13   55.63    3.54
  -1  -5 -13   63.83    4.11
   1  -5  13   48.25    3.20
   1  -5  13   50.65    3.20
  -1  -5 -14   16.71    1.90
  -1  -5 -14   15.01    1.91
   1  -5  14   14.52    1.64
   1  -5  14   13.68    1.58
  -1  -5 -15    6.65    1.05
   1  -5  15    7.27    0.99
   1  -5  15    7.18    1.22
  -1  -5 -15    8.63    1.24
  -1  -4  15   33.94    2.23
  -1  -4  15   31.61    2.33
   1  -4 -15   38.01    2.06
  -1  -4  14   16.95    2.00
  -1  -4  14   19.12    2.17
   1  -4 -14   19.26    1.96
   1  -4 -13    6.72    1.49
   1  -4 -13    8.28    1.68
  -1  -4  13    7.23    1.73
  -1  -4  13    7.58    1.84
  -1  -4  12   13.55    2.36
  -1  -4  12   14.61    2.31
  -1  -4  12   15.57    2.48
   1  -4 -12   16.65    2.20
   1  -4 -12   12.77    2.04
  -1  -4  12   10.33    2.03
  -1  -4  11  206.53    6.55
  -1  -4  11  246.29    9.13
  -1  -4  11  234.03    8.30
  -1  -4  11  253.52    8.28
   1  -4 -11  276.32    8.14
   1  -4 -11  239.45    7.93
  -1  -4  11  243.05    8.21
   1  -4 -11  248.63    7.99
  -1  -4  10  444.80   10.60
  -1  -4  10  501.28   12.83
  -1  -4  10  568.27   13.06
  -1  -4  10  512.21   13.88
   1  -4 -10  493.45   12.38
   1  -4 -10  578.54   12.91
  -1  -4  10  529.49   12.89
   1  -4 -10  502.87   12.36
  -1  -4   9   46.56    2.63
   1  -4  -9   60.16    3.68
  -1  -4   9   50.05    3.50
  -1  -4   9   60.78    3.74
  -1  -4   9   54.21    3.96
   1  -4  -9   54.96    3.44
  -1  -4   9   59.48    3.66
   1  -4  -9   52.04    3.32
  -1  -4   8  284.92    6.91
  -1  -4   8  294.90    8.29
   1  -4  -8  298.09    8.38
  -1  -4   8  288.75    8.99
   1  -4  -8  286.79    8.19
  -1  -4   7  159.51    5.93
   1  -4  -7  152.52    5.48
  -1  -4   7  152.96    4.40
  -1  -4   6  220.93    6.69
  -1  -4   6  222.64    5.23
  -1  -4   5  584.10   12.28
  -1  -4   5  640.76   11.00
  -1  -4   4  302.30    6.40
  -1  -4   4  278.17    6.77
  -1  -4   3  652.25   11.29
  -1  -4   3  704.41   12.26
  -1  -4   2 1296.61   19.90
   1  -4  -2 1341.93   19.72
  -1  -4   1    4.28    0.58
   1  -4  -1    5.12    0.55
  -1  -4   0 2693.71   39.79
   1  -4   0 2689.57   39.15
  -1  -4  -1  994.74   15.81
  -1  -4  -1  971.14   14.54
   1  -4   2 2267.51   32.22
  -1  -4  -2 2365.42   32.39
   1  -4   3 1036.38   16.81
   1  -4   4  680.17   12.39
   1  -4   5  236.57    6.21
   1  -4   5  243.33    5.11
   1  -4   6  421.91    9.59
   1  -4   6  388.04    7.58
   1  -4   7   70.72    3.71
  -1  -4  -7   77.95    3.93
  -1  -4  -7   71.82    3.77
   1  -4   7   69.70    2.62
   1  -4   8  174.51    6.56
  -1  -4  -8  162.22    6.17
   1  -4   8  166.19    5.63
  -1  -4  -8  185.86    5.69
  -1  -4  -8  166.01    6.24
   1  -4   8  147.58    4.38
   1  -4   9  207.39    7.72
  -1  -4  -9  185.07    6.99
   1  -4   9  196.41    6.64
  -1  -4  -9  190.34    7.06
  -1  -4 -10   66.46    4.23
   1  -4  10   63.12    4.49
  -1  -4 -10   57.10    3.97
   1  -4  10   62.74    3.86
   1  -4  11  237.09    8.09
   1  -4  11  252.41    9.14
  -1  -4 -11  245.29    8.50
   1  -4  11  254.22    8.35
  -1  -4 -11  248.84    8.46
  -1  -4 -12   14.16    2.52
  -1  -4 -12   12.63    2.20
  -1  -4 -12   14.95    2.37
   1  -4  12   14.89    2.07
   1  -4  12   11.36    2.11
  -1  -4 -13   12.70    2.01
  -1  -4 -13   15.28    2.41
  -1  -4 -13   13.44    2.10
   1  -4  13   13.02    1.97
   1  -4  13   14.54    2.07
  -1  -4 -14    8.51    1.61
  -1  -4 -14    7.18    1.74
   1  -4  14    7.01    1.40
   1  -4  14    7.54    1.45
  -1  -4 -15    1.51    0.85
  -1  -4 -15    2.59    0.99
   1  -4  15    1.24    0.82
   1  -4  15    1.09    0.72
  -1  -3  15   14.49    1.82
   1  -3 -15   18.42    1.98
   1  -3 -15   16.66    1.49
  -1  -3  15   14.33    1.69
  -1  -3  15   13.44    1.64
   1  -3 -14  126.36    4.83
  -1  -3  14  118.73    4.99
  -1  -3  14  122.02    5.17
  -1  -3  13   55.17    3.68
  -1  -3  13   54.02    3.76
   1  -3 -13   58.02    3.60
   1  -3 -13   55.52    3.40
  -1  -3  12   92.04    4.96
  -1  -3  12   92.31    5.02
  -1  -3  12   87.84    5.26
   1  -3 -12   98.90    4.87
  -1  -3  12   91.88    5.00
   1  -3 -12   99.12    4.77
  -1  -3  11  350.40   10.51
  -1  -3  11  379.23   10.61
  -1  -3  11  368.16   11.47
   1  -3 -11  360.69   10.22
  -1  -3  11  356.87   10.45
   1  -3 -11  369.40   10.16
  -1  -3  10  148.94    5.23
  -1  -3  10  161.30    6.48
  -1  -3  10  190.24    6.90
  -1  -3  10  180.12    7.39
   1  -3 -10  212.54    7.06
   1  -3 -10  175.85    6.58
  -1  -3  10  188.71    6.95
   1  -3 -10  172.46    6.44
  -1  -3   9  318.65    7.96
  -1  -3   9  328.92    9.33
  -1  -3   9  334.63   10.08
   1  -3  -9  327.59    9.32
   1  -3  -9  398.28   10.04
   1  -3  -9  334.18    9.27
  -1  -3   9  395.60   10.17
  -1  -3   8  247.26    6.35
  -1  -3   8  261.86    7.54
   1  -3  -8  251.31    7.54
  -1  -3   8  251.13    8.07
   1  -3  -8  251.91    7.52
  -1  -3   7  709.16   12.58
  -1  -3   7  670.82   14.52
  -1  -3   6  137.69    3.69
  -1  -3   6  101.05    4.19
  -1  -3   5  315.56    6.09
  -1  -3   5  253.06    6.74
  -1  -3   4  557.20    9.50
  -1  -3   4  540.89   10.51
  -1  -3   3  212.38    4.99
  -1  -3   2  326.25    6.01
  -1  -3   2  387.82    6.81
  -1  -3   1 2869.47   43.01
  -1  -3   1 2987.85   42.41
  -1  -3   0 3263.29   45.57
   1  -3   0 3150.17   44.85
  -1  -3   0 3154.28   44.60
  -1  -3  -1  871.45   13.15
  -1  -3  -1  869.29   13.63
  -1  -3  -2  668.07   10.77
   1  -3   2  643.21   10.62
   1  -3   3 1457.23   22.54
   1  -3   4  823.18   12.88
   1  -3   4  776.45   13.79
   1  -3   5  874.41   14.12
   1  -3   5  886.20   15.72
   1  -3   6 1335.00   21.09
   1  -3   6 1361.31   23.25
   1  -3   7  878.93   17.07
  -1  -3  -7  875.21   17.46
  -1  -3  -7  823.00   17.11
   1  -3   7  837.91   14.72
   1  -3   8  373.43    9.96
  -1  -3  -8  360.38    9.95
   1  -3   8  358.77    8.99
  -1  -3  -8  360.53    9.83
   1  -3   8  330.37    7.60
   1  -3   9  396.48   10.99
  -1  -3  -9  391.01   10.77
   1  -3   9  385.24    9.97
  -1  -3  -9  370.20   10.57
   1  -3   9  359.19    8.37
   1  -3  10  373.00   10.25
   1  -3  10  398.80   11.42
  -1  -3 -10  385.51   11.06
  -1  -3 -10  385.61   10.98
  -1  -3 -11   19.11    2.65
   1  -3  11   23.17    2.89
  -1  -3 -11   18.35    2.97
  -1  -3 -11   22.06    2.79
   1  -3  11   21.97    2.63
   1  -3  11   19.86    2.44
   1  -3  12  120.09    5.53
   1  -3  12  109.47    5.25
   1  -3  12  105.76    5.64
  -1  -3 -12  129.68    6.76
  -1  -3 -12  114.50    5.63
  -1  -3 -12  134.15    6.79
  -1  -3 -12  117.45    5.63
   1  -3  12  105.19    5.20
   1  -3  13   27.94    2.61
   1  -3  13   28.85    2.69
  -1  -3 -13   31.69    2.95
  -1  -3 -13   30.98    2.83
  -1  -3 -14   24.59    2.61
   1  -3  14   20.68    2.08
   1  -3  14   20.93    2.08
  -1  -3 -14   26.82    2.50
  -1  -3 -15   56.25    3.05
   1  -3  15   43.09    2.44
   1  -3  15   40.17    2.31
  -1  -3 -15   50.50    2.65
  -1  -2  16    2.34    0.81
  -1  -2  16    3.02    0.83
   1  -2 -16    4.41    0.94
   1  -2 -15   46.09    2.39
  -1  -2  15   43.95    2.75
  -1  -2  15   44.99    2.77
   1  -2 -14   17.77    2.05
  -1  -2  14   16.22    2.16
  -1  -2  14   17.91    2.16
   1  -2 -13  225.83    7.37
  -1  -2  13  208.49    7.59
  -1  -2  13  207.93    7.46
   1  -2 -12   73.58    4.29
  -1  -2  12   74.15    4.43
  -1  -2  12   69.88    4.38
  -1  -2  12   69.13    4.61
   1  -2 -12   72.95    4.15
  -1  -2  12   61.69    4.19
  -1  -2  11   22.24    2.22
   1  -2 -11   26.86    2.77
  -1  -2  11   23.70    2.75
  -1  -2  11   28.32    2.90
  -1  -2  11   29.47    3.13
  -1  -2  11   26.88    2.86
   1  -2 -11   25.88    2.70
  -1  -2  10   61.95    3.32
   1  -2 -10   83.67    4.55
   1  -2 -10   63.42    3.94
  -1  -2  10   76.97    4.34
  -1  -2  10   63.78    4.00
  -1  -2  10   73.19    4.57
  -1  -2  10   71.07    4.24
   1  -2 -10   66.20    3.94
  -1  -2   9  148.56    4.88
   1  -2  -9  152.17    5.84
   1  -2  -9  186.36    6.57
  -1  -2   9  155.85    5.91
  -1  -2   9  149.32    6.20
  -1  -2   9  181.88    6.42
   1  -2  -9  149.52    5.76
  -1  -2   8  128.45    4.22
   1  -2  -8  130.05    5.15
   1  -2  -8  127.02    5.04
  -1  -2   8  132.07    5.34
  -1  -2   8  137.89    5.11
  -1  -2   7   17.21    1.83
  -1  -2   7   17.37    1.48
   1  -2  -7   16.90    1.93
  -1  -2   6  907.54   16.78
  -1  -2   6  918.05   15.30
  -1  -2   5  885.62   16.25
  -1  -2   5  961.70   15.20
  -1  -2   4  591.11   11.21
  -1  -2   4  653.60   10.55
  -1  -2   3   44.84    1.87
  -1  -2   3   60.90    1.75
  -1  -2   2 6349.06   89.25
  -1  -2   2 6062.16   89.52
  -1  -2   1  436.28    7.15
   1  -2  -1  455.06    6.81
  -1  -2   1  459.85    7.61
  -1  -2   0  220.97    3.57
  -1  -2   0  220.93    3.99
   1  -2   0  211.29    3.46
  -1  -2  -1  287.04    4.99
   1  -2   1  277.29    4.63
  -1  -2  -1  279.77    4.78
   1  -2   2 2321.33   34.00
   1  -2   3 2644.80   38.41
   1  -2   4  718.34   11.44
   1  -2   5  662.50   10.99
  -1  -2  -6  660.86   12.07
   1  -2   6  535.55    9.99
   1  -2   7  533.08   10.35
  -1  -2  -7  641.31   12.34
   1  -2   8   69.19    3.41
  -1  -2  -8   63.56    3.82
  -1  -2  -8   62.89    3.84
   1  -2   8   59.13    2.66
   1  -2   9  152.50    6.13
   1  -2   9  144.08    5.47
  -1  -2  -9  143.60    6.12
  -1  -2  -9  149.42    6.29
   1  -2   9  142.02    4.60
   1  -2  10  233.06    8.11
   1  -2  10  232.45    7.46
  -1  -2 -10  226.75    8.11
  -1  -2 -10  234.01    8.30
   1  -2  11  250.63    8.25
   1  -2  11  270.53    9.22
  -1  -2 -11  269.95    9.13
  -1  -2 -11  270.23    9.23
   1  -2  12   87.91    4.70
   1  -2  12   94.69    5.01
  -1  -2 -12   98.37    5.20
  -1  -2 -12  103.33    5.42
   1  -2  12   87.81    5.03
   1  -2  13    7.59    1.74
   1  -2  13    8.35    1.88
  -1  -2 -13   12.56    2.18
   1  -2  14   40.85    2.86
   1  -2  14   41.60    2.87
  -1  -2 -14   48.85    3.25
  -1  -2 -15   24.18    2.26
  -1  -2 -15   25.48    2.01
   1  -2  15   24.28    1.92
   1  -2  15   19.82    1.81
  -1  -1  16    3.13    0.85
   1  -1 -16    4.64    1.01
  -1  -1  16    4.16    0.98
  -1  -1  16    4.23    0.89
  -1  -1  16    3.42    0.88
   1  -1 -15    4.94    1.46
  -1  -1  15    5.19    1.39
  -1  -1  15    4.98    1.29
  -1  -1  15    6.48    1.45
   1  -1 -14   31.15    2.53
  -1  -1  14   29.41    2.63
  -1  -1  14   29.36    2.71
  -1  -1  13    3.06    1.47
  -1  -1  13    0.94    1.39
   1  -1 -13    1.03    1.28
  -1  -1  12   63.23    4.30
  -1  -1  12   53.98    3.92
  -1  -1  12   54.45    3.94
   1  -1 -12   66.13    4.89
   1  -1 -12   60.19    3.97
  -1  -1  12   55.64    3.85
   1  -1 -12   58.14    3.76
  -1  -1  11  154.62    5.64
  -1  -1  11  157.19    6.83
  -1  -1  11  164.60    6.57
  -1  -1  11  156.04    6.46
   1  -1 -11  166.38    6.58
   1  -1 -11  156.14    6.33
  -1  -1  11  157.23    6.60
  -1  -1  10  347.00    9.15
  -1  -1  10  394.72   11.04
  -1  -1  10  380.17   10.33
   1  -1 -10  355.66    9.02
   1  -1 -10  369.00   10.36
  -1  -1  10  407.94   10.84
   1  -1 -10  365.66   10.21
  -1  -1   9  496.14   10.96
  -1  -1   9  524.53   12.74
   1  -1  -9  472.46   10.84
  -1  -1   9  613.90   13.26
   1  -1  -9  482.86   11.97
   1  -1  -9  512.32   12.40
   1  -1  -9  662.65   13.88
  -1  -1   9  517.97   12.13
   1  -1  -8  508.89   11.88
   1  -1  -8  524.26   12.14
  -1  -1   8  512.83   10.65
  -1  -1   8  534.27   11.85
   1  -1  -7  613.01   13.04
  -1  -1   7  538.96   10.57
  -1  -1   6  271.58    6.00
   1  -1  -6  290.19    7.69
  -1  -1   5 2192.06   33.06
  -1  -1   4  426.13    7.54
  -1  -1   3 1843.65   27.34
  -1  -1   2  364.26    6.06
  -1  -1   1  137.98    2.62
  -1  -1   0 1419.60   20.46
  -1  -1   0 1398.87   20.45
  -1  -1  -1  361.43    6.01
  -1  -1  -1  370.88    6.02
   1  -1   2  719.37   10.77
   1  -1   3 1801.08   26.37
   1  -1   4 1897.01   28.12
  -1  -1  -5  371.27    7.81
   1  -1   5  317.99    6.21
   1  -1   6  900.02   15.67
  -1  -1  -6 1129.38   18.09
   1  -1   7  302.59    6.81
  -1  -1  -7  385.78    8.78
   1  -1   8  428.32    9.25
  -1  -1  -8  427.02   10.13
   1  -1   8  461.01   10.43
  -1  -1  -8  460.73   11.87
  -1  -1  -8  446.84   11.50
   1  -1   9   22.24    1.89
   1  -1   9   24.81    2.25
  -1  -1  -9   27.74    2.40
  -1  -1  -9   23.82    2.72
  -1  -1  -9   25.27    2.71
   1  -1  10  240.00    8.06
  -1  -1 -10  241.40    8.46
  -1  -1 -10  241.79    8.36
   1  -1  10  233.87    7.39
  -1  -1 -11  282.30   10.16
   1  -1  11  217.79    8.14
  -1  -1 -11  281.09   10.63
  -1  -1 -11  229.94    8.48
  -1  -1 -11  233.03    8.67
   1  -1  11  217.82    7.62
   1  -1  12    9.63    2.07
   1  -1  12   10.58    2.02
  -1  -1 -12   12.29    2.60
  -1  -1 -12   11.89    2.50
  -1  -1 -12   10.18    2.24
  -1  -1 -12    9.79    2.14
   1  -1  12    8.53    1.96
   1  -1  13    3.83    1.77
   1  -1  13    3.79    1.58
  -1  -1 -13    4.14    1.74
   1  -1  14    2.32    1.23
   1  -1  14    1.45    1.30
  -1  -1 -14    2.45    1.54
  -1  -1 -14    1.96    1.35
   1  -1  15    3.69    1.23
  -1  -1 -15    5.95    1.23
   1  -1  15    3.89    1.15
   1  -1  15    4.18    1.13
  -1  -1 -15    5.29    1.42
   1  -1  16   13.54    1.19
  -1  -1 -16   16.31    1.38
  -1   0  16   12.89    1.36
  -1   0  16   11.33    1.19
  -1   0  15   43.51    2.79
  -1   0  15   49.49    2.97
  -1   0  14    3.78    1.48
  -1   0  14    5.32    1.66
   1   0 -14    5.51    1.41
  -1   0  14    3.86    1.61
  -1   0  13   62.83    4.01
  -1   0  13   60.27    3.95
   1   0 -13   72.05    4.15
  -1   0  12    2.25    1.54
  -1   0  12    0.74    1.42
  -1   0  12    1.59    1.42
   1   0 -12    1.90    1.74
   1   0 -12    2.60    1.47
  -1   0  12    0.41    1.37
  -1   0  11  119.03    4.93
  -1   0  11  138.89    6.22
  -1   0  11  145.91    6.23
  -1   0  11  134.10    5.93
   1   0 -11  134.61    5.17
   1   0 -11  147.20    6.22
  -1   0  11  135.54    6.02
   1   0 -11  137.65    5.91
  -1   0  10   57.89    3.32
  -1   0  10   67.21    4.15
   1   0 -10   62.71    3.35
  -1   0  10   73.93    4.29
   1   0 -10   62.30    3.85
   1   0 -10   61.82    3.95
  -1   0  10   60.43    3.79
  -1   0   9  111.86    4.82
   1   0  -9  110.46    4.26
   1   0  -9  106.72    4.94
   1   0  -9  117.41    5.19
  -1   0   9  120.38    4.56
   1   0  -8  402.20    9.28
  -1   0   8  427.62    9.57
   1   0  -7 1061.57   19.04
  -1   0   7  857.45   15.91
   1   0  -6  119.76    4.68
  -1   0   6  100.38    3.25
   1   0  -5   63.01    3.13
  -1   0   5   65.59    2.33
  -1   0   4  494.74    8.68
  -1   0   3  141.44    3.12
  -1   0   2 1629.35   24.01
  -1   0   1  464.38    7.28
  -1   0   0  951.81   12.06
  -1   0   0  925.08   12.03
   1   0   1 1961.23   28.33
  -1   0  -1 2108.63   29.02
  -1   0  -2   24.59    0.92
   1   0   2   34.73    0.91
  -1   0  -3 1607.28   26.14
   1   0   3 1830.87   25.65
  -1   0  -4  623.31   12.14
   1   0   4  770.19   11.52
  -1   0  -5  400.71    8.63
   1   0   5  422.89    7.60
  -1   0  -6  438.60    9.55
   1   0   6  407.55    8.04
  -1   0  -7    9.71    1.44
   1   0   7    4.64    0.94
   1   0   8   11.98    1.57
  -1   0  -8   15.36    1.69
  -1   0  -8   14.20    2.12
  -1   0  -8    8.95    1.82
   1   0   8   11.27    1.39
   1   0   9  181.11    6.04
  -1   0  -9  176.49    6.02
  -1   0  -9  185.78    7.24
  -1   0  -9  196.97    7.32
   1   0   9  164.30    5.14
  -1   0 -10  133.08    6.36
  -1   0 -10  165.35    6.09
  -1   0 -10  124.78    5.24
  -1   0 -10  153.17    7.77
  -1   0 -10  116.76    5.96
   1   0  10  115.57    5.10
   1   0  11  234.42    7.87
  -1   0 -11  302.59   11.15
   1   0  11  232.06    8.29
  -1   0 -11  263.77    9.40
  -1   0 -11  293.69   10.41
  -1   0 -11  255.78    9.05
   1   0  12   88.21    4.69
  -1   0 -12  114.33    6.54
  -1   0 -12  110.19    5.81
   1   0  12   86.02    4.85
   1   0  12   92.49    4.96
  -1   0 -12  116.76    6.46
   1   0  13    1.24    1.53
   1   0  13    0.87    1.35
  -1   0 -13   -0.36    1.60
  -1   0 -14    5.60    1.57
  -1   0 -14    7.20    1.80
   1   0  14    6.86    1.52
   1   0  14    5.73    1.39
  -1   0 -14    6.58    1.80
   1   0  15   35.62    2.33
   1   0  15   35.95    2.39
  -1   0 -15   40.27    2.86
  -1   0 -15   38.81    2.45
  -1   0 -16   30.73    1.84
   1   0  16   19.30    1.33
  -1   1  16    4.26    0.98
  -1   1  15    6.04    1.33
  -1   1  15    5.36    1.33
   1   1 -14   35.75    2.60
  -1   1  14   35.09    2.92
   1   1 -13    1.31    1.26
   1   1 -12   70.20    5.01
   1   1 -12   63.28    3.49
   1   1 -12   65.55    4.21
   1   1 -12   78.21    4.68
  -1   1  12   55.04    3.96
   1   1 -11  150.62    5.72
   1   1 -11  175.47    6.99
  -1   1  11  163.18    6.79
   1   1 -10  360.64   10.16
   1   1 -10  377.22   10.53
   1   1 -10  355.85    9.03
   1   1  -9  518.09   12.47
   1   1  -9  513.21   11.27
   1   1  -9  524.41   12.72
   1   1  -8  489.00   10.86
  -1   1   8  547.61   11.41
   1   1  -7  723.30   15.06
  -1   1   7  625.26   12.42
   1   1  -6  307.94    8.54
  -1   1   6  331.87    7.14
   1   1  -5 1765.91   33.47
  -1   1   5 2327.76   32.36
   1   1  -4  293.62    7.99
  -1   1   4  491.19    7.77
  -1   1   3 1849.42   27.71
   1   1  -2  274.96    5.62
  -1   1   2  307.74    5.28
   1   1  -1  367.10    6.10
   1   1   0 1392.97   18.91
  -1   1   0 1227.50   18.84
  -1   1  -1  475.98    7.33
  -1   1  -2  687.68   10.71
   1   1   3 1784.65   26.47
   1   1   4 1838.98   27.70
   1   1   5  313.64    6.32
   1   1   6  968.70   16.28
   1   1   7  365.12    7.87
  -1   1  -8  440.10   11.88
  -1   1  -8  460.34   10.34
  -1   1  -8  449.97   11.76
  -1   1  -9   19.27    2.63
  -1   1  -9   25.78    2.56
   1   1   9   16.87    1.99
  -1   1  -9   22.77    2.26
  -1   1  -9   22.17    3.27
  -1   1  -9   17.32    2.49
  -1   1 -10  288.96    9.92
  -1   1 -10  269.10    8.28
  -1   1 -10  268.52    9.46
  -1   1 -11  226.49    7.56
  -1   1 -11  272.73   10.63
   1   1  11  218.42    7.49
  -1   1 -11  258.81    9.45
  -1   1 -12   15.91    2.87
  -1   1 -12   15.26    2.73
   1   1  12   13.53    2.13
   1   1  12   12.39    2.09
   1   1  13    4.25    1.58
  -1   1 -13    6.74    1.96
   1   1  14    2.15    1.33
  -1   1 -14    1.84    1.36
   1   1  15    5.79    1.26
  -1   1 -15    7.39    1.28
  -1   1 -15    7.74    1.50
   1   1  16   13.58    1.17
   1   1  16   13.47    1.22
   1   1  16   12.16    1.16
   1   2 -16    5.89    0.98
  -1   2  16    3.00    0.84
   1   2 -16    4.64    0.90
  -1   2  15   55.03    3.05
   1   2 -15   69.90    3.60
  -1   2  14   14.51    2.04
  -1   2  14   15.89    2.07
  -1   2  13  198.79    7.16
  -1   2  13  191.69    7.29
   1   2 -12   79.59    5.37
   1   2 -12   63.18    3.60
  -1   2  12   53.17    3.94
  -1   2  12   58.55    3.98
   1   2 -12   77.54    4.76
   1   2 -12   65.76    4.26
   1   2 -11   41.65    2.97
   1   2 -11   46.04    4.27
  -1   2  11   35.87    3.11
  -1   2  11   34.97    3.14
   1   2 -11   41.05    3.52
   1   2 -10   77.49    5.35
   1   2 -10   60.58    3.46
  -1   2  10   67.03    4.13
  -1   2  10   71.99    4.24
  -1   2  10   69.51    3.92
   1   2 -10   64.60    4.18
   1   2  -9  145.95    5.18
  -1   2   9  165.34    6.25
  -1   2   9  154.25    5.60
   1   2  -9  148.02    6.05
   1   2  -8  103.22    4.04
   1   2  -8  115.57    5.80
  -1   2   8  121.29    4.54
   1   2  -8   96.51    4.43
  -1   2   8  121.32    4.44
  -1   2   7   35.04    2.28
   1   2  -6  937.04   19.10
  -1   2   6 1085.21   17.99
   1   2  -5  666.66   15.39
  -1   2   5 1036.19   15.29
  -1   2   4  676.47   11.81
  -1   2   3   48.69    1.86
   1   2  -2 6597.98   92.87
  -1   2   2 6362.36   93.00
   1   2  -1  468.36    7.81
   1   2  -1  472.56    7.33
  -1   2   1  470.40    7.39
  -1   2   0  303.95    4.84
   1   2   0  315.38    5.16
  -1   2  -1  340.75    5.66
   1   2   1  331.95    5.61
  -1   2  -1  339.04    5.83
  -1   2  -2 2197.61   33.22
  -1   2  -2 2339.90   33.71
  -1   2  -3 2641.80   40.08
  -1   2  -3 2787.44   40.85
  -1   2  -4  687.98   12.26
  -1   2  -4  680.08   13.06
  -1   2  -5  553.54   10.89
  -1   2  -5  492.97   11.62
  -1   2  -6  525.70   10.94
  -1   2  -6  374.09   11.02
  -1   2  -7  553.34   12.18
  -1   2  -7  432.84   12.77
  -1   2  -8   61.38    4.60
  -1   2  -8   59.41    3.23
  -1   2  -8   50.70    3.79
  -1   2  -8   54.92    3.80
  -1   2  -9  164.10    7.90
  -1   2  -9  130.41    5.21
  -1   2  -9  178.25    6.73
  -1   2  -9  137.16    6.52
  -1   2  -9  131.43    6.22
  -1   2 -10  249.22    8.28
  -1   2 -10  222.79    8.91
  -1   2 -10  252.47   10.27
  -1   2 -10  209.41    7.19
  -1   2 -11  313.94   11.65
  -1   2 -11  252.62    8.16
   1   2  11  236.79    7.89
  -1   2 -11  290.68   10.29
  -1   2 -11  304.63   10.79
  -1   2 -12  114.74    6.38
  -1   2 -12  100.44    6.39
  -1   2 -12   88.22    4.52
   1   2  12   83.74    4.54
   1   2  12   71.44    4.37
  -1   2 -12  101.51    5.81
   1   2  13    9.20    1.80
   1   2  13    9.25    1.76
  -1   2 -13   10.48    2.19
  -1   2 -14   56.30    3.81
  -1   2 -14   55.87    3.49
   1   2  14   45.15    2.98
   1   2  14   41.26    2.84
  -1   2 -15   20.22    2.06
  -1   2 -15   22.19    2.16
  -1   2 -15   19.11    1.66
   1   2  15   18.01    1.73
   1   2  15   19.63    1.78
   1   2  16    1.08    0.62
  -1   3  16    1.24    0.60
  -1   3  16    0.95    0.66
   1   3 -16    2.22    0.76
  -1   3  15   15.58    1.67
  -1   3  15   13.96    1.60
  -1   3  15   10.82    1.58
   1   3 -15   15.27    1.82
  -1   3  14  123.43    4.97
  -1   3  14  122.87    5.00
   1   3 -13   65.80    3.46
  -1   3  13   64.43    3.87
  -1   3  13   63.83    3.83
  -1   3  13   60.85    3.88
   1   3 -12  156.94    6.87
  -1   3  12  114.75    5.28
  -1   3  12  105.75    5.19
   1   3 -12  117.65    4.95
   1   3 -12  132.37    6.93
   1   3 -12  139.22    6.06
  -1   3  12   98.88    5.18
  -1   3  11  355.67   10.23
  -1   3  11  350.06    9.86
   1   3 -11  337.08    9.30
  -1   3  11  329.46    9.98
   1   3 -10  169.42    6.91
  -1   3  10  170.69    6.25
  -1   3  10  178.51    6.62
   1   3 -10  184.53    8.20
   1   3 -10  160.70    5.88
  -1   3  10  171.96    6.65
   1   3  -9  342.85   10.09
   1   3  -9  374.25   11.69
   1   3  -9  340.77    9.00
  -1   3   9  395.56   10.37
  -1   3   9  366.36    9.50
   1   3  -8  241.67    8.59
   1   3  -8  243.41    6.72
  -1   3   8  240.29    5.99
   1   3  -7  593.75   14.05
   1   3  -6   70.69    3.65
  -1   3   5  271.02    6.07
   1   3  -5  219.09    6.28
   1   3  -4  502.65    9.69
   1   3  -3  207.38    4.62
  -1   3   2  278.67    5.31
   1   3  -2  287.41    5.92
  -1   3   1 2778.35   41.49
   1   3  -1 2751.06   41.67
  -1   3   0 3455.02   48.96
  -1   3   0 3550.31   49.00
  -1   3   0 3543.83   49.95
   1   3   0 3555.54   49.85
   1   3   1  993.11   15.65
  -1   3  -1 1045.03   15.31
  -1   3  -2  647.48   10.93
  -1   3  -2  628.86   10.68
  -1   3  -3 1623.26   24.96
  -1   3  -3 1529.79   24.42
  -1   3  -4  816.82   14.92
  -1   3  -4  814.87   14.39
  -1   3  -5  749.04   15.15
  -1   3  -5  788.16   14.63
  -1   3  -6  808.57   17.87
  -1   3  -6  972.13   17.66
  -1   3  -7  860.97   15.56
  -1   3  -7  924.75   17.54
  -1   3  -8  336.45   11.26
  -1   3  -8  338.98    8.68
  -1   3  -8  324.59    7.99
  -1   3  -8  308.10    9.99
  -1   3  -9  403.81   10.24
  -1   3  -9  422.24   13.50
  -1   3  -9  386.58    9.23
  -1   3  -9  407.36   12.26
  -1   3 -10  398.59   12.45
  -1   3 -10  420.65   11.66
  -1   3 -10  417.32   13.95
  -1   3 -11   18.79    3.07
  -1   3 -11   23.53    3.68
  -1   3 -11   20.54    2.52
   1   3  11   24.43    2.65
  -1   3 -11   23.72    3.18
  -1   3 -12  147.06    7.76
  -1   3 -12  120.99    5.33
   1   3  12   98.80    5.04
  -1   3 -12  139.88    6.87
  -1   3 -12  136.76    7.01
   1   3  12  117.25    5.30
  -1   3 -13   37.37    3.52
   1   3  13   30.47    2.69
  -1   3 -13   38.90    3.44
  -1   3 -14   27.78    2.75
   1   3  14   22.77    2.19
  -1   3 -14   28.89    2.55
  -1   3 -14   30.64    3.06
  -1   3 -15   53.15    3.14
  -1   3 -15   52.03    2.94
  -1   4  15   33.21    2.13
   1   4 -15   38.58    2.43
  -1   4  14   12.14    1.81
  -1   4  14   14.27    1.78
  -1   4  13    7.08    1.67
  -1   4  13    8.11    1.73
   1   4 -13    9.86    1.70
  -1   4  12   19.46    2.51
  -1   4  12   14.97    2.32
  -1   4  12   18.70    2.26
  -1   4  12   19.54    2.41
   1   4 -12   20.23    2.29
   1   4 -12   23.82    3.18
   1   4 -12   20.85    2.82
   1   4 -11  271.50    9.02
  -1   4  11  227.20    7.97
  -1   4  11  251.60    8.29
  -1   4  11  252.00    7.98
   1   4 -11  263.62    7.90
   1   4 -11  296.83   10.70
  -1   4  10  516.44   13.02
   1   4 -10  536.31   13.69
   1   4 -10  511.38   12.17
   1   4 -10  562.34   15.52
  -1   4  10  522.19   12.90
  -1   4  10  522.97   12.38
  -1   4   9   43.13    2.33
  -1   4   9   51.93    3.44
   1   4  -9   46.00    2.96
   1   4  -9   52.61    4.20
  -1   4   9   52.73    3.42
  -1   4   9   51.55    3.17
   1   4  -9   45.15    3.42
  -1   4   8  361.74    8.52
  -1   4   8  298.56    7.05
  -1   4   8  392.67    9.59
   1   4  -8  304.23    7.45
   1   4  -8  283.64    9.60
   1   4  -8  311.56    8.05
   1   4  -8  416.55   11.87
   1   4  -8  269.43    8.50
   1   4  -7  157.37    4.92
   1   4  -7  170.48    6.95
   1   4  -6  170.71    5.77
   1   4  -6  158.62    6.26
   1   4  -5  512.36   10.11
   1   4  -5  370.03   10.04
   1   4  -4  300.19    6.76
  -1   4   3  650.71   11.47
   1   4  -3  633.35   12.29
   1   4  -2 1315.12   21.01
  -1   4   2 1312.82   19.85
  -1   4   1   13.75    0.58
   1   4  -1   13.64    0.99
   1   4  -1   14.61    0.85
  -1   4   1   12.16    0.89
   1   4   0 2473.96   39.14
  -1   4   0 2698.81   38.35
  -1   4  -1 1055.72   15.77
   1   4   1 1080.01   16.69
  -1   4  -2 2175.46   33.27
   1   4   2 2283.37   33.64
  -1   4  -2 2234.86   34.21
  -1   4  -3 1220.68   19.53
  -1   4  -3 1129.54   19.14
  -1   4  -4  603.61   11.98
  -1   4  -4  600.27   11.62
  -1   4  -5  181.38    5.95
  -1   4  -5  189.97    5.75
  -1   4  -6  290.69    8.85
  -1   4  -6  320.97    8.62
  -1   4  -7   80.80    3.54
  -1   4  -7   51.57    3.88
  -1   4  -7   76.92    3.35
  -1   4  -7   49.00    3.58
  -1   4  -7   69.81    4.08
  -1   4  -8  174.45    5.88
  -1   4  -8  152.68    7.47
  -1   4  -8  152.54    6.84
  -1   4  -8  173.00    5.50
  -1   4  -9  243.30    7.49
  -1   4  -9  229.52    9.91
   1   4   9  253.17    7.36
  -1   4  -9  240.23    9.20
  -1   4  -9  231.78    6.82
  -1   4 -10   74.97    5.24
  -1   4 -10   81.51    5.43
  -1   4 -10   79.37    5.94
  -1   4 -10   65.33    3.97
   1   4  10   65.31    3.75
  -1   4 -10   84.51    5.01
  -1   4 -10   63.68    3.37
  -1   4 -11  274.57   11.15
  -1   4 -11  238.06    7.88
   1   4  11  229.39    7.54
   1   4  11  222.25    7.75
  -1   4 -11  266.26    9.99
  -1   4 -11  301.92   10.80
  -1   4 -12    9.66    1.95
  -1   4 -12   10.57    2.47
  -1   4 -12   11.18    2.48
   1   4  12   11.20    1.96
   1   4  12   10.35    1.94
  -1   4 -13   12.04    2.20
  -1   4 -13   12.63    2.17
   1   4  13    9.22    1.74
   1   4  13    9.62    1.69
  -1   4 -14    6.07    1.60
  -1   4 -14    4.96    1.40
   1   4  14    4.59    1.30
   1   4  14    5.59    1.30
   1   4  15    1.36    0.80
  -1   5  15    4.27    1.08
   1   5 -15    8.03    1.43
  -1   5  14    7.63    1.37
  -1   5  14    5.67    1.45
  -1   5  13   16.33    2.00
  -1   5  13   14.82    1.95
   1   5 -13   18.61    2.03
  -1   5  12  117.97    5.20
  -1   5  12  127.70    5.29
   1   5 -12  133.04    5.24
  -1   5  11  113.16    5.50
   1   5 -11  127.13    5.27
   1   5 -11  131.59    6.96
  -1   5  11  116.48    5.12
  -1   5  11  114.53    5.29
  -1   5  11  110.01    5.31
  -1   5  10   37.00    3.25
   1   5 -10   38.84    3.31
  -1   5  10   33.08    2.94
   1   5 -10   35.99    2.84
   1   5 -10   37.08    3.77
  -1   5  10   31.32    2.90
  -1   5  10   33.79    2.72
  -1   5   9  571.19   12.77
  -1   5   9  562.47   12.14
   1   5  -9  506.65   11.72
   1   5  -9  515.37   14.31
  -1   5   9  456.63   10.13
   1   5  -9  495.56   12.86
  -1   5   9  574.90   12.92
   1   5  -9  478.41   10.86
  -1   5   8  270.57    7.77
  -1   5   8  273.24    7.15
   1   5  -8  199.36    7.95
   1   5  -8  221.57    6.71
  -1   5   8  228.34    5.92
  -1   5   8  275.51    7.89
   1   5  -8  211.77    6.26
   1   5  -8  269.73    9.89
  -1   5   7  413.31    8.76
  -1   5   7  339.25    7.52
   1   5  -7  329.67   10.69
   1   5  -7  350.10    8.26
   1   5  -7  339.75    8.35
   1   5  -7  279.60    9.13
  -1   5   7  440.63    9.87
   1   5  -6  358.04    9.39
   1   5  -6  281.31    9.59
   1   5  -5  573.50   12.46
  -1   5   5  711.58   12.89
   1   5  -4 1126.41   19.30
  -1   5   4 1157.50   19.13
   1   5  -3  667.83   12.72
  -1   5   3  666.88   11.38
  -1   5   2 1733.96   24.99
  -1   5   2 1670.84   26.04
   1   5  -1  744.36   12.58
  -1   5   1  761.96   12.40
   1   5  -1  749.04   12.08
   1   5   0 1845.98   29.19
  -1   5   0 2109.85   30.02
   1   5   1  211.46    4.67
  -1   5  -1  198.31    3.43
  -1   5  -1  205.95    4.81
   1   5   2 2003.70   30.34
  -1   5  -2 2030.44   29.51
  -1   5  -3  125.89    3.35
  -1   5  -3  127.14    4.00
  -1   5  -3  125.75    3.98
  -1   5  -4  725.06   13.98
  -1   5  -4  722.38   13.88
  -1   5  -5 1057.53   19.80
  -1   5  -5 1053.51   19.58
  -1   5  -6  150.34    6.03
  -1   5  -6  155.30    5.87
  -1   5  -7  607.80   16.49
  -1   5  -7  640.97   16.11
  -1   5  -8  175.93    5.91
  -1   5  -8  131.80    6.97
  -1   5  -8  193.15    7.61
  -1   5  -8  167.08    5.56
  -1   5  -8  145.18    6.78
  -1   5  -9  153.43    7.38
   1   5   9  166.69    5.86
  -1   5  -9  148.55    7.92
  -1   5  -9  156.49    5.91
  -1   5  -9  200.93    8.32
  -1   5  -9  199.10    8.01
  -1   5  -9  155.09    5.56
   1   5  10  108.07    5.05
  -1   5 -10  123.28    6.71
   1   5  10  101.15    4.73
  -1   5 -10  117.78    7.21
  -1   5 -10  107.35    4.98
  -1   5 -10  140.38    7.20
  -1   5 -10  138.26    6.65
  -1   5 -10  105.86    4.49
   1   5  11  124.02    5.35
   1   5  11  116.69    5.10
  -1   5 -11  132.03    5.64
  -1   5 -11  149.23    8.08
  -1   5 -11  159.57    7.76
  -1   5 -11  128.33    4.69
  -1   5 -11  150.81    7.31
   1   5  11  106.18    5.13
   1   5  12   33.34    2.79
   1   5  12   36.07    2.87
  -1   5 -12   39.67    3.10
  -1   5 -12   45.38    4.00
  -1   5 -12   43.90    3.92
   1   5  13   55.66    3.27
   1   5  13   50.60    3.06
  -1   5 -13   58.18    3.37
  -1   5 -13   63.55    4.20
  -1   5 -13   60.39    3.88
   1   5  14   14.01    1.65
  -1   5 -14   13.34    2.13
   1   5  15    6.53    1.07
   1   5  15   10.26    1.18
  -1   5 -15   10.85    1.53
   1   6 -15   14.47    1.62
  -1   6  15    5.96    0.99
  -1   6  14   68.28    3.46
  -1   6  13    1.66    1.13
   1   6 -13    2.09    1.19
  -1   6  12   49.49    3.21
  -1   6  12   47.68    3.23
   1   6 -12   53.64    3.35
   1   6 -11   29.55    2.69
   1   6 -11   26.75    3.25
  -1   6  11   28.59    2.58
  -1   6  11   25.69    2.59
  -1   6  11   23.33    2.57
  -1   6  10    1.99    1.32
  -1   6  10    3.47    1.42
  -1   6  10    1.01    0.87
   1   6 -10    1.01    1.60
   1   6 -10    0.75    1.39
   1   6 -10    2.04    1.31
   1   6 -10    2.10    1.03
  -1   6  10    2.64    1.29
  -1   6  10    4.09    1.41
  -1   6   9  103.60    4.45
  -1   6   9  108.11    4.91
   1   6  -9   91.23    5.49
   1   6  -9  101.42    4.54
  -1   6   9   96.05    4.99
  -1   6   9   83.65    3.46
   1   6  -9   89.07    4.00
  -1   6   9   99.69    4.81
  -1   6   8  300.73    7.31
  -1   6   8  355.73    9.25
  -1   6   8  369.51    8.64
   1   6  -8  311.66    8.43
   1   6  -8  356.30   11.84
  -1   6   8  360.10    9.35
   1   6  -7  168.55    7.64
  -1   6   7  204.82    5.43
   1   6  -7  203.52    6.19
   1   6  -7  168.15    6.70
  -1   6   7  245.70    6.33
  -1   6   7  224.82    6.75
  -1   6   7  235.77    6.92
   1   6  -7  198.78    6.06
  -1   6   6   99.03    4.05
   1   6  -6   90.22    3.70
   1   6  -6   72.94    4.44
   1   6  -6   91.74    3.70
   1   6  -6   77.17    3.90
   1   6  -5  633.82   13.13
  -1   6   5  675.41   12.88
  -1   6   4  815.53   14.26
  -1   6   3 1113.11   17.41
   1   6  -3 1053.00   19.22
   1   6  -2   39.40    1.89
  -1   6   2   39.11    1.18
  -1   6   2   43.36    2.03
   1   6  -2   38.10    2.14
   1   6  -1  794.84   13.46
  -1   6   0  289.65    6.39
  -1   6  -1 1137.29   18.74
   1   6   1 1109.59   18.38
   1   6   2  803.58   13.36
  -1   6  -2  751.40   11.82
  -1   6  -3  923.79   14.85
  -1   6  -3  897.98   16.52
  -1   6  -4 1071.86   18.15
  -1   6  -4 1093.24   19.76
  -1   6  -5  165.39    5.30
  -1   6  -5  184.78    6.24
  -1   6  -5  180.58    6.11
  -1   6  -6  385.29   10.79
  -1   6  -6  385.95   10.46
  -1   6  -6  389.12   10.76
  -1   6  -6  364.81    9.89
  -1   6  -7  166.97    6.58
  -1   6  -7  147.68    6.57
  -1   6  -7  172.56    5.58
  -1   6  -7  117.82    6.06
  -1   6  -7  131.38    6.06
  -1   6  -8   67.34    4.56
  -1   6  -8   43.81    4.12
  -1   6  -8   60.88    4.50
  -1   6  -8   53.40    3.22
  -1   6  -8   41.35    3.66
  -1   6  -9  331.32   10.87
   1   6   9  264.65    7.66
  -1   6  -9  258.35    7.94
  -1   6  -9  225.07    9.98
  -1   6  -9  309.71   10.60
  -1   6  -9  244.01    7.41
  -1   6  -9  243.76    9.54
  -1   6 -10  206.22    8.80
   1   6  10  169.15    6.16
   1   6  10  161.73    5.94
  -1   6 -10  151.08    8.26
  -1   6 -10  162.74    6.30
  -1   6 -10  165.44    7.82
   1   6  10  164.77    6.22
  -1   6 -10  158.63    5.70
  -1   6 -10  196.45    8.33
   1   6  11    6.28    1.49
  -1   6 -11   11.02    2.48
   1   6  11    9.96    1.79
   1   6  11    9.33    1.66
  -1   6 -11    9.41    1.91
  -1   6 -11    8.07    2.56
  -1   6 -11   11.55    2.47
  -1   6 -11    7.90    1.51
  -1   6 -11    8.92    2.40
   1   6  12   13.20    1.81
   1   6  12   15.67    1.94
  -1   6 -12   14.20    2.12
  -1   6 -12   13.70    2.46
  -1   6 -12   13.83    2.41
  -1   6 -13    8.15    2.11
   1   6  13    6.97    1.43
  -1   6 -13    6.49    1.54
   1   6  14   36.25    2.23
   1   6  14   28.37    2.17
  -1   6 -15   23.95    1.89
   1   7 -15   17.09    1.52
  -1   7  14    7.14    1.28
   1   7 -14   12.08    1.84
   1   7 -13   41.30    2.65
  -1   7  13   32.91    2.70
  -1   7  12    3.54    1.33
   1   7 -12    3.94    1.43
  -1   7  11  252.31    7.54
   1   7 -11  254.67    7.81
   1   7 -11  244.17    6.80
  -1   7  10   90.94    3.59
  -1   7  10  105.98    4.94
  -1   7  10  110.94    4.68
   1   7 -10  101.51    4.71
   1   7 -10   95.87    4.19
  -1   7  10  104.85    4.99
  -1   7   9    8.34    1.31
  -1   7   9   11.29    1.83
  -1   7   9    9.75    1.63
   1   7  -9   11.24    1.81
   1   7  -9   10.40    1.63
  -1   7   9    8.88    1.87
  -1   7   8  215.35    5.89
   1   7  -8  215.38    6.81
   1   7  -8  210.32    9.29
  -1   7   8  227.15    7.31
  -1   7   8  230.01    7.22
  -1   7   7  229.09    6.21
   1   7  -7  200.05    6.26
  -1   7   7  219.86    6.78
   1   7  -7  195.11    6.24
   1   7  -6  346.75    8.38
   1   7  -6  333.04    8.43
  -1   7   5  395.79    8.97
   1   7  -5  414.78    9.41
  -1   7   4  801.41   13.95
   1   7  -3  849.16   15.00
  -1   7   3  832.60   13.15
   1   7  -2  890.57   16.60
  -1   7   2  938.79   16.10
   1   7  -2  913.63   15.93
   1   7  -1  151.46    4.18
   1   7   0 1214.66   20.71
  -1   7   0 1281.87   20.91
   1   7   1  213.72    5.45
  -1   7  -1  214.09    5.69
   1   7   2  663.96   12.08
  -1   7  -2  628.32   12.48
  -1   7  -3  226.30    4.54
  -1   7  -4  316.67    6.73
  -1   7  -4  311.68    8.47
  -1   7  -5  535.69   11.48
  -1   7  -5  600.66   12.45
  -1   7  -5  614.76   12.04
  -1   7  -5  546.04   13.29
  -1   7  -6   15.08    1.80
  -1   7  -6   16.16    2.12
  -1   7  -6   17.72    1.82
  -1   7  -6   22.19    2.51
  -1   7  -7  243.51    9.13
  -1   7  -7  328.48    8.32
  -1   7  -7  273.95    8.86
  -1   7  -7  312.81    8.28
  -1   7  -7  271.06    9.20
  -1   7  -7  260.43    9.66
  -1   7  -8   32.02    3.62
  -1   7  -8   56.50    4.59
  -1   7  -8   53.79    4.12
   1   7   8   53.58    3.35
  -1   7  -8   35.03    3.51
  -1   7  -8   51.15    3.24
   1   7   9  420.48   10.25
   1   7   9  393.86    9.85
  -1   7  -9  309.63   12.16
  -1   7  -9  453.90   13.67
  -1   7  -9  364.54    9.79
   1   7   9  421.33   10.39
  -1   7  -9  360.99   12.02
  -1   7  -9  458.91   13.31
  -1   7 -10  152.09    7.47
  -1   7 -10  130.54    5.18
  -1   7 -10  157.94    7.25
   1   7  10  125.31    5.05
   1   7  10  125.73    5.12
  -1   7 -10  130.52    5.57
   1   7  10  116.30    5.07
  -1   7 -10  135.46    6.92
  -1   7 -11  106.38    4.93
  -1   7 -11   99.15    4.25
  -1   7 -11  116.53    6.17
   1   7  11  102.94    4.52
   1   7  12   21.14    2.09
  -1   7 -12   26.08    2.49
   1   7  13   12.41    1.58
  -1   7 -13   12.68    1.76
  -1   7 -13   17.13    2.61
   1   7  14    2.94    0.86
  -1   7 -14    5.86    1.47
  -1   8  14   29.88    1.75
   1   8 -14   61.02    3.23
  -1   8  13   25.13    2.16
   1   8 -13   31.60    2.26
  -1   8  12   73.65    4.11
   1   8 -12   83.33    3.92
  -1   8  11   34.05    3.20
   1   8 -11   30.82    2.70
   1   8 -11   32.45    2.36
  -1   8  10    8.11    1.29
   1   8 -10   14.20    3.02
   1   8 -10   10.58    1.89
  -1   8  10   10.71    1.64
   1   8 -10   10.57    1.68
  -1   8   9   26.77    1.99
   1   8  -9   32.65    4.15
   1   8  -9   25.97    2.51
  -1   8   9   31.64    2.44
   1   8  -9   26.14    2.39
   1   8  -8  193.16    6.52
   1   8  -8  197.19    9.25
  -1   8   8  180.64    5.48
   1   8  -7  159.68    5.67
   1   8  -7  157.97    5.70
   1   8  -6   82.22    3.88
  -1   8   6   72.46    3.48
   1   8  -5  529.53   11.81
   1   8  -4   26.16    2.44
   1   8  -4   27.18    2.22
   1   8  -4   23.83    2.01
   1   8  -4   25.98    1.95
   1   8  -3  837.03   15.48
   1   8  -3  820.25   16.54
   1   8  -2  177.72    5.18
  -1   8   2  195.76    5.45
   1   8  -1 1251.80   20.92
  -1   8   0  550.40   11.02
   1   8   0  522.45   10.93
  -1   8  -1  208.41    5.87
   1   8   1  202.96    5.65
  -1   8  -2  273.71    7.29
   1   8   2  283.71    6.90
  -1   8  -3   71.54    3.50
  -1   8  -4  908.32   17.05
  -1   8  -4  961.65   16.99
  -1   8  -5   58.18    2.98
  -1   8  -5   54.85    3.26
  -1   8  -5   46.85    3.02
   1   8   5   64.78    2.86
  -1   8  -5   53.21    3.01
  -1   8  -5   46.40    2.37
  -1   8  -6  604.21   12.66
  -1   8  -6  478.58   11.75
   1   8   6  710.06   12.78
  -1   8  -6  485.42   12.72
  -1   8  -6  611.19   12.33
  -1   8  -7   15.70    2.02
  -1   8  -7   29.64    2.48
  -1   8  -7   17.01    2.24
   1   8   7   27.12    2.26
  -1   8  -7   20.57    2.30
   1   8   8  314.40    7.15
  -1   8  -8  336.59    9.12
  -1   8  -8  336.18    8.97
  -1   8  -9   63.22    3.84
  -1   8  -9   60.56    4.35
  -1   8 -10    6.79    1.61
   1   8  10    4.83    1.40
  -1   8 -10    7.31    1.84
  -1   8 -11    0.71    1.38
  -1   8 -11   -0.04    1.10
   1   8  11    0.96    1.09
   1   8  12   23.31    2.25
  -1   8 -12   27.59    2.42
  -1   8 -12   27.08    1.96
   1   8  12   30.46    2.29
  -1   8 -13   47.85    2.73
  -1   8 -13   59.25    4.01
  -1   8 -14    5.15    1.34
   1   9 -14   25.30    1.79
   1   9 -13  114.13    4.05
   1   9 -13  152.70    5.76
   1   9 -12   67.76    3.39
  -1   9  12   55.13    3.19
  -1   9  11   75.32    4.22
   1   9 -11   81.91    3.61
   1   9 -11   88.74    4.23
  -1   9  10    4.25    1.62
  -1   9  10    4.45    1.16
   1   9 -10    3.25    1.28
   1   9 -10    6.31    1.72
  -1   9   9  147.38    6.58
  -1   9   9  148.37    4.81
   1   9  -9  140.19    5.50
   1   9  -9  183.92    9.25
  -1   9   9  164.82    5.45
   1   9  -9  120.62    6.14
   1   9  -9  150.90    5.77
   1   9  -8  646.37   14.45
   1   9  -8  656.21   19.14
  -1   9   8  686.75   13.29
   1   9  -7   41.46    3.26
   1   9  -7   47.80    3.26
   1   9  -6  485.27   12.24
   1   9  -6  533.45   12.29
   1   9  -5   60.68    3.29
   1   9  -5   61.68    3.59
   1   9  -4  163.63    5.65
   1   9  -4  159.69    5.36
   1   9  -4  153.38    5.79
   1   9  -4  166.44    4.83
  -1   9   3  185.98    5.37
   1   9  -3  195.07    5.89
   1   9  -2  908.43   16.62
  -1   9   2  971.96   17.09
   1   9  -1  142.87    5.40
   1   9  -1  153.96    5.23
   1   9   0 1044.40   19.06
  -1   9  -1  489.72   10.96
   1   9   1  499.44   10.78
  -1   9  -2   95.25    3.81
  -1   9  -2   89.28    4.05
  -1   9  -2   85.03    4.08
   1   9   2   97.80    3.86
  -1   9  -2   92.72    4.06
  -1   9  -3  962.75   17.85
  -1   9  -3  999.79   19.13
  -1   9  -4   89.71    4.43
  -1   9  -4   87.64    3.85
  -1   9  -4   98.30    3.93
  -1   9  -5  157.32    5.45
  -1   9  -5  141.58    6.04
  -1   9  -5  159.06    6.03
  -1   9  -5  136.36    5.37
  -1   9  -5  164.46    5.33
  -1   9  -6   79.59    3.94
  -1   9  -6   70.77    4.01
  -1   9  -7  246.48    7.42
  -1   9  -7  243.77    7.76
  -1   9  -8   47.86    3.32
  -1   9  -8   45.43    3.30
   1   9   8   48.70    2.52
  -1   9  -9  278.91    8.39
  -1   9  -9  278.06    8.43
   1   9   9  303.16    7.91
  -1   9 -10   17.87    3.20
  -1   9 -10   13.93    1.97
  -1   9 -10   10.77    1.65
   1   9  10   13.29    1.73
  -1   9 -11   52.19    3.01
  -1   9 -11   67.28    5.20
  -1   9 -12   31.30    2.01
  -1   9 -12   28.91    2.35
  -1   9 -13   46.34    2.54
  -1   9 -13   61.34    3.72
   1  10 -13   21.31    1.64
   1  10 -13   21.49    1.91
   1  10 -12   60.76    3.08
   1  10 -12   72.22    4.26
   1  10 -11   41.09    2.55
   1  10 -11   45.35    2.98
   1  10 -10   15.15    1.91
   1  10 -10   13.60    2.04
  -1  10  10   13.40    1.46
   1  10  -9   93.62    4.48
   1  10  -9  101.41    4.68
  -1  10   9  103.29    3.92
  -1  10   8   17.91    1.87
   1  10  -7  153.86    6.15
   1  10  -7  132.63    6.01
   1  10  -6  121.83    5.47
   1  10  -6  117.45    5.37
   1  10  -6  130.57    5.22
   1  10  -5  439.52   11.37
   1  10  -5  436.04   10.53
   1  10  -5  410.53   10.85
   1  10  -4   91.16    3.63
   1  10  -4   91.12    4.13
   1  10  -4   86.97    4.16
   1  10  -3  572.49   13.84
   1  10  -3  596.10   12.93
   1  10  -2  170.75    5.22
   1  10  -2  172.53    5.58
  -1  10   2  162.03    5.06
   1  10  -1  459.60   11.75
  -1  10   1  452.11    9.98
   1  10   0  110.46    5.07
  -1  10   0  123.58    4.90
  -1  10   0  120.38    4.24
  -1  10  -1  747.48   14.81
  -1  10  -1  670.64   14.75
   1  10   1  661.07   14.78
  -1  10  -1  643.32   13.31
   1  10   1  749.78   14.44
  -1  10  -2  294.92    7.68
  -1  10  -2  267.19    7.37
  -1  10  -2  287.40    8.16
   1  10   2  290.73    8.05
  -1  10  -2  265.61    8.30
  -1  10  -2  246.57    7.00
   1  10   2  316.28    8.01
  -1  10  -2  274.21    7.98
  -1  10  -3   57.60    3.15
  -1  10  -3   53.60    3.53
  -1  10  -3   48.47    2.86
  -1  10  -3   55.09    3.46
  -1  10  -3   51.68    3.05
  -1  10  -4  200.84    6.11
  -1  10  -4  182.65    6.87
  -1  10  -4  196.66    6.29
  -1  10  -4  197.83    7.15
  -1  10  -4  177.28    6.02
  -1  10  -5  301.43    7.94
  -1  10  -5  291.59    8.21
  -1  10  -6  163.12    5.73
  -1  10  -6  152.98    5.80
  -1  10  -7  211.99    8.76
  -1  10  -7  262.87    8.25
  -1  10  -7  268.99    7.96
  -1  10  -7  220.12    8.84
   1  10   8   58.50    2.85
  -1  10  -8   57.31    4.79
  -1  10  -8   63.13    3.89
   1  10   8   71.69    3.41
  -1  10  -8   46.53    4.18
  -1  10  -8   67.74    3.89
  -1  10  -9   31.68    2.82
  -1  10  -9   26.72    3.25
  -1  10  -9   33.41    3.87
   1  10   9   25.03    1.75
  -1  10 -10   69.26    3.38
  -1  10 -10   79.00    4.09
  -1  10 -10   71.02    3.77
  -1  10 -10   84.75    5.80
  -1  10 -11    0.83    1.02
  -1  10 -11    1.92    1.61
  -1  10 -12   17.51    1.49
  -1  10 -12   22.03    2.63
  -1  10 -13   19.26    1.80
   1  11 -13   24.50    1.56
   1  11 -12   44.08    2.44
   1  11 -11   84.68    3.78
   1  11 -11   82.83    3.37
   1  11 -10   85.96    3.94
  -1  11  10   78.72    3.13
   1  11  -9   63.24    3.67
  -1  11   9   61.90    3.01
   1  11  -8   85.73    4.48
  -1  11   8   93.91    3.87
   1  11  -7   52.44    3.39
   1  11  -6  645.16   15.11
   1  11  -6  648.30   14.21
   1  11  -5  160.75    6.70
   1  11  -5  164.55    6.09
   1  11  -5  159.26    6.19
   1  11  -4  578.76   11.95
   1  11  -4  558.50   13.03
   1  11  -4  588.10   13.13
   1  11  -3   91.25    3.90
   1  11  -3   81.24    4.79
   1  11  -2  437.93    9.97
   1  11  -2  405.89   11.67
  -1  11   2  437.47    9.93
   1  11  -2  418.37   11.18
   1  11  -1  238.44    8.41
  -1  11   1  278.28    7.70
  -1  11   1  250.98    6.89
   1  11  -1  277.03    8.20
   1  11   0  337.63   10.08
  -1  11   0  366.38    9.71
  -1  11   0  313.85    8.12
   1  11   0  382.54    9.71
  -1  11  -1  228.14    6.66
   1  11   1  249.62    8.06
  -1  11  -1  242.45    8.00
  -1  11  -1  228.61    6.97
  -1  11  -2  120.26    5.17
  -1  11  -2  103.97    4.52
  -1  11  -2  117.07    4.76
  -1  11  -2  102.91    4.87
   1  11   2  131.03    5.24
  -1  11  -2  101.10    5.20
  -1  11  -2   93.34    4.05
  -1  11  -3  211.48    6.80
  -1  11  -3  216.42    7.42
  -1  11  -3  228.49    6.80
  -1  11  -3  202.56    7.32
  -1  11  -3  203.87    7.67
  -1  11  -3  187.23    6.16
  -1  11  -4  216.32    8.08
  -1  11  -4  234.41    7.39
  -1  11  -4  231.45    8.09
  -1  11  -4  240.07    8.47
  -1  11  -4  256.62    7.33
  -1  11  -5   50.52    3.30
  -1  11  -5   49.05    3.81
  -1  11  -5   48.60    3.20
  -1  11  -6   41.55    3.70
  -1  11  -6   47.10    3.27
  -1  11  -6   46.27    3.65
  -1  11  -6   49.99    3.33
  -1  11  -7  223.84    7.80
  -1  11  -7  223.28    7.35
  -1  11  -8   15.24    2.26
   1  11   8   12.82    1.50
  -1  11  -8   11.61    2.24
  -1  11  -8   15.66    2.12
  -1  11  -9  104.84    4.84
  -1  11  -9  102.52    5.97
   1  11   9   93.92    3.36
  -1  11 -10   43.90    2.63
  -1  11 -10   51.54    3.18
  -1  11 -10   49.47    3.08
  -1  11 -10   47.36    3.99
  -1  11 -11   90.09    3.91
  -1  11 -11   87.42    3.60
  -1  11 -11   96.71    4.96
  -1  11 -12   42.03    1.98
   1  12 -12   75.46    2.91
   1  12 -11  129.43    4.04
   1  12 -10   27.19    2.19
  -1  12  10   24.47    1.65
   1  12  -9   22.20    2.34
  -1  12   9   21.31    1.84
   1  12  -8   37.17    2.97
   1  12  -8   35.97    3.04
  -1  12   8   36.52    2.38
   1  12  -7   85.80    4.49
   1  12  -6  155.38    6.80
   1  12  -6  155.37    6.09
   1  12  -5  544.04   13.02
   1  12  -4  413.07   10.72
   1  12  -4  392.95   10.52
   1  12  -4  388.94    9.32
   1  12  -3  108.37    4.43
   1  12  -3  105.69    4.94
   1  12  -3   94.99    5.24
   1  12  -3  102.87    5.66
   1  12  -2  127.13    4.97
   1  12  -2  121.71    6.15
   1  12  -2  120.62    5.66
   1  12  -1  643.51   16.49
  -1  12   1  748.72   15.07
  -1  12   1  677.18   14.06
   1  12  -1  717.90   15.86
  -1  12   0  209.01    6.34
   1  12   0  198.81    7.80
  -1  12   0  219.50    7.49
   1  12   0  220.67    7.36
  -1  12   0  195.68    6.57
  -1  12  -1  303.18    8.62
  -1  12  -1  332.48    9.20
  -1  12  -1  295.28    9.01
   1  12   1  350.18    9.38
   1  12   1  319.94    9.65
  -1  12  -1  322.03    9.83
  -1  12  -1  281.97    7.79
  -1  12  -2  480.43   11.70
  -1  12  -2  525.89   11.92
  -1  12  -2  455.63   12.22
   1  12   2  550.64   12.34
  -1  12  -2  478.27   13.07
  -1  12  -2  428.11   10.49
  -1  12  -3   88.15    4.88
  -1  12  -3   81.79    5.01
  -1  12  -3   91.85    4.49
  -1  12  -3   92.16    4.84
  -1  12  -3   91.82    4.41
  -1  12  -4   57.04    4.18
  -1  12  -4   59.06    3.72
  -1  12  -4   59.04    4.03
  -1  12  -5   61.95    4.60
  -1  12  -5   74.89    4.10
  -1  12  -5   64.72    4.34
  -1  12  -5   72.18    3.91
  -1  12  -6   58.14    4.23
  -1  12  -6   62.03    3.79
  -1  12  -7   37.25    2.99
  -1  12  -7   30.34    3.22
  -1  12  -7   36.21    3.24
  -1  12  -8  114.00    5.01
   1  12   8  102.31    3.76
  -1  12  -8  112.16    5.25
  -1  12  -9  228.36    7.00
  -1  12  -9  225.67    7.11
  -1  12 -10  170.72    5.54
  -1  12 -10  167.89    5.56
  -1  12 -11    5.18    1.16
  -1  12 -11    7.24    1.28
  -1  12 -12   66.94    2.66
   1  13 -11    7.45    1.06
   1  13 -10  193.13    5.20
  -1  13  10  185.49    4.60
  -1  13   9    1.06    0.85
   1  13  -9    1.50    1.20
   1  13  -9    1.54    1.19
  -1  13   8   53.40    2.78
   1  13  -8   55.93    3.44
   1  13  -8   57.82    3.65
   1  13  -7   51.24    3.49
   1  13  -7   50.89    3.72
   1  13  -6   37.81    3.89
   1  13  -6   49.51    3.51
   1  13  -5  238.83    7.96
   1  13  -4  149.72    5.24
   1  13  -4  152.27    6.25
   1  13  -4  149.91    7.21
   1  13  -3  102.43    4.39
   1  13  -3  103.25    5.53
   1  13  -3  105.50    5.20
   1  13  -3   95.58    5.83
   1  13  -2  310.07    8.45
   1  13  -2  299.72    9.73
   1  13  -2  319.06    9.48
   1  13  -1  335.23    9.20
   1  13  -1  344.90   10.15
  -1  13   1  359.52    9.34
  -1  13   0  467.62   11.13
   1  13   0  481.30   13.39
  -1  13   0  512.78   12.73
   1  13   0  528.26   12.78
  -1  13  -1  365.49   10.46
   1  13   1  408.28   10.70
  -1  13  -1  340.92    9.75
  -1  13  -1  377.66   10.34
  -1  13  -1  365.69   11.05
   1  13   1  401.55   11.04
  -1  13  -1  335.88    8.83
  -1  13  -2  257.74    8.30
  -1  13  -2  274.61    9.66
  -1  13  -2  274.99    8.45
  -1  13  -2  266.09    8.92
  -1  13  -3  377.11   10.38
  -1  13  -3  392.85   10.16
  -1  13  -3  362.95   11.07
  -1  13  -4   44.67    3.63
  -1  13  -4   39.54    3.22
  -1  13  -4   42.15    3.14
  -1  13  -4   36.77    3.54
  -1  13  -5  198.41    7.75
  -1  13  -5  212.60    7.34
  -1  13  -5  206.09    8.19
  -1  13  -5  209.79    6.79
  -1  13  -6  137.62    7.23
  -1  13  -6  141.65    6.63
  -1  13  -7  182.08    7.19
  -1  13  -7  181.59    6.53
  -1  13  -8  117.63    5.31
   1  13   8  108.54    3.77
  -1  13  -8  120.77    5.04
  -1  13  -9  112.28    4.73
  -1  13  -9  119.54    4.68
  -1  13 -10   72.78    3.31
  -1  13 -10   73.48    3.35
  -1  13 -10   63.00    2.78
  -1  13 -11  105.02    3.56
  -1  13 -11   99.50    3.28
   1  14 -11   23.17    1.48
   1  14 -10    2.77    0.77
   1  14 -10    2.65    0.93
   1  14 -10    3.77    1.05
   1  14  -9  110.58    4.36
  -1  14   9  103.51    3.35
   1  14  -9  115.15    4.34
   1  14  -8   24.96    2.52
  -1  14   8   23.75    1.83
   1  14  -8   28.79    2.46
   1  14  -7   43.10    3.41
  -1  14   7   40.62    2.48
   1  14  -7   42.00    3.11
   1  14  -6   93.15    4.69
   1  14  -5   18.07    2.38
   1  14  -4   91.56    5.74
   1  14  -4   92.55    4.04
   1  14  -4  100.56    5.15
   1  14  -3  199.91    7.93
   1  14  -3  186.59    8.36
   1  14  -3  198.46    6.32
   1  14  -3  199.08    7.44
   1  14  -2  131.87    6.21
   1  14  -2  119.57    6.65
   1  14  -2  140.56    5.41
   1  14  -2  137.80    6.16
   1  14  -1  155.65    6.52
   1  14  -1  141.31    6.99
   1  14  -1  159.99    6.05
   1  14  -1  140.57    6.30
   1  14   0   69.33    4.67
   1  14   0   76.67    4.39
  -1  14   0   66.72    4.45
   1  14   0   66.06    4.12
   1  14   1  399.48   10.78
  -1  14  -1  383.65   10.58
  -1  14  -2   83.19    4.84
   1  14   2   93.81    4.32
  -1  14  -2   90.38    4.72
  -1  14  -2   81.02    4.44
  -1  14  -3  129.97    6.33
  -1  14  -3  139.97    5.64
  -1  14  -3  130.06    5.69
  -1  14  -4   25.26    3.00
  -1  14  -4   25.73    3.29
  -1  14  -4   24.75    2.53
  -1  14  -4   21.23    2.49
  -1  14  -5   61.55    4.61
  -1  14  -5   63.57    3.64
  -1  14  -5   59.45    3.86
  -1  14  -6   55.49    3.62
   1  14   7  122.49    4.15
  -1  14  -7  140.66    5.47
  -1  14  -8   50.30    3.08
  -1  14  -8   47.70    3.29
  -1  14  -9  154.34    5.01
  -1  14  -9  146.84    5.13
  -1  14 -10   17.79    1.32
  -1  14 -10   19.25    1.67
  -1  14 -10   21.61    1.71
   1  15 -10   76.86    2.71
   1  15 -10   84.54    2.86
   1  15  -9   32.97    2.04
   1  15  -9   35.14    2.26
  -1  15   9   32.14    1.54
   1  15  -8   86.47    4.01
   1  15  -8   88.08    3.79
  -1  15   8   75.82    2.88
   1  15  -7  122.34    5.41
   1  15  -7  129.51    5.06
  -1  15   7  121.40    4.07
   1  15  -6  106.36    4.85
   1  15  -5  330.08    9.52
   1  15  -4   49.85    3.61
   1  15  -3  320.99    8.22
   1  15  -3  302.85   10.91
   1  15  -2   40.28    3.39
   1  15  -2   37.10    3.82
   1  15  -2   38.99    2.86
   1  15  -1   22.83    2.69
   1  15  -1   26.46    3.20
   1  15  -1   24.27    2.52
  -1  15   1   27.12    3.20
   1  15  -1   25.08    2.71
   1  15   0   32.67    3.05
   1  15   0   36.76    3.35
  -1  15   0   39.35    2.95
   1  15   0   40.73    3.21
  -1  15   0   40.79    3.54
   1  15   1   47.46    3.30
  -1  15  -1   38.76    3.35
  -1  15  -1   38.49    3.33
  -1  15  -2   76.66    4.86
  -1  15  -2   89.12    4.55
  -1  15  -3   73.51    4.91
  -1  15  -3   78.87    4.15
  -1  15  -4  371.83   11.69
  -1  15  -4  385.80    9.72
  -1  15  -5  283.71    9.74
  -1  15  -6  369.48   10.93
   1  15   7   60.31    2.62
  -1  15  -8  223.99    6.70
  -1  15  -8  205.88    6.33
  -1  15  -9    5.52    1.27
  -1  15  -9    3.80    1.06
  -1  15 -10   19.65    1.38
   1  16  -9  101.75    3.28
   1  16  -8   38.07    2.44
  -1  16   8   31.55    1.56
   1  16  -7   52.75    2.92
  -1  16   7   49.42    2.26
   1  16  -6   64.21    3.47
  -1  16   6   57.02    2.69
   1  16  -5    4.74    1.37
   1  16  -5    5.37    1.87
   1  16  -4  102.54    4.83
   1  16  -4   97.64    5.43
   1  16  -2  228.44    6.61
  -1  16   2  230.81    8.51
  -1  16   1    9.75    2.43
   1  16  -1   10.64    1.85
   1  16   0  231.22    7.35
  -1  16   0  236.47    8.10
  -1  16  -1  132.12    5.68
   1  16   1  122.93    5.48
  -1  16  -2   92.19    4.48
   1  16   2   89.26    4.80
  -1  16  -2   88.92    4.84
  -1  16  -3  133.80    5.20
  -1  16  -3  127.82    6.12
  -1  16  -4   68.17    3.52
  -1  16  -4   67.56    4.49
  -1  16  -5   93.36    5.13
  -1  16  -6   12.34    2.08
   1  16   7   54.02    2.16
  -1  16  -7   61.83    3.59
  -1  16  -8    5.16    1.25
  -1  16  -9   14.33    1.37
  -1  17   8   30.07    1.77
   1  17  -8   38.23    1.98
  -1  17   7  100.33    3.86
  -1  17   7  101.21    2.86
  -1  17   6   11.37    1.81
  -1  17   6   14.68    1.31
  -1  17   5  115.92    5.19
   1  17  -5  150.47    5.84
  -1  17   4   15.47    2.37
   1  17  -4   20.42    2.44
  -1  17   3  196.86    7.29
   1  17  -3  226.02    7.67
  -1  17   2   26.91    2.92
   1  17  -2   33.36    2.87
   1  17  -1   96.55    3.86
  -1  17   1   98.90    4.91
  -1  17   0   31.72    2.87
   1  17   0   28.45    2.36
  -1  17  -1   31.30    2.72
   1  17   1   25.40    2.41
  -1  17  -2   24.90    2.31
   1  17   2   23.73    2.41
   1  17   3   86.04    4.24
  -1  17  -3   94.34    3.97
   1  17   4  144.67    5.53
  -1  17  -4  169.27    6.33
   1  17   5   78.29    3.86
  -1  17  -5  101.83    4.73
  -1  17  -6  172.46    5.78
  -1  17  -6  159.19    5.86
  -1  17  -7    1.65    1.09
   1  17   7    1.62    0.96
  -1  17  -7    0.57    1.06
  -1  18   6   63.10    2.02
   1  18  -6   66.37    3.06
  -1  18   5    5.30    1.24
   1  18  -5    6.03    1.32
  -1  18   5    4.00    0.82
  -1  18   4  139.14    4.96
  -1  18   3   47.08    3.05
  -1  18   2  206.61    6.49
  -1  18   1   27.96    2.46
  -1  18   0  103.48    4.26
   1  18   1    6.78    1.28
  -1  18  -1    6.38    1.46
   1  18   2   47.56    2.63
  -1  18  -2   55.43    2.79
   1  18   3  112.57    4.02
  -1  18  -3  150.10    5.47
   1  18   4   24.01    1.86
  -1  18  -4   30.11    2.57
   1  18   5   86.24    3.11
   1  18   5   92.24    2.70
  -1  19   3   46.57    2.03
  -1  19   2   53.88    2.42
  -1  19   1  105.34    3.44
   2 -19  -3   38.74    1.90
   2 -19  -3   37.39    1.83
   2 -19  -2   66.01    2.68
   2 -19  -2   66.64    2.72
   2 -19  -1   41.83    2.29
   2 -19   0    0.24    0.86
   2 -19   0    0.34    0.88
  -2 -19   0    0.93    0.77
   2 -19   1    6.96    1.18
   2 -19   1    8.08    1.19
  -2 -19  -1    7.56    1.15
  -2 -19  -2    1.59    0.70
  -2 -19  -3   12.72    1.14
   2 -18  -5   29.37    1.71
   2 -18  -5   29.47    1.57
   2 -18  -4   49.09    2.47
   2 -18  -4   49.38    2.41
   2 -18  -3   91.75    3.70
   2 -18  -3   93.55    3.74
   2 -18  -2   14.73    1.79
  -2 -18   1  159.18    4.53
  -2 -18   1  151.77    5.05
  -2 -18   0   71.40    3.05
  -2 -18   0   66.90    3.38
  -2 -18  -1  337.49    7.70
   2 -18   1  314.35    8.14
  -2 -18  -2    5.71    1.23
   2 -18   2    8.56    1.81
  -2 -18  -2    5.08    1.29
  -2 -18  -2    6.55    1.41
  -2 -18  -3  157.00    5.02
  -2 -18  -3  152.54    5.04
  -2 -18  -4    8.71    1.25
  -2 -18  -4    9.39    1.29
  -2 -18  -4   10.35    1.39
  -2 -18  -5   15.45    1.34
  -2 -18  -5   12.23    1.13
  -2 -18  -5   12.59    1.36
   2 -17  -7  227.28    5.51
   2 -17  -7  209.36    5.09
   2 -17  -6   27.79    2.02
   2 -17  -6   23.88    1.66
   2 -17  -6   20.51    1.40
   2 -17  -6   26.01    1.88
   2 -17  -5  308.12    7.42
   2 -17  -5  298.40    7.21
   2 -17  -4    1.37    1.13
   2 -17  -3  126.81    5.04
  -2 -17   2    7.36    1.25
   2 -17  -2    9.10    1.97
  -2 -17   2    9.38    1.68
  -2 -17   1   13.50    1.66
  -2 -17   1   15.57    2.14
  -2 -17   0   15.85    1.90
  -2 -17   0   15.95    2.10
  -2 -17   0   15.97    2.16
  -2 -17  -1   77.22    3.92
  -2 -17  -1   73.22    4.00
  -2 -17  -2    0.62    1.12
  -2 -17  -2    0.80    1.36
  -2 -17  -2    0.61    1.38
  -2 -17  -3    4.35    1.41
  -2 -17  -3    4.47    1.37
  -2 -17  -4   39.71    2.72
  -2 -17  -4   42.14    2.88
  -2 -17  -5   24.14    2.07
  -2 -17  -5   25.70    2.23
  -2 -17  -5   23.41    1.96
  -2 -17  -5   28.13    2.30
  -2 -17  -6   54.11    2.86
  -2 -17  -6   45.42    2.20
  -2 -17  -6   52.93    2.77
  -2 -17  -7   54.07    2.50
   2 -16  -8   36.08    1.96
   2 -16  -8   42.33    2.41
   2 -16  -7    9.99    1.53
   2 -16  -7    8.16    1.16
   2 -16  -7    8.02    1.30
   2 -16  -7    7.64    1.49
   2 -16  -6   50.52    2.82
   2 -16  -6   47.36    2.58
   2 -16  -5   20.04    2.27
   2 -16  -5   16.83    1.96
   2 -16  -4   48.05    3.20
   2 -16  -4   35.64    2.95
  -2 -16   3   27.55    2.15
   2 -16  -3   30.52    2.54
   2 -16  -3   28.06    2.94
  -2 -16   2   16.21    1.90
  -2 -16   2   12.84    2.20
  -2 -16   2   17.26    2.31
  -2 -16   1  357.93    9.51
  -2 -16   1  383.52   10.38
  -2 -16   1  381.09   10.54
  -2 -16   0  176.55    6.39
  -2 -16   0  180.10    6.86
  -2 -16   0  179.22    7.05
  -2 -16  -1  473.62   11.80
  -2 -16  -1  447.22   11.91
  -2 -16  -2   25.63    2.70
  -2 -16  -2   25.21    2.76
  -2 -16  -2   25.06    2.81
  -2 -16  -3  265.13    8.52
  -2 -16  -3  245.15    8.13
  -2 -16  -4   22.23    2.60
  -2 -16  -4   17.02    2.20
  -2 -16  -5  196.28    6.55
  -2 -16  -5  190.87    6.32
  -2 -16  -6   11.49    1.90
  -2 -16  -6   11.92    1.74
  -2 -16  -6   10.24    1.49
  -2 -16  -7   80.24    3.81
  -2 -16  -7   63.75    2.59
  -2 -16  -8   22.73    1.87
   2 -15 -10    4.25    0.84
   2 -15 -10    5.36    0.89
   2 -15  -9   37.09    2.03
   2 -15  -9   39.72    2.49
   2 -15  -8  102.25    4.44
   2 -15  -8   88.71    3.62
   2 -15  -7  158.74    5.11
   2 -15  -7  155.69    4.66
   2 -15  -6   37.84    2.73
   2 -15  -6   40.70    2.69
   2 -15  -5  310.58    9.39
   2 -15  -5  249.26    7.89
  -2 -15   4   29.46    2.25
   2 -15  -4   33.80    3.10
   2 -15  -4   25.92    2.88
  -2 -15   3  166.19    5.70
   2 -15  -3  152.87    6.58
  -2 -15   2   38.60    2.89
   2 -15  -2   42.16    3.10
  -2 -15   2   43.11    3.59
  -2 -15   1   61.23    3.73
  -2 -15   1   68.87    4.48
  -2 -15   0    9.90    1.87
  -2 -15   0    9.59    2.47
  -2 -15  -1  104.04    5.24
  -2 -15  -1  107.33    5.62
  -2 -15  -2   11.99    2.24
  -2 -15  -2   17.03    2.54
  -2 -15  -3   36.42    3.47
  -2 -15  -3   35.42    3.29
  -2 -15  -4   71.70    4.78
  -2 -15  -4   62.54    4.09
  -2 -15  -4   60.84    4.00
  -2 -15  -5    4.44    1.88
  -2 -15  -5    3.28    1.57
  -2 -15  -5    2.39    1.47
  -2 -15  -6   16.89    2.44
  -2 -15  -6   17.13    2.22
  -2 -15  -6   15.05    1.96
  -2 -15  -7   55.39    3.13
  -2 -15  -7   49.64    2.71
  -2 -15  -8    3.67    1.37
  -2 -15  -9  134.87    4.37
  -2 -15 -10    9.50    0.99
   2 -14 -11   75.78    2.89
   2 -14 -11   82.23    2.78
   2 -14 -10   11.49    1.41
   2 -14 -10   11.88    1.59
   2 -14 -10    9.65    1.14
   2 -14  -9   36.70    2.61
   2 -14  -9   36.16    2.84
   2 -14  -9   29.25    2.14
   2 -14  -8   80.62    4.19
   2 -14  -8   72.36    3.17
   2 -14  -8   83.28    3.91
   2 -14  -8   82.71    4.53
   2 -14  -7   90.52    3.79
   2 -14  -7   98.84    4.23
   2 -14  -6  357.45   10.69
   2 -14  -6  311.61    8.86
   2 -14  -5  134.82    6.24
   2 -14  -5  119.02    5.41
   2 -14  -4   92.67    5.09
  -2 -14   4   89.31    3.99
   2 -14  -4   90.93    4.95
   2 -14  -3  189.50    7.21
  -2 -14   3  200.14    7.14
  -2 -14   2   88.41    4.35
   2 -14  -2   96.01    4.89
  -2 -14   1  621.02   14.16
  -2 -14   1  696.18   15.62
  -2 -14   0  284.32    8.77
  -2 -14   0  291.07    9.51
  -2 -14  -1  281.75    9.17
  -2 -14  -1  280.55    9.40
  -2 -14  -2  147.18    6.75
  -2 -14  -2  154.09    6.82
  -2 -14  -3  690.82   17.02
  -2 -14  -3  696.39   17.22
  -2 -14  -4  475.41   12.78
  -2 -14  -4  456.24   12.64
  -2 -14  -4  514.32   13.89
  -2 -14  -4  532.59   14.20
  -2 -14  -5  582.56   13.69
  -2 -14  -5  530.09   13.50
  -2 -14  -5  512.97   13.13
  -2 -14  -5  566.82   14.76
  -2 -14  -6  114.26    5.28
  -2 -14  -6  104.69    4.83
  -2 -14  -6  100.89    5.61
  -2 -14  -7   74.74    4.02
  -2 -14  -7   86.86    5.00
  -2 -14  -7   76.36    3.70
  -2 -14  -8    3.85    0.99
  -2 -14  -8    5.42    1.65
  -2 -14  -8    5.95    1.42
  -2 -14  -9    6.63    1.40
  -2 -14  -9    5.37    1.24
  -2 -14 -10   49.25    2.09
  -2 -14 -10   59.59    2.78
   2 -13 -12   27.99    1.50
   2 -13 -12   28.57    1.70
   2 -13 -11   55.95    2.98
   2 -13 -11   50.69    2.18
   2 -13 -10   83.03    3.75
   2 -13 -10   73.84    4.01
   2 -13 -10   74.19    3.22
   2 -13  -9  192.86    6.50
   2 -13  -9  181.28    6.98
   2 -13  -9  174.58    5.83
   2 -13  -8  110.29    4.29
   2 -13  -8  131.13    5.67
   2 -13  -8  120.61    5.12
   2 -13  -8  122.12    6.01
   2 -13  -7  382.74    9.40
   2 -13  -7  397.18    9.93
   2 -13  -6  161.94    7.14
  -2 -13   6  140.25    5.22
   2 -13  -6  152.01    5.89
  -2 -13   5  433.06   10.06
   2 -13  -5  419.31   11.22
   2 -13  -4  198.00    7.62
  -2 -13   4  187.35    6.12
   2 -13  -3  437.73   11.77
  -2 -13   3  429.00   10.53
  -2 -13   2  113.74    4.97
   2 -13  -2  114.12    5.24
  -2 -13   1  302.24    8.88
   2 -13  -1  316.79    8.95
  -2 -13   1  290.01    9.06
  -2 -13   0  115.93    5.41
  -2 -13   0   98.22    4.81
  -2 -13   0  116.31    5.98
  -2 -13  -1  231.14    7.51
  -2 -13  -1  250.51    8.77
  -2 -13  -2   50.78    3.26
  -2 -13  -2   51.51    4.03
  -2 -13  -2   55.25    4.14
  -2 -13  -2   55.25    4.08
  -2 -13  -3   27.61    3.04
  -2 -13  -3   23.25    2.86
  -2 -13  -4   39.22    3.55
  -2 -13  -4   38.77    3.55
  -2 -13  -4   37.64    3.62
  -2 -13  -4   37.48    3.62
  -2 -13  -5  211.30    8.56
  -2 -13  -5  204.88    8.26
  -2 -13  -5  201.72    7.53
  -2 -13  -5  191.65    7.33
  -2 -13  -6   19.58    2.73
  -2 -13  -6   18.61    2.81
  -2 -13  -6   23.24    2.63
  -2 -13  -6   21.41    2.65
  -2 -13  -6   20.25    2.38
  -2 -13  -7  109.40    5.87
  -2 -13  -7   96.45    4.75
  -2 -13  -7   99.88    4.44
  -2 -13  -8    1.54    0.94
  -2 -13  -8    2.76    1.46
  -2 -13  -8    2.42    1.53
  -2 -13  -9   46.83    3.18
  -2 -13  -9   50.38    3.13
  -2 -13 -10   26.92    2.45
  -2 -13 -10   28.49    2.29
  -2 -13 -10   26.89    2.16
  -2 -13 -11   86.67    3.54
  -2 -13 -11   90.31    3.36
  -2 -13 -11   86.03    3.22
   2 -12 -12    5.68    1.05
   2 -12 -12    6.00    1.20
   2 -12 -11   59.06    2.73
   2 -12 -11   65.43    3.66
   2 -12 -11   65.72    3.22
   2 -12 -10    9.78    1.59
   2 -12 -10    7.63    1.80
   2 -12 -10    9.30    1.71
   2 -12  -9   57.71    3.49
   2 -12  -9   60.10    4.27
   2 -12  -9   58.52    3.78
   2 -12  -8   81.55    5.15
   2 -12  -8   77.10    3.68
  -2 -12   7   81.18    3.75
   2 -12  -7   85.95    5.29
   2 -12  -7   81.40    4.05
  -2 -12   6   45.20    2.92
   2 -12  -6   47.61    3.92
   2 -12  -6   50.41    3.39
  -2 -12   5   41.13    2.67
   2 -12  -5   41.74    3.59
   2 -12  -5   39.07    3.22
   2 -12  -4  226.29    8.15
  -2 -12   4  221.60    6.73
   2 -12  -3  143.73    6.05
  -2 -12   3  132.75    5.15
   2 -12  -2  224.23    7.30
  -2 -12   2  213.11    6.91
   2 -12  -1   43.33    2.93
  -2 -12   1   44.29    3.19
  -2 -12   0  424.69   11.26
  -2 -12   0  411.07   10.73
  -2 -12  -1  322.91    9.03
  -2 -12  -1  344.34   10.08
  -2 -12  -1  349.93   10.11
  -2 -12  -2  796.05   16.47
  -2 -12  -2  819.90   18.00
  -2 -12  -3   60.57    4.25
  -2 -12  -3   57.24    4.11
  -2 -12  -4  238.94    8.78
  -2 -12  -4  222.97    8.05
  -2 -12  -5  111.03    6.08
  -2 -12  -5  112.33    5.96
  -2 -12  -5  114.97    5.56
  -2 -12  -5  106.52    5.27
  -2 -12  -6  122.88    6.36
  -2 -12  -6  120.84    6.37
  -2 -12  -6  130.04    5.77
  -2 -12  -6  136.25    6.08
  -2 -12  -6  122.84    5.44
  -2 -12  -7   46.04    4.06
  -2 -12  -7   56.76    3.73
  -2 -12  -7   52.44    3.31
  -2 -12  -8   28.74    3.03
  -2 -12  -8   24.03    2.47
  -2 -12  -8   25.72    2.72
  -2 -12  -8   19.71    1.92
  -2 -12  -9    6.15    1.61
  -2 -12  -9    6.05    1.64
  -2 -12  -9    6.40    1.97
  -2 -12 -10   66.25    3.62
  -2 -12 -10   66.99    4.07
  -2 -12 -10   69.82    3.66
  -2 -12 -11   18.26    1.85
  -2 -12 -11   17.86    1.98
  -2 -12 -11   18.39    1.82
  -2 -12 -11   15.07    1.28
  -2 -12 -12   17.53    1.46
  -2 -12 -12   15.24    1.37
  -2 -12 -12   16.20    1.45
   2 -11 -13    5.64    1.05
   2 -11 -13    4.81    0.92
   2 -11 -12   49.91    2.25
   2 -11 -12   54.72    3.22
   2 -11 -12   52.75    2.74
   2 -11 -11    7.45    1.51
   2 -11 -11    6.44    1.27
   2 -11 -11    7.10    1.77
   2 -11 -10  609.09   13.22
   2 -11 -10  622.98   13.84
   2 -11  -9   51.52    3.49
   2 -11  -9   62.17    4.00
  -2 -11   8  144.90    5.03
   2 -11  -8  150.49    5.27
  -2 -11   7   29.60    2.31
   2 -11  -7   31.21    2.59
  -2 -11   6  428.95   10.23
   2 -11  -6  452.76   10.98
  -2 -11   5  120.74    4.55
   2 -11  -5  110.49    4.93
   2 -11  -4  454.99   12.14
  -2 -11   4  455.64   10.45
   2 -11  -3  278.03    8.56
  -2 -11   3  278.36    7.67
   2 -11  -2  656.11   14.31
  -2 -11   2  678.67   14.14
   2 -11  -1  131.45    4.95
  -2 -11   1  132.54    5.28
  -2 -11   0  363.88    9.75
  -2 -11   0  372.54   10.07
  -2 -11  -1  161.00    5.79
  -2 -11  -1  155.96    6.12
  -2 -11  -1  163.62    6.26
  -2 -11  -2   67.39    3.60
  -2 -11  -2   64.34    3.95
  -2 -11  -2   68.02    4.20
  -2 -11  -2   71.27    4.20
  -2 -11  -3  184.33    6.07
  -2 -11  -3  175.03    7.00
  -2 -11  -3  174.77    6.90
  -2 -11  -4   52.64    3.89
  -2 -11  -4   53.36    3.89
  -2 -11  -4   50.60    3.66
  -2 -11  -5   38.62    3.50
  -2 -11  -5   45.21    3.84
  -2 -11  -5   44.16    3.41
  -2 -11  -5   42.54    3.31
  -2 -11  -6  128.63    5.90
  -2 -11  -6  127.04    5.61
  -2 -11  -6  114.66    5.15
  -2 -11  -7  100.62    6.03
  -2 -11  -7  102.86    4.92
  -2 -11  -7   96.42    4.48
  -2 -11  -8   14.64    2.04
  -2 -11  -8   16.81    2.32
  -2 -11  -8   15.82    1.77
  -2 -11  -8   16.98    2.43
  -2 -11  -8   12.10    2.26
  -2 -11  -9   12.02    2.16
  -2 -11  -9   14.93    2.39
  -2 -11  -9   13.39    2.14
  -2 -11 -10   42.02    3.13
  -2 -11 -10   42.05    3.49
  -2 -11 -10   40.92    3.05
  -2 -11 -11   39.25    2.78
  -2 -11 -11   39.86    3.01
  -2 -11 -11   39.23    2.75
  -2 -11 -11   32.63    2.03
  -2 -11 -12   10.06    1.40
  -2 -11 -12    9.92    1.46
  -2 -11 -12    9.70    1.40
  -2 -11 -13   43.49    1.93
  -2 -11 -13   52.36    2.16
   2 -10 -13   59.29    2.67
   2 -10 -12   10.69    1.35
   2 -10 -12   12.92    1.65
   2 -10 -11  199.00    6.16
   2 -10 -11  203.61    6.65
   2 -10 -10    6.17    1.53
   2 -10 -10    9.16    1.94
   2 -10  -9   62.91    3.82
  -2 -10   9   55.44    2.95
   2 -10  -9   66.01    4.16
   2 -10  -8    8.63    1.92
  -2 -10   8    6.25    1.27
   2 -10  -8    5.64    1.32
  -2 -10   7  181.31    5.85
   2 -10  -7  177.92    7.52
   2 -10  -7  183.34    6.06
  -2 -10   6   30.25    2.32
   2 -10  -6   29.85    2.97
   2 -10  -6   33.44    2.62
   2 -10  -5   62.08    3.82
  -2 -10   5   55.32    2.98
   2 -10  -4   80.29    4.03
  -2 -10   4   81.93    3.63
   2 -10  -3   18.09    1.78
   2 -10  -3   19.47    2.08
  -2 -10   3   23.57    1.98
   2 -10  -2  345.17    8.26
   2 -10  -2  339.77    8.90
  -2 -10   2  366.83    8.88
   2 -10  -1  187.26    4.79
   2 -10  -1  175.44    5.57
   2 -10  -1  183.52    5.23
  -2 -10   1  196.92    6.33
  -2 -10   0  430.62   10.46
  -2 -10   0  423.17   10.40
  -2 -10  -1  159.04    5.44
  -2 -10  -1  140.76    5.47
  -2 -10  -1  145.98    5.61
  -2 -10  -2 1555.76   24.93
  -2 -10  -2 1470.85   25.98
  -2 -10  -3   68.63    3.42
  -2 -10  -3   63.38    3.94
  -2 -10  -4  847.53   17.55
  -2 -10  -4  809.88   18.10
  -2 -10  -5   63.65    3.90
  -2 -10  -5   62.53    3.78
  -2 -10  -5   68.84    4.59
  -2 -10  -6  221.49    7.37
  -2 -10  -6  229.45    7.91
  -2 -10  -6  204.45    6.91
  -2 -10  -6  211.04    8.60
   2 -10   6  219.34    5.69
  -2 -10  -7   18.31    2.45
  -2 -10  -7   19.13    2.31
  -2 -10  -7   13.75    2.44
  -2 -10  -7   17.04    1.98
  -2 -10  -8   55.71    3.88
  -2 -10  -8   46.33    3.22
  -2 -10  -8   52.49    3.90
  -2 -10  -8   40.76    3.95
  -2 -10  -8   50.38    4.18
  -2 -10  -8   46.09    2.82
  -2 -10  -9   43.82    3.83
  -2 -10  -9   36.44    3.73
  -2 -10  -9   42.36    3.36
  -2 -10  -9   35.80    3.24
  -2 -10 -10   17.99    2.68
  -2 -10 -10   17.49    2.33
  -2 -10 -10   15.43    2.20
  -2 -10 -11    1.73    1.48
  -2 -10 -11    1.47    0.97
  -2 -10 -11    1.96    1.36
  -2 -10 -11    1.72    1.32
  -2 -10 -12   17.03    1.94
  -2 -10 -12   18.60    1.88
  -2 -10 -13    0.34    0.73
   2  -9 -14   25.94    1.84
   2  -9 -14   25.12    1.47
   2  -9 -13    8.07    1.29
  -2  -9  13    5.95    1.16
   2  -9 -12  121.99    4.38
   2  -9 -12  129.70    4.88
   2  -9 -11   40.76    2.83
   2  -9 -11   42.48    3.10
   2  -9 -10  662.42   14.08
   2  -9 -10  628.53   15.82
   2  -9 -10  667.67   14.55
   2  -9  -9   18.81    2.24
   2  -9  -9   19.02    2.66
  -2  -9   9   22.38    1.97
   2  -9  -9   20.34    2.53
   2  -9  -8  789.25   18.75
  -2  -9   8  807.40   15.42
   2  -9  -8  785.06   15.35
   2  -9  -7   19.36    2.53
  -2  -9   7   20.42    1.93
   2  -9  -7   16.80    1.88
  -2  -9   6  568.80   11.85
   2  -9  -6  568.53   14.15
   2  -9  -6  562.37   12.15
   2  -9  -5  245.02    7.89
  -2  -9   5  240.72    6.51
   2  -9  -4  460.34   10.94
  -2  -9   4  462.40   10.09
   2  -9  -3   34.67    2.28
  -2  -9   3   30.31    2.12
   2  -9  -2  535.51    9.69
   2  -9  -2  545.84   10.88
   2  -9  -1   37.15    1.83
  -2  -9   1   39.84    2.55
   2  -9  -1   39.09    2.05
  -2  -9   0  325.04    8.20
  -2  -9   0  312.43    8.15
  -2  -9  -1   14.43    1.66
  -2  -9  -1   14.92    1.75
  -2  -9  -2   92.28    3.82
  -2  -9  -2   84.95    4.04
  -2  -9  -2   84.06    4.05
  -2  -9  -3   76.68    3.45
  -2  -9  -3   69.25    3.95
  -2  -9  -4  181.21    6.20
  -2  -9  -4  166.67    6.64
  -2  -9  -5   13.08    1.87
  -2  -9  -5   15.02    2.31
  -2  -9  -6   85.96    4.26
  -2  -9  -6   77.16    3.88
   2  -9   6   77.68    3.03
  -2  -9  -6   80.62    5.02
  -2  -9  -7   32.52    2.81
  -2  -9  -7   28.90    2.84
  -2  -9  -7   23.84    3.02
  -2  -9  -7   27.75    2.32
  -2  -9  -8   64.10    4.83
  -2  -9  -8   69.14    4.30
  -2  -9  -8   60.50    3.64
  -2  -9  -8   70.27    4.24
  -2  -9  -9   69.57    4.72
  -2  -9  -9   63.04    4.89
  -2  -9  -9   72.39    4.42
  -2  -9  -9   66.45    4.21
  -2  -9 -10  379.45   11.36
  -2  -9 -10  346.79   10.14
  -2  -9 -11   17.64    2.44
  -2  -9 -11   16.73    2.21
  -2  -9 -11   14.19    1.69
  -2  -9 -12   17.05    2.08
  -2  -9 -12   14.19    1.87
  -2  -9 -13    7.37    1.28
  -2  -9 -14   29.65    1.68
  -2  -8  14   23.01    1.73
   2  -8 -14   28.92    1.79
  -2  -8  13    5.00    1.32
   2  -8 -13    3.71    0.97
   2  -8 -13    4.59    1.23
   2  -8 -12   45.48    2.77
   2  -8 -12   41.17    2.91
   2  -8 -11   67.79    3.73
   2  -8 -11   68.17    3.93
   2  -8 -10  186.02    6.79
   2  -8 -10  201.56    7.08
   2  -8 -10  195.01    6.68
   2  -8  -9   94.02    4.61
  -2  -8   9   87.24    3.80
   2  -8  -9   89.29    4.73
  -2  -8   8   57.39    3.00
  -2  -8   7   40.24    2.49
   2  -8  -7   37.84    2.46
  -2  -8   6   93.05    3.60
   2  -8  -6   58.40    3.05
  -2  -8   5   59.83    2.83
   2  -8  -4  508.50   11.29
  -2  -8   4  497.30   10.36
   2  -8  -3   19.19    1.66
   2  -8  -2 1232.51   18.92
   2  -8  -2 1167.37   19.95
  -2  -8   1  128.14    4.33
   2  -8  -1  107.44    3.35
  -2  -8   0 2847.36   44.48
  -2  -8  -1   33.41    2.19
  -2  -8  -1   27.60    2.07
  -2  -8  -2 1210.28   20.09
  -2  -8  -2 1089.42   20.65
  -2  -8  -3  279.41    6.86
  -2  -8  -3  265.44    7.76
  -2  -8  -4 1102.98   20.36
  -2  -8  -4 1106.40   21.56
  -2  -8  -5  165.10    5.74
  -2  -8  -5  159.19    5.54
  -2  -8  -5  158.22    6.51
  -2  -8  -6  282.36    8.07
  -2  -8  -6  297.59    8.75
  -2  -8  -6  263.03    7.49
  -2  -8  -6  251.79    9.06
   2  -8   6  295.79    6.49
  -2  -8  -7  136.08    5.34
  -2  -8  -7  129.35    4.82
  -2  -8  -8  110.10    5.34
  -2  -8  -8  110.39    5.31
  -2  -8  -8  101.24    4.64
  -2  -8  -9   54.94    3.84
  -2  -8  -9   56.41    3.85
  -2  -8 -10  127.98    6.91
  -2  -8 -10  150.33    6.30
  -2  -8 -11   20.95    2.68
  -2  -8 -11   23.30    2.58
  -2  -8 -11   19.31    1.92
  -2  -8 -12   12.19    1.99
  -2  -8 -12   10.49    1.79
  -2  -8 -13    4.64    1.28
  -2  -8 -13    4.94    1.36
  -2  -8 -14    1.43    0.86
   2  -7 -15   25.54    1.57
   2  -7 -14   13.83    1.44
  -2  -7  14   13.00    1.62
  -2  -7  13   24.79    2.21
  -2  -7  13   30.75    2.75
   2  -7 -13   29.24    2.33
   2  -7 -13   34.39    2.57
   2  -7 -13   26.77    1.97
   2  -7 -12  184.32    5.96
   2  -7 -12  182.54    6.24
  -2  -7  11   83.24    4.47
  -2  -7  11   87.09    4.96
   2  -7 -11   95.20    4.41
   2  -7 -11   94.93    4.64
   2  -7 -10  438.14   11.18
  -2  -7  10  374.47   11.32
  -2  -7  10  386.19   10.54
   2  -7 -10  413.60   10.48
  -2  -7  10  359.17    9.04
   2  -7 -10  411.99   10.80
  -2  -7   9    9.87    1.92
  -2  -7   9   12.44    1.85
   2  -7  -9   12.85    2.00
   2  -7  -9   12.35    1.85
  -2  -7   9   13.45    1.90
  -2  -7   8 1054.67   22.36
  -2  -7   8 1032.13   23.18
  -2  -7   8 1212.21   20.36
   2  -7  -8 1230.20   22.01
  -2  -7   8 1129.16   21.50
  -2  -7   7   45.39    2.84
  -2  -7   7   38.76    3.03
  -2  -7   6 1375.91   26.64
  -2  -7   6 1447.47   25.51
  -2  -7   5  115.58    3.91
  -2  -7   5  130.42    4.12
  -2  -7   4 1287.40   20.70
  -2  -7   3  330.41    6.29
   2  -7  -3  343.69    7.67
   2  -7  -2 1093.24   16.82
   2  -7  -2 1061.52   17.84
  -2  -7   1  248.06    6.06
   2  -7  -1  223.13    4.99
   2  -7   0  366.08    7.04
  -2  -7   0  392.11    8.36
  -2  -7  -1  148.11    4.39
  -2  -7  -1  134.93    4.42
  -2  -7  -2  164.54    4.69
  -2  -7  -2  157.81    5.11
  -2  -7  -3   90.91    3.38
  -2  -7  -3   82.35    3.89
  -2  -7  -3   80.25    2.51
  -2  -7  -4   18.89    2.03
  -2  -7  -4   13.38    1.20
  -2  -7  -5   27.04    2.15
  -2  -7  -5   22.73    1.77
  -2  -7  -5   22.98    2.14
  -2  -7  -6   13.29    1.61
  -2  -7  -6   11.92    1.66
   2  -7   6   11.86    1.14
  -2  -7  -6   13.91    1.63
  -2  -7  -7   13.50    1.83
  -2  -7  -7   11.81    1.55
  -2  -7  -7   12.93    1.98
  -2  -7  -7   14.84    1.91
  -2  -7  -7   13.55    2.03
   2  -7   7   10.04    1.09
   2  -7   7   11.43    1.79
  -2  -7  -8  544.79   13.29
   2  -7   8  516.23   13.28
  -2  -7  -8  534.63   13.17
  -2  -7  -8  538.06   13.20
  -2  -7  -8  564.42   13.40
  -2  -7  -9   56.48    3.94
  -2  -7  -9   56.02    3.94
   2  -7   9   51.92    3.94
  -2  -7 -10  134.60    6.15
  -2  -7 -10  131.08    5.94
  -2  -7 -11    8.16    1.46
  -2  -7 -11   11.21    2.07
  -2  -7 -11   10.25    1.95
  -2  -7 -11   12.35    2.13
   2  -7  11    9.96    1.73
  -2  -7 -12   75.16    4.08
  -2  -7 -12   76.01    4.15
  -2  -7 -12   86.01    4.49
  -2  -7 -12   76.07    4.18
  -2  -7 -13    6.40    1.31
  -2  -7 -13    6.68    1.57
  -2  -7 -13    7.22    1.49
   2  -7  13    4.95    1.05
  -2  -7 -14   21.64    1.86
  -2  -6  15    5.71    1.09
   2  -6 -14  168.85    5.03
  -2  -6  14  158.40    5.61
   2  -6 -13   17.91    1.95
  -2  -6  13   18.58    2.18
   2  -6 -13   17.10    1.72
   2  -6 -12   79.32    4.10
   2  -6 -12   72.44    3.71
  -2  -6  12   71.75    4.18
  -2  -6  12   73.03    4.47
  -2  -6  11  112.46    4.48
  -2  -6  11  131.79    6.28
  -2  -6  11  128.48    5.62
  -2  -6  11  113.78    6.31
   2  -6 -11  149.96    5.91
   2  -6 -11  127.18    5.43
   2  -6 -11  136.02    5.37
  -2  -6  11  121.40    5.62
  -2  -6  10    4.38    1.23
  -2  -6  10    4.41    1.41
  -2  -6  10    7.41    1.94
  -2  -6  10    6.37    1.99
   2  -6 -10    7.29    1.78
   2  -6 -10    4.05    1.52
   2  -6 -10    4.97    1.45
  -2  -6  10    4.49    1.45
  -2  -6   9   81.40    4.75
  -2  -6   9   92.50    4.60
  -2  -6   9   76.54    4.96
   2  -6  -9   83.57    4.40
  -2  -6   9   88.73    4.52
   2  -6  -9   89.19    4.32
  -2  -6   9   82.15    3.60
  -2  -6   8  130.31    6.16
  -2  -6   8  148.50    4.69
  -2  -6   8  145.18    5.60
   2  -6  -8  145.77    5.50
  -2  -6   8  144.00    5.50
  -2  -6   8  133.80    5.85
  -2  -6   7    4.08    1.35
  -2  -6   7    4.59    1.07
  -2  -6   7    5.45    1.23
  -2  -6   7    3.30    1.13
  -2  -6   7    3.54    1.09
  -2  -6   6   50.44    3.30
  -2  -6   6   54.91    2.62
  -2  -6   6   49.83    2.73
  -2  -6   5   31.02    1.94
  -2  -6   5   24.01    2.20
  -2  -6   4  142.59    4.05
  -2  -6   3   31.42    1.50
   2  -6  -2 2219.28   34.26
   2  -6  -2 2244.34   33.15
  -2  -6   2 2306.94   33.40
   2  -6  -1  862.81   13.95
  -2  -6   1  848.77   13.11
   2  -6   0 1386.63   21.67
  -2  -6   0 1517.33   23.25
  -2  -6  -1  466.97    8.64
  -2  -6  -1  431.94    8.80
  -2  -6  -2 2047.25   31.60
  -2  -6  -2 2124.46   33.88
  -2  -6  -3  388.26    7.75
  -2  -6  -3  412.36    9.44
  -2  -6  -4  948.54   16.45
   2  -6   5  282.69    5.86
   2  -6   5  283.62    7.05
  -2  -6  -6  698.65   14.75
  -2  -6  -6  674.58   13.84
   2  -6   6  675.70   11.78
   2  -6   6  697.63   14.04
   2  -6   7  114.17    4.99
  -2  -6  -7  105.50    4.90
  -2  -6  -7  104.82    4.46
  -2  -6  -7  119.42    5.15
   2  -6   7  109.39    3.33
  -2  -6  -7  106.20    4.98
   2  -6   8  275.94    8.84
  -2  -6  -8  267.42    8.53
  -2  -6  -8  288.19    9.13
   2  -6   9   51.55    3.93
  -2  -6  -9   52.11    3.89
  -2  -6  -9   52.64    3.84
  -2  -6  -9   54.63    4.07
   2  -6  10   13.65    1.97
   2  -6  10   11.99    2.22
  -2  -6 -10   12.39    2.30
  -2  -6 -10   13.33    2.24
  -2  -6 -10   11.65    2.26
  -2  -6 -11    2.56    1.14
  -2  -6 -11    0.80    1.37
   2  -6  11    1.08    1.22
  -2  -6 -11    1.08    1.42
  -2  -6 -11    1.55    1.50
  -2  -6 -12   10.64    2.03
  -2  -6 -12   10.05    2.03
   2  -6  12    9.68    1.66
   2  -6  12   11.32    1.81
  -2  -6 -12    9.14    1.86
  -2  -6 -13   35.49    2.82
  -2  -6 -13   34.85    2.82
   2  -6  13   26.95    2.19
  -2  -6 -13   37.32    2.79
  -2  -6 -14   15.84    1.60
  -2  -6 -14   16.15    1.79
   2  -6  14   11.60    1.24
  -2  -6 -15    9.27    1.08
   2  -6  15    4.70    0.89
  -2  -5  15   22.84    1.91
   2  -5 -15   28.43    1.88
  -2  -5  14   85.44    3.94
  -2  -5  14   84.62    4.21
   2  -5 -14   85.36    3.54
   2  -5 -13   18.86    2.03
  -2  -5  13   18.04    2.36
  -2  -5  13   13.63    2.12
   2  -5 -13   16.83    1.78
   2  -5 -12   28.29    2.62
   2  -5 -12   25.22    2.33
  -2  -5  12   25.02    2.73
  -2  -5  12   24.57    2.88
  -2  -5  11  104.76    5.20
  -2  -5  11  104.66    5.54
  -2  -5  11   91.29    5.56
   2  -5 -11  113.90    5.19
   2  -5 -11  101.35    4.83
   2  -5 -11  100.02    4.66
  -2  -5  11   90.34    4.93
  -2  -5  11   92.98    4.12
  -2  -5  10   25.15    2.68
  -2  -5  10   27.87    2.99
  -2  -5  10   27.27    3.09
   2  -5 -10   31.39    2.76
   2  -5 -10   34.47    3.06
  -2  -5  10   27.70    2.89
   2  -5 -10   28.35    2.60
  -2  -5  10   25.36    2.18
  -2  -5   9  220.81    7.25
  -2  -5   9  207.34    7.57
  -2  -5   9  190.95    7.77
   2  -5  -9  202.21    6.88
  -2  -5   9  213.07    7.36
   2  -5  -9  205.28    6.74
  -2  -5   9  209.63    6.05
  -2  -5   8  873.37   16.69
  -2  -5   8  760.84   16.77
  -2  -5   8  719.26   17.19
   2  -5  -8  782.48   16.15
   2  -5  -8  761.48   15.74
  -2  -5   8  839.79   16.62
  -2  -5   8  788.94   14.67
  -2  -5   7  618.58   14.96
  -2  -5   7  692.27   12.90
  -2  -5   7  742.01   14.51
  -2  -5   7  749.94   14.40
  -2  -5   7  643.10   14.59
  -2  -5   6  444.65    9.94
  -2  -5   6  426.04   10.69
  -2  -5   5 1345.23   22.35
  -2  -5   5 1355.67   21.54
  -2  -5   4  655.59   11.91
  -2  -5   4  669.11   13.11
  -2  -5   3  367.69    7.17
  -2  -5   2 1897.28   28.09
   2  -5  -2 1864.07   27.39
  -2  -5   1  602.74    9.41
  -2  -5   1  618.58   10.78
   2  -5   0  102.32    2.33
  -2  -5   0  113.01    3.21
  -2  -5  -1  876.90   14.52
  -2  -5  -1  839.04   14.71
  -2  -5  -2  108.57    3.24
  -2  -5  -2  102.52    3.50
  -2  -5  -3  305.07    6.59
   2  -5   3  316.65    6.45
  -2  -5  -4  455.93    9.60
   2  -5   4  503.27    9.45
   2  -5   5   15.74    1.09
  -2  -5  -5   14.02    1.52
  -2  -5  -6  300.03    8.30
   2  -5   6  303.00    7.79
   2  -5   6  270.47    5.76
  -2  -5  -6  264.85    7.71
  -2  -5  -7   95.82    4.70
   2  -5   7   97.78    4.51
  -2  -5  -7   84.57    3.91
   2  -5   7   89.30    2.94
  -2  -5  -7  103.23    4.73
   2  -5   8  248.10    7.26
  -2  -5  -8  237.81    8.10
   2  -5   9    1.43    1.22
   2  -5   9    2.40    1.42
  -2  -5  -9    3.81    1.64
  -2  -5  -9    4.78    1.82
   2  -5  10  117.34    5.23
   2  -5  10  117.31    5.94
  -2  -5 -10  118.69    5.71
  -2  -5 -10  108.19    4.68
  -2  -5 -10  124.10    5.88
   2  -5  11   18.68    2.35
  -2  -5 -11   21.02    2.63
   2  -5  11   20.01    2.30
   2  -5  11   15.30    2.36
  -2  -5 -11   18.19    2.57
  -2  -5 -11   18.24    1.95
  -2  -5 -11   22.33    2.98
  -2  -5 -11   20.52    2.92
  -2  -5 -12   88.40    4.80
   2  -5  12   83.89    4.31
   2  -5  12   76.38    4.12
  -2  -5 -12   88.71    4.73
  -2  -5 -13   15.49    2.16
  -2  -5 -13   16.65    2.28
   2  -5  13   12.13    1.74
   2  -5  13   11.94    1.67
  -2  -5 -13   13.48    1.96
  -2  -5 -14    8.15    1.54
   2  -5  14    6.18    1.20
  -2  -5 -14    8.09    1.49
  -2  -5 -15   24.40    1.72
  -2  -4  15   18.93    1.78
  -2  -4  15   18.70    1.86
  -2  -4  14   40.71    2.95
  -2  -4  14   45.93    3.21
  -2  -4  14   44.69    3.25
   2  -4 -14   45.18    2.62
   2  -4 -13  109.46    4.36
   2  -4 -13  116.34    4.80
  -2  -4  13  111.89    5.42
  -2  -4  13  113.06    5.23
  -2  -4  12  159.40    6.48
  -2  -4  12  163.23    6.84
  -2  -4  12  149.09    6.96
   2  -4 -12  162.18    5.82
  -2  -4  12  147.48    6.40
   2  -4 -12  169.93    6.20
  -2  -4  12  137.73    5.27
  -2  -4  11   68.16    4.54
  -2  -4  11   66.58    4.28
  -2  -4  11   63.76    4.58
   2  -4 -11   66.92    3.81
  -2  -4  11   67.72    4.31
   2  -4 -11   65.97    3.95
   2  -4 -11   78.47    4.40
  -2  -4  11   57.49    3.33
  -2  -4  10  183.40    7.30
  -2  -4  10  191.72    7.08
  -2  -4  10  175.37    7.58
   2  -4 -10  183.19    6.47
  -2  -4  10  178.15    6.95
   2  -4 -10  183.17    6.56
  -2  -4  10  167.51    5.59
   2  -4  -9  279.97    8.50
  -2  -4   9  274.24    8.25
  -2  -4   9  243.25    8.27
  -2  -4   9  241.86    8.70
  -2  -4   9  258.04    8.09
   2  -4  -9  248.32    7.53
   2  -4  -9  245.72    7.67
  -2  -4   9  257.52    6.80
  -2  -4   8   41.29    3.03
  -2  -4   8   45.17    3.08
  -2  -4   8   37.52    3.13
  -2  -4   8   45.34    3.04
   2  -4  -8   34.18    2.59
   2  -4  -8   36.16    2.71
  -2  -4   8   35.79    2.21
  -2  -4   7  203.55    7.03
  -2  -4   7  226.87    5.61
  -2  -4   7  239.63    6.83
  -2  -4   7  203.80    6.67
  -2  -4   6  563.74   11.66
  -2  -4   6  585.17   10.59
  -2  -4   5  261.82    6.52
  -2  -4   5  257.18    7.09
  -2  -4   4  841.07   14.57
  -2  -4   4  852.89   15.43
  -2  -4   3  542.11    9.83
  -2  -4   3  575.94   10.72
  -2  -4   2 1209.28   18.73
   2  -4  -1 3446.04   52.63
  -2  -4   1 3664.47   53.77
   2  -4   0 1983.30   29.59
  -2  -4   0 2152.56   31.00
  -2  -4   0 2088.57   29.87
  -2  -4   0 2015.56   29.76
  -2  -4  -1 2625.58   39.18
  -2  -4  -1 2700.76   38.94
  -2  -4  -2  852.80   13.92
   2  -4   2  825.23   13.50
  -2  -4  -3  862.64   14.91
   2  -4   3  909.13   14.53
   2  -4   4  493.17    8.29
   2  -4   4  513.77    9.48
  -2  -4  -5  831.53   16.23
   2  -4   5  881.62   14.20
   2  -4   6  756.11   12.57
   2  -4   6  809.59   15.04
   2  -4   7  639.13   13.70
  -2  -4  -7  624.97   14.28
  -2  -4  -7  600.15   13.86
   2  -4   7  586.78   10.95
   2  -4   8   47.11    3.37
  -2  -4  -8   46.31    3.70
   2  -4   8   44.45    2.87
  -2  -4  -8   41.42    3.23
   2  -4   8   41.38    2.06
  -2  -4  -9  128.23    5.84
   2  -4   9  122.01    5.07
   2  -4   9  132.93    6.10
  -2  -4  -9  118.98    5.77
  -2  -4 -10   39.20    3.48
  -2  -4 -10   37.87    2.84
   2  -4  10   42.49    3.65
   2  -4  10   39.84    3.04
  -2  -4 -10   40.28    3.48
  -2  -4 -10   48.81    4.20
   2  -4  11    2.45    1.37
   2  -4  11    4.87    1.74
  -2  -4 -11    4.87    1.84
  -2  -4 -11    3.46    1.67
  -2  -4 -11    3.15    1.60
  -2  -4 -12   11.23    2.09
  -2  -4 -12    9.90    2.13
  -2  -4 -12   12.76    2.50
   2  -4  12    7.85    1.65
  -2  -4 -13    1.21    1.31
  -2  -4 -13    1.33    1.39
  -2  -4 -13    3.23    1.59
   2  -4  13    1.91    1.24
   2  -4  13    0.46    1.07
  -2  -4 -14   11.96    1.76
   2  -4  14    9.21    1.37
   2  -4  14    9.22    1.42
  -2  -4 -15   16.82    1.55
  -2  -4 -15   14.59    1.53
  -2  -3  16   11.82    1.16
  -2  -3  15    0.76    1.08
  -2  -3  15    0.97    0.98
  -2  -3  15   -0.32    1.10
   2  -3 -15    0.72    1.03
   2  -3 -14    8.49    1.41
  -2  -3  14    7.71    1.78
  -2  -3  14    7.74    1.76
  -2  -3  14    6.86    1.62
  -2  -3  13   49.76    3.61
  -2  -3  13   49.10    3.60
   2  -3 -13   46.99    3.15
   2  -3 -12   18.98    2.26
  -2  -3  12   19.64    2.68
  -2  -3  12   17.46    2.06
  -2  -3  12   17.55    2.44
  -2  -3  12   20.01    2.66
   2  -3 -12   19.67    2.20
  -2  -3  12   20.60    2.54
   2  -3 -11   11.50    1.84
  -2  -3  11    7.35    1.55
  -2  -3  11    9.44    2.04
  -2  -3  11   10.52    2.14
  -2  -3  11   11.68    2.22
  -2  -3  11   10.90    2.12
   2  -3 -11   11.95    2.07
   2  -3 -11   10.15    1.83
  -2  -3  10  439.63   10.34
   2  -3 -10  456.09   11.31
  -2  -3  10  497.72   12.62
  -2  -3  10  506.99   12.49
  -2  -3  10  453.37   12.25
  -2  -3  10  464.28   13.02
   2  -3 -10  452.70   11.49
  -2  -3   9  525.35   11.41
  -2  -3   9  539.02   13.96
  -2  -3   9  593.96   13.47
   2  -3  -9  540.42   12.43
  -2  -3   9  612.19   13.46
  -2  -3   9  556.68   13.37
   2  -3  -9  639.29   14.00
   2  -3  -9  521.96   12.42
  -2  -3   8  421.03    9.00
  -2  -3   8  418.32   11.07
  -2  -3   8  470.40   10.92
   2  -3  -8  399.90    9.81
  -2  -3   8  384.38    8.42
  -2  -3   8  482.34   10.91
  -2  -3   8  430.99   10.62
   2  -3  -8  406.65   10.06
  -2  -3   7  955.59   16.78
  -2  -3   7  938.51   18.91
  -2  -3   6 1157.96   19.56
  -2  -3   6 1087.17   17.86
  -2  -3   5  977.71   16.77
  -2  -3   5  973.59   15.75
  -2  -3   4  470.57    9.11
  -2  -3   4  475.29    8.54
  -2  -3   4  471.54    9.59
  -2  -3   3 1534.16   23.83
  -2  -3   2  319.91    6.01
  -2  -3   1  197.32    3.79
  -2  -3   1  220.63    4.09
  -2  -3   0 4722.46   64.93
   2  -3   0 4434.56   64.24
  -2  -3  -1 1349.11   20.58
  -2  -3  -1 1383.38   20.99
  -2  -3  -2   39.32    1.61
  -2  -3  -2   39.12    1.70
  -2  -3  -3  458.89    9.03
   2  -3   3  504.18    8.60
  -2  -3  -4  178.85    5.14
   2  -3   4  201.59    3.98
   2  -3   5  273.47    5.24
   2  -3   5  271.26    6.53
   2  -3   6  272.36    7.07
   2  -3   6  244.12    5.32
  -2  -3  -7  163.14    4.69
  -2  -3  -7  129.72    5.43
   2  -3   7  154.08    5.41
   2  -3   7  128.56    3.65
   2  -3   8  138.75    5.59
  -2  -3  -8  136.91    5.87
   2  -3   8  136.40    4.90
  -2  -3  -8  131.93    5.69
   2  -3   9   41.78    3.37
  -2  -3  -9   45.00    3.63
  -2  -3  -9   34.77    2.72
   2  -3   9   38.52    2.81
  -2  -3  -9   38.86    3.40
   2  -3  10  398.51   11.38
  -2  -3 -10  410.95   11.62
   2  -3  10  382.20   10.24
  -2  -3 -10  388.00   11.37
   2  -3  11  213.71    8.19
  -2  -3 -11  211.06    8.01
   2  -3  11  200.43    7.21
  -2  -3 -11  231.94    8.45
  -2  -3 -12   88.02    5.03
  -2  -3 -12   78.93    4.69
  -2  -3 -12   92.57    5.64
  -2  -3 -12   86.73    5.55
  -2  -3 -13   27.77    2.86
   2  -3  13   23.17    2.43
   2  -3  13   23.68    2.35
  -2  -3 -13   31.49    3.27
  -2  -3 -13   24.80    2.59
   2  -3  14    5.81    1.41
   2  -3  14    5.43    1.28
  -2  -3 -14    7.31    1.74
  -2  -3 -14    7.47    1.62
   2  -3  15   23.93    1.59
   2  -3  15   27.98    1.87
  -2  -3 -15   35.20    2.38
  -2  -3 -15   35.66    2.22
   2  -2 -16    5.53    0.97
  -2  -2  15   35.78    2.39
  -2  -2  15   40.55    2.67
  -2  -2  15   43.97    2.79
  -2  -2  14   36.29    2.94
  -2  -2  14   31.92    2.86
   2  -2 -14   30.80    2.32
  -2  -2  13   62.52    4.02
  -2  -2  13   66.56    4.20
   2  -2 -13   65.39    3.72
   2  -2 -12  247.03    7.85
  -2  -2  12  220.95    7.11
  -2  -2  12  237.23    8.92
   2  -2 -12  239.62    7.46
  -2  -2  12  245.95    8.54
  -2  -2  12  250.60    8.51
  -2  -2  12  249.36    8.70
  -2  -2  11  169.33    6.95
   2  -2 -11  178.65    6.39
  -2  -2  11  162.20    6.85
  -2  -2  11  176.24    6.91
  -2  -2  11  173.98    7.44
   2  -2 -11  167.24    6.35
  -2  -2  10   58.23    3.31
  -2  -2  10   63.02    4.02
   2  -2 -10   61.11    3.64
  -2  -2  10   59.90    4.02
  -2  -2  10   59.49    4.00
  -2  -2  10   63.55    4.31
   2  -2 -10   70.93    4.34
   2  -2 -10   62.92    3.74
  -2  -2   9   74.80    3.44
  -2  -2   9   80.76    4.50
  -2  -2   9   84.72    4.39
   2  -2  -9   75.37    3.85
  -2  -2   9   91.23    4.50
  -2  -2   9   81.77    4.32
   2  -2  -9   99.40    4.98
   2  -2  -9   78.34    3.99
  -2  -2   8   13.04    1.51
  -2  -2   8   11.03    1.79
  -2  -2   8   18.51    2.12
  -2  -2   8   12.42    1.32
   2  -2  -8   11.53    1.63
  -2  -2   8   11.80    1.75
  -2  -2   8   10.97    1.72
   2  -2  -8   14.69    2.08
  -2  -2   7  114.27    4.71
  -2  -2   7  118.00    3.79
  -2  -2   6  870.19   15.92
  -2  -2   6  825.18   14.33
  -2  -2   5 1176.31   19.83
  -2  -2   5 1154.18   18.57
  -2  -2   4  221.55    5.12
  -2  -2   4  187.67    4.32
  -2  -2   3 2927.64   41.85
  -2  -2   3 2724.65   41.20
  -2  -2   2 1688.44   25.48
  -2  -2   1 3637.47   54.69
  -2  -2   1 4035.05   55.07
  -2  -2   0 2264.82   33.08
  -2  -2  -1 2340.29   32.40
   2  -2   1 2143.60   31.45
  -2  -2  -2  152.54    3.61
   2  -2   3 3716.84   52.33
  -2  -2  -3 3435.22   53.88
   2  -2   4  613.28    9.77
   2  -2   5  182.09    3.88
  -2  -2  -5  186.50    4.71
   2  -2   6  182.35    4.29
  -2  -2  -6  224.73    5.42
  -2  -2  -7  619.08   14.24
   2  -2   7  584.61   11.18
  -2  -2  -7  635.60   14.46
  -2  -2  -8  150.20    6.15
   2  -2   8  151.20    5.14
  -2  -2  -8  139.87    5.26
  -2  -2  -8  153.82    6.25
  -2  -2  -9  369.34   11.25
   2  -2   9  331.80    9.62
  -2  -2  -9  342.46   10.31
   2  -2   9  327.92    8.78
  -2  -2  -9  347.21   10.38
  -2  -2  -9  308.52    8.62
  -2  -2 -10    6.38    2.08
  -2  -2 -10    4.89    1.86
  -2  -2 -10    6.59    2.02
   2  -2  10    6.08    1.79
   2  -2  10    5.56    1.61
  -2  -2 -10    4.54    1.37
  -2  -2 -11   75.39    5.33
   2  -2  11   64.68    4.29
  -2  -2 -11   69.76    4.68
  -2  -2 -11   70.17    4.72
   2  -2  11   61.77    3.86
  -2  -2 -12    2.16    1.61
  -2  -2 -12    2.48    1.63
  -2  -2 -12    1.39    1.61
   2  -2  12    3.41    1.51
   2  -2  12    2.07    1.34
   2  -2  12    2.48    1.41
  -2  -2 -12    2.11    1.79
   2  -2  13   25.75    2.54
   2  -2  13   20.20    2.32
  -2  -2 -13   24.91    3.07
  -2  -2 -13   24.65    2.84
   2  -2  14   20.70    2.13
   2  -2  14   19.65    1.96
  -2  -2 -14   27.49    2.81
  -2  -2 -14   24.43    2.46
  -2  -2 -15    8.79    1.52
  -2  -2 -15    7.77    1.37
   2  -2  15    5.11    1.01
   2  -2  15    4.96    1.10
  -2  -1  16    0.23    0.65
   2  -1 -16    0.09    0.75
  -2  -1  16    0.09    0.64
  -2  -1  15    6.00    1.40
  -2  -1  15    8.34    1.58
  -2  -1  15    6.95    1.36
  -2  -1  15    6.80    1.49
  -2  -1  14    3.46    1.43
  -2  -1  14    3.07    1.51
   2  -1 -13  166.03    6.00
  -2  -1  13  153.27    6.42
  -2  -1  13  165.43    6.66
  -2  -1  12   72.15    3.84
  -2  -1  12   89.40    5.20
   2  -1 -12   85.94    4.46
  -2  -1  12   81.93    4.72
  -2  -1  12   87.25    5.00
  -2  -1  12   84.79    4.92
  -2  -1  11  823.72   17.18
  -2  -1  11  879.05   19.35
   2  -1 -11  859.56   17.92
  -2  -1  11  886.41   18.81
  -2  -1  11  878.12   18.77
  -2  -1  11  878.56   18.92
   2  -1 -11  842.30   17.57
  -2  -1  10  246.52    7.21
  -2  -1  10  261.43    8.35
  -2  -1  10  249.68    8.24
   2  -1 -10  239.79    7.54
  -2  -1  10  258.18    8.45
   2  -1 -10  245.54    7.71
  -2  -1   9 1030.44   19.14
  -2  -1   9 1117.43   21.05
  -2  -1   9 1039.44   20.45
   2  -1  -9  961.96   19.46
  -2  -1   9 1097.22   21.00
   2  -1  -9  976.89   19.76
  -2  -1   8  285.27    7.23
  -2  -1   8  286.25    8.17
  -2  -1   8  336.09    8.83
  -2  -1   8  325.46    8.87
   2  -1  -8  352.63    9.60
  -2  -1   7 1823.65   29.34
   2  -1  -7 1793.56   30.16
  -2  -1   6  849.38   14.89
  -2  -1   6  918.98   16.58
  -2  -1   5 3863.00   57.46
  -2  -1   5 3977.22   58.88
  -2  -1   4  409.52    7.24
  -2  -1   4  362.19    7.82
  -2  -1   3 1579.93   24.42
  -2  -1   2  468.03    8.13
  -2  -1   2  470.14    8.11
  -2  -1   1  697.80   10.57
  -2  -1   1  669.75   10.60
  -2  -1   0  399.52    6.70
  -2  -1   0  423.70    6.14
  -2  -1   0  416.28    6.90
  -2  -1   0  398.21    6.89
  -2  -1  -1 2566.47   38.12
  -2  -1  -1 2679.39   38.36
  -2  -1  -2   85.33    2.41
   2  -1   2   72.91    1.37
  -2  -1  -3 1033.90   16.93
   2  -1   3 1207.99   16.75
  -2  -1  -4  164.15    3.92
   2  -1   4  198.29    3.66
  -2  -1  -5  287.36    6.29
   2  -1   5  305.42    5.65
  -2  -1  -6   90.41    3.21
   2  -1   6   87.80    2.69
  -2  -1  -7  323.84    9.37
   2  -1   7  344.65    6.98
  -2  -1  -7  337.93    9.55
  -2  -1  -8   28.11    2.82
  -2  -1  -8   25.13    2.25
  -2  -1  -8   32.68    3.07
  -2  -1  -8   26.94    2.31
   2  -1   8   27.93    2.22
   2  -1   8   26.50    1.78
   2  -1   9  349.91    9.22
  -2  -1  -9  440.75   12.39
  -2  -1  -9  403.43   11.32
  -2  -1  -9  326.94    9.00
  -2  -1  -9  381.29   11.20
   2  -1  10   20.61    2.28
  -2  -1 -10   28.65    3.44
   2  -1  10   20.24    2.52
  -2  -1 -10   19.48    2.75
  -2  -1 -10   28.34    3.24
   2  -1  11  196.76    7.10
   2  -1  11  214.60    7.83
  -2  -1 -11  218.42    8.33
  -2  -1 -11  227.15    8.76
  -2  -1 -12    9.37    2.32
   2  -1  12    6.32    1.69
   2  -1  12    5.44    1.69
  -2  -1 -12   10.43    2.39
  -2  -1 -12    8.83    2.11
  -2  -1 -13  170.12    7.33
  -2  -1 -13  175.64    7.13
  -2  -1 -13  161.02    6.68
  -2  -1 -14    8.07    1.77
  -2  -1 -14    8.26    1.93
   2  -1  14    5.63    1.51
   2  -1  14    5.71    1.41
  -2  -1 -15    8.43    1.35
   2  -1  15    6.65    1.24
   2  -1  15    6.26    1.11
  -2  -1 -15    8.59    1.59
   2   0 -16   20.72    1.66
  -2   0  16   12.62    1.23
  -2   0  15   68.59    3.48
  -2   0  15   71.92    3.53
  -2   0  15   77.82    3.70
  -2   0  15   79.38    3.74
  -2   0  14   11.48    2.00
  -2   0  14   11.87    1.96
  -2   0  14   12.80    2.12
  -2   0  13    0.59    1.38
  -2   0  13    1.46    1.50
   2   0 -13    2.25    1.30
   2   0 -12   35.86    3.62
   2   0 -12   29.81    2.75
  -2   0  12   30.13    3.04
  -2   0  12   30.18    3.00
  -2   0  12   28.06    2.97
  -2   0  11  160.73    5.99
   2   0 -11  164.91    5.50
   2   0 -11  177.11    6.62
  -2   0  11  173.44    6.89
  -2   0  11  171.41    6.97
  -2   0  10  439.58   10.76
   2   0 -10  417.99    9.89
   2   0 -10  443.74   11.28
  -2   0  10  468.33   11.99
  -2   0  10  466.81   12.02
   2   0 -10  419.04   10.87
  -2   0   9   42.14    2.82
  -2   0   9   40.87    3.08
   2   0  -9   33.88    2.73
  -2   0   9   38.48    3.03
   2   0  -9   32.63    2.67
   2   0  -9   42.32    3.55
  -2   0   8  248.78    7.58
  -2   0   8  248.80    7.52
  -2   0   8  230.39    6.49
   2   0  -7  287.32    8.19
  -2   0   7  286.30    7.51
   2   0  -6  216.67    6.88
  -2   0   6  218.69    6.31
  -2   0   6  232.34    5.51
  -2   0   5    7.60    1.11
  -2   0   5    6.17    0.89
  -2   0   4   63.33    2.61
  -2   0   4   95.44    2.66
  -2   0   3   12.65    0.98
  -2   0   2 2439.05   36.06
  -2   0   1  165.21    3.44
  -2   0   1  156.64    3.25
  -2   0   0  162.38    2.72
  -2   0   0  169.11    3.20
  -2   0   0  164.57    2.97
  -2   0   0  170.91    3.24
  -2   0  -2 1668.80   24.51
  -2   0  -2 1586.72   22.96
   2   0   3  707.42   10.83
   2   0   4  420.75    7.15
   2   0   5 2221.26   33.18
   2   0   6  173.65    4.24
  -2   0  -7  277.63    8.57
   2   0   7  264.91    5.98
  -2   0  -7  275.63    7.20
  -2   0  -8   30.49    2.42
  -2   0  -8   28.30    2.92
  -2   0  -8   26.74    2.14
  -2   0  -8   23.09    2.61
  -2   0  -8   25.20    2.26
   2   0   9  481.44   11.49
  -2   0  -9  477.30   11.73
  -2   0  -9  525.05   13.75
  -2   0  -9  470.41   11.26
  -2   0  -9  540.28   14.10
   2   0  10   16.15    2.06
  -2   0 -10   20.26    3.27
  -2   0 -10   11.91    2.40
  -2   0 -10   16.09    2.56
  -2   0 -10   16.59    2.63
   2   0  11   31.38    2.87
  -2   0 -11   33.36    3.93
   2   0  11   26.46    2.76
  -2   0 -11   26.88    3.46
  -2   0 -11   35.53    3.62
  -2   0 -11   31.40    3.72
   2   0  12   22.32    2.57
  -2   0 -12   33.16    3.73
   2   0  12   24.60    2.57
  -2   0 -12   32.67    3.51
  -2   0 -12   28.19    3.48
  -2   0 -13    0.61    1.60
   2   0  13    2.05    1.30
   2   0  13    0.29    1.33
  -2   0 -13    1.17    1.69
  -2   0 -14    4.08    1.51
  -2   0 -14    5.49    1.67
  -2   0 -14    4.92    1.73
   2   0  14    3.21    1.29
   2   0  14    3.59    1.36
  -2   0 -15    1.43    1.02
   2   0  15    1.53    0.95
   2   0  15    2.05    0.95
  -2   0 -15    0.92    1.12
  -2   1  16    0.10    0.68
  -2   1  15    7.61    1.43
  -2   1  14    3.14    1.55
  -2   1  13  146.23    6.43
   2   1 -12  101.54    4.91
   2   1 -12  124.99    6.15
   2   1 -12  108.64    5.99
   2   1 -12   85.07    3.92
   2   1 -11  814.81   17.34
   2   1 -11  759.37   15.70
  -2   1  10  272.43    7.90
   2   1 -10  270.42    8.26
   2   1 -10  254.48    7.17
  -2   1   9 1034.00   19.60
   2   1  -9  914.24   17.58
  -2   1   9 1053.13   19.01
   2   1  -9  900.43   18.54
   2   1  -9  905.04   18.72
  -2   1   8  300.68    7.71
  -2   1   8  319.01    8.25
  -2   1   7 1686.57   27.75
   2   1  -7 1719.02   30.51
  -2   1   6  980.19   16.61
   2   1  -6  926.44   18.64
  -2   1   5 4399.66   64.87
  -2   1   4  419.70    7.94
   2   1  -3 1364.71   22.25
   2   1  -2  378.03    7.26
   2   1  -1  758.12   11.17
  -2   1   1  649.36   10.65
   2   1   0  401.08    6.28
  -2   1  -1 2728.37   39.76
  -2   1  -2   80.24    1.79
  -2   1  -2   76.65    2.37
  -2   1  -3 1090.60   16.67
  -2   1  -4  145.89    3.56
  -2   1  -5  214.28    5.19
  -2   1  -6   75.51    3.10
  -2   1  -7  387.40    8.73
  -2   1  -7  309.66    9.64
  -2   1  -7  326.37    9.74
  -2   1  -7  358.77    8.50
  -2   1  -8   25.45    2.23
  -2   1  -8   29.03    3.05
  -2   1  -8   27.76    2.27
  -2   1  -8   33.75    3.72
  -2   1  -8   26.57    2.30
  -2   1  -8   26.48    2.89
  -2   1  -9  358.53   11.44
   2   1   9  330.46    8.94
  -2   1  -9  350.54    9.45
  -2   1  -9  356.40   11.09
  -2   1 -10   28.78    3.42
   2   1  10   20.58    2.28
  -2   1 -10   26.85    2.72
  -2   1 -10   25.98    3.79
  -2   1 -10   24.79    3.16
  -2   1 -11  294.94   11.27
  -2   1 -11  278.03   10.24
   2   1  12    3.64    1.58
   2   1  12    4.20    1.45
  -2   1 -12    4.87    2.17
  -2   1 -13  165.99    6.99
   2   1  13  123.30    5.20
  -2   1 -14    6.33    1.71
  -2   1 -14    8.54    1.89
   2   1  14    5.85    1.44
  -2   1 -15    8.66    1.36
   2   1  15    6.27    1.18
   2   2 -16    3.86    0.90
  -2   2  16    2.86    0.77
   2   2 -16    3.30    0.85
  -2   2  15   36.31    2.57
  -2   2  15   44.67    2.67
  -2   2  15   42.68    2.68
  -2   2  14   36.39    2.88
  -2   2  14   37.51    2.91
  -2   2  14   35.42    2.88
  -2   2  13   57.92    3.88
  -2   2  13   57.82    3.74
  -2   2  13   54.15    3.85
  -2   2  12  244.16    8.59
   2   2 -12  255.18    7.36
  -2   2  12  256.52    8.59
  -2   2  12  265.54    8.66
  -2   2  12  249.01    8.65
  -2   2  11  166.50    6.77
   2   2 -11  163.72    5.68
  -2   2  11  162.29    6.75
  -2   2  11  162.91    6.52
  -2   2  11  159.74    6.63
  -2   2  10   66.77    4.14
  -2   2  10   71.71    4.07
   2   2 -10   73.87    3.59
  -2   2  10   71.73    4.26
   2   2  -9   94.79    5.33
   2   2  -9   83.65    3.68
  -2   2   9   96.65    4.72
  -2   2   9   96.72    4.66
  -2   2   9   95.70    4.39
  -2   2   9   85.02    4.09
   2   2  -8    4.47    1.02
   2   2  -8   10.32    1.86
  -2   2   8    7.66    1.39
  -2   2   8    7.62    1.55
  -2   2   8    6.62    1.43
  -2   2   8    6.88    1.53
   2   2  -7  131.69    5.71
  -2   2   7  138.24    4.72
  -2   2   7  135.35    5.07
  -2   2   6  963.16   15.88
  -2   2   6  859.26   16.15
  -2   2   5 1301.59   20.59
  -2   2   5 1157.93   20.80
  -2   2   4  203.23    4.75
  -2   2   4  194.08    4.84
   2   2  -3 2286.97   38.58
  -2   2   3 2755.31   38.23
   2   2  -2 1443.86   24.60
   2   2  -2 1680.46   23.66
  -2   2   2 1699.31   24.49
  -2   2   2 1537.04   24.36
  -2   2   1 4342.62   57.69
  -2   2   1 4293.86   57.52
  -2   2   1 4295.43   57.64
   2   2   0 2412.10   34.35
  -2   2   0 2383.83   34.67
  -2   2   0 2308.43   34.27
  -2   2   0 2363.29   34.47
   2   2   1 2281.62   33.54
  -2   2  -1 2393.40   34.19
  -2   2  -2  179.04    3.68
  -2   2  -2  189.11    4.11
  -2   2  -3 3580.31   51.14
  -2   2  -3 3374.96   51.93
  -2   2  -4  525.69    9.54
  -2   2  -5  122.73    3.81
  -2   2  -6  113.04    5.34
  -2   2  -6  110.98    4.01
  -2   2  -7  578.83   15.20
  -2   2  -7  562.39   13.85
  -2   2  -7  600.40   12.63
  -2   2  -8  146.95    7.34
  -2   2  -8  136.86    5.16
  -2   2  -8  120.32    5.94
  -2   2  -8  136.56    4.66
  -2   2  -8  125.17    6.26
  -2   2  -8  143.48    5.39
  -2   2  -9  352.20   11.31
  -2   2  -9  326.95   10.70
  -2   2  -9  357.07   12.37
  -2   2  -9  315.63    8.97
  -2   2  -9  307.96    7.95
  -2   2  -9  341.97   11.30
  -2   2  -9  327.00    9.04
  -2   2 -10   11.16    3.01
  -2   2 -10    8.60    1.95
   2   2  10    4.92    1.63
  -2   2 -10    9.74    2.41
  -2   2 -10    9.26    2.52
   2   2  11   72.01    4.11
  -2   2 -11  111.29    7.11
  -2   2 -11   81.17    4.52
  -2   2 -11   89.10    5.91
  -2   2 -11   96.20    6.10
  -2   2 -12    4.52    1.96
   2   2  12    2.21    1.46
  -2   2 -12    1.57    1.82
  -2   2 -12    1.83    1.76
   2   2  12    2.75    1.47
  -2   2 -12    1.60    1.81
  -2   2 -13   25.32    3.13
  -2   2 -13   31.55    3.29
   2   2  13   28.85    2.72
   2   2  13   25.51    2.45
  -2   2 -14   25.01    2.68
  -2   2 -14   26.33    2.62
   2   2  14   20.26    2.08
   2   2  14   18.61    2.00
  -2   2 -14   28.62    2.83
  -2   2 -15    6.99    1.41
  -2   2 -15    7.07    1.39
  -2   2 -15    6.63    1.15
   2   2  15    5.38    1.12
   2   2  15    4.81    1.05
  -2   3  16   10.87    1.12
   2   3 -16   15.03    1.36
  -2   3  15    1.05    1.06
   2   3 -15    1.82    1.14
  -2   3  15    1.40    0.94
  -2   3  15    1.12    1.00
  -2   3  14    7.20    1.67
  -2   3  14   10.08    1.72
   2   3 -13   47.65    2.84
  -2   3  13   55.23    3.53
  -2   3  13   53.96    3.62
  -2   3  13   53.32    3.69
  -2   3  12   18.06    2.62
  -2   3  12   20.34    2.45
   2   3 -12   16.96    2.64
   2   3 -12   16.20    1.96
   2   3 -12   20.21    2.84
  -2   3  12   16.39    2.34
  -2   3  12   17.33    2.38
  -2   3  12   16.56    2.36
   2   3 -11    3.39    1.28
   2   3 -11    4.31    1.80
  -2   3  11    3.34    1.53
  -2   3  11    3.61    1.59
  -2   3  11    3.20    1.52
   2   3 -10  429.00   10.59
   2   3 -10  493.14   13.65
  -2   3  10  456.12   12.00
  -2   3  10  485.17   11.82
  -2   3  10  457.26   12.05
  -2   3   9  576.51   13.40
  -2   3   9  592.44   12.89
  -2   3   9  592.96   13.39
   2   3  -8  462.98   12.27
   2   3  -8  453.98   10.28
  -2   3   8  521.44   11.25
  -2   3   8  534.47   11.96
  -2   3   8  536.26   12.12
  -2   3   8  470.20    9.88
  -2   3   7 1129.03   19.15
  -2   3   7 1177.09   20.25
  -2   3   6 1252.92   19.60
  -2   3   6 1229.60   20.25
   2   3  -5  877.64   17.23
  -2   3   5 1013.35   17.81
   2   3  -4  454.05    8.69
  -2   3   4  451.86    9.02
   2   3  -3 1391.02   21.14
  -2   3   3 1347.88   21.64
   2   3  -2  268.54    4.84
  -2   3   2  278.66    5.35
  -2   3   1  215.33    4.19
  -2   3   1  212.72    3.99
   2   3  -1  206.61    4.35
  -2   3   1  209.41    3.85
   2   3   0 4745.68   68.27
  -2   3   0 4647.32   68.25
  -2   3   0 4809.78   68.02
   2   3   1 1424.52   21.69
  -2   3  -1 1480.82   21.84
  -2   3  -2   46.87    1.73
  -2   3  -3  453.82    8.39
  -2   3  -3  455.49    8.68
  -2   3  -4  174.44    4.50
  -2   3  -4  162.31    4.81
  -2   3  -5  231.37    6.96
  -2   3  -5  218.54    5.75
  -2   3  -6  173.11    6.65
  -2   3  -6  186.82    5.65
  -2   3  -7   94.88    5.48
  -2   3  -7   97.00    5.15
  -2   3  -8  139.83    5.22
  -2   3  -8  119.44    6.73
  -2   3  -8  134.03    4.82
  -2   3  -8  136.04    5.45
  -2   3  -8  108.57    6.07
  -2   3  -8  154.18    6.75
  -2   3  -9   42.21    4.43
  -2   3  -9   47.19    3.23
  -2   3  -9   41.89    2.81
  -2   3  -9   41.70    4.12
  -2   3  -9   55.09    3.57
  -2   3  -9   53.31    4.44
  -2   3 -10  496.78   15.70
  -2   3 -10  429.07   11.28
  -2   3 -10  412.07   10.01
  -2   3 -10  469.83   14.33
  -2   3 -10  497.46   14.44
  -2   3 -11  264.40   11.10
  -2   3 -11  244.05    9.94
  -2   3 -11  238.76    9.83
  -2   3 -12  110.27    6.32
  -2   3 -12   98.04    6.10
  -2   3 -12  104.36    6.11
  -2   3 -13   28.97    3.20
   2   3  13   21.83    2.28
   2   3  13   22.76    2.31
  -2   3 -13   28.87    3.17
  -2   3 -14    8.50    1.81
   2   3  14    9.68    1.51
   2   3  14    6.88    1.39
  -2   3 -14    9.27    1.73
  -2   3 -14    9.65    2.05
  -2   3 -15   36.96    2.38
  -2   3 -15   40.04    2.58
   2   3  15   29.87    1.94
   2   3  15   31.84    1.92
  -2   3 -15   31.63    1.90
  -2   4  15   17.68    1.64
  -2   4  15   15.25    1.68
  -2   4  14   42.02    2.87
  -2   4  14   45.13    2.86
  -2   4  14   38.68    2.98
   2   4 -13  128.00    4.67
  -2   4  13  111.74    5.11
  -2   4  13  116.96    5.02
  -2   4  12  171.54    6.88
  -2   4  12  161.60    6.56
   2   4 -12  173.84    5.89
  -2   4  12  163.51    6.50
  -2   4  12  165.86    6.31
  -2   4  12  152.33    6.44
  -2   4  11   55.71    4.10
   2   4 -11   66.28    4.71
   2   4 -11   53.71    3.29
  -2   4  11   52.90    3.72
  -2   4  11   53.49    3.62
  -2   4  11   49.21    3.71
  -2   4  10  197.73    7.70
  -2   4  10  180.26    6.97
   2   4 -10  173.92    6.09
   2   4 -10  187.43    7.89
  -2   4  10  183.84    6.96
  -2   4  10  186.16    6.66
  -2   4   9  249.43    6.61
  -2   4   9  276.80    8.54
   2   4  -9  263.31    9.16
   2   4  -9  249.08    7.26
  -2   4   9  293.19    8.06
  -2   4   9  294.03    8.64
  -2   4   8   40.81    2.31
  -2   4   8   51.14    3.30
   2   4  -8   46.54    2.74
   2   4  -8   42.45    3.28
  -2   4   8   51.94    3.05
  -2   4   8   48.71    3.24
  -2   4   7  234.94    5.80
   2   4  -7  247.54    8.81
  -2   4   7  257.99    7.33
   2   4  -6  510.83   11.70
  -2   4   6  632.37   12.41
   2   4  -5  242.42    6.18
  -2   4   5  242.39    6.37
   2   4  -4  656.44   14.12
  -2   4   4  721.78   13.27
   2   4  -3  593.83    9.98
  -2   4   3  584.34   10.33
   2   4  -2 1077.62   18.61
  -2   4   2 1186.67   17.85
   2   4  -1 3837.17   55.40
  -2   4   1 3846.54   55.16
   2   4   0 2477.11   36.01
  -2   4   0 2459.56   35.27
  -2   4   0 2395.18   35.93
  -2   4   0 2370.31   35.19
   2   4   1 2709.09   40.24
  -2   4  -1 2748.72   39.93
   2   4   2  843.74   13.54
  -2   4  -2  848.48   14.56
  -2   4  -2  849.21   13.68
  -2   4  -3  977.76   16.42
  -2   4  -3  941.89   15.61
  -2   4  -4  466.15    9.52
  -2   4  -4  453.08    9.56
  -2   4  -5  730.75   14.89
  -2   4  -5  709.20   13.59
  -2   4  -6  583.27   13.91
  -2   4  -6  551.79   12.89
  -2   4  -6  566.41   12.26
  -2   4  -7  387.53   12.56
  -2   4  -7  565.35   13.41
  -2   4  -7  367.33   11.90
  -2   4  -7  507.17   11.92
  -2   4  -7  617.41   11.58
  -2   4  -8   47.28    4.36
  -2   4  -8   65.31    4.58
  -2   4  -8   49.83    4.09
  -2   4  -8   61.72    3.83
  -2   4  -8   58.28    3.26
  -2   4  -9  146.80    8.01
  -2   4  -9  140.44    5.67
  -2   4  -9  145.22    7.43
  -2   4  -9  144.78    6.19
  -2   4  -9  163.61    7.63
  -2   4  -9  136.67    5.16
  -2   4 -10   46.40    4.90
  -2   4 -10   36.77    3.07
  -2   4 -10   34.40    2.70
  -2   4 -10   44.42    4.33
  -2   4 -10   42.14    4.33
  -2   4 -11    2.40    2.17
  -2   4 -11    3.08    1.63
  -2   4 -11    1.83    1.83
  -2   4 -11    1.97    1.17
  -2   4 -11    1.29    1.64
   2   4  12   11.88    1.97
  -2   4 -12    9.53    2.00
  -2   4 -12   12.00    2.56
  -2   4 -12   13.40    2.60
  -2   4 -13    3.02    1.78
  -2   4 -13    1.15    1.50
   2   4  13    0.67    1.17
  -2   4 -14   13.44    1.91
   2   4  14   11.51    1.52
  -2   4 -14   14.63    2.00
  -2   5  15   24.30    1.85
  -2   5  14   80.00    3.99
  -2   5  14   87.66    3.74
   2   5 -13   18.40    1.92
  -2   5  13   17.52    2.01
  -2   5  13   15.44    2.05
   2   5 -12   18.78    2.10
  -2   5  12   18.46    2.28
  -2   5  12   19.71    2.47
  -2   5  12   17.79    2.33
  -2   5  11  123.37    5.90
   2   5 -11  120.58    5.01
   2   5 -11  117.04    6.18
  -2   5  11  113.09    5.38
  -2   5  11  126.06    5.33
  -2   5  11  114.23    5.51
  -2   5  10   30.24    3.17
   2   5 -10   30.69    2.62
   2   5 -10   28.73    3.20
  -2   5  10   36.98    2.93
  -2   5  10   25.66    2.76
  -2   5  10   25.20    2.86
  -2   5   9  208.91    7.89
  -2   5   9  185.40    5.51
   2   5  -9  180.06    7.41
   2   5  -9  185.51    6.20
  -2   5   9  215.20    6.80
  -2   5   9  201.57    7.09
  -2   5   9  196.76    7.14
  -2   5   8  886.23   18.69
  -2   5   8  791.90   14.99
  -2   5   8  876.78   17.60
   2   5  -8  685.62   16.94
   2   5  -8  762.41   15.74
  -2   5   8  905.04   16.54
  -2   5   8  880.27   17.33
   2   5  -8  957.33   21.18
  -2   5   7  887.52   15.24
  -2   5   7  836.84   16.10
  -2   5   7  722.09   13.86
  -2   5   7  817.66   16.03
   2   5  -7  745.50   14.30
   2   5  -7  768.56   14.74
   2   5  -7  647.75   15.31
   2   5  -7  711.21   17.73
   2   5  -6  442.09   10.29
  -2   5   6  468.28   10.61
   2   5  -5 1338.57   22.45
  -2   5   5 1325.94   22.74
   2   5  -4  629.14   11.27
  -2   5   4  614.53   11.53
  -2   5   3  439.35    8.16
   2   5  -3  394.47    9.02
   2   5  -2 1864.26   30.04
   2   5  -2 1857.66   28.77
   2   5  -1  678.26   11.74
  -2   5   1  704.42   11.51
  -2   5   1  667.64   10.32
  -2   5   0  120.62    3.25
  -2   5   0  117.71    3.48
  -2   5   0  113.37    2.42
   2   5   1  877.93   14.53
  -2   5  -1  885.29   15.08
  -2   5  -1  886.49   13.73
   2   5   2   90.93    2.69
  -2   5  -2   90.54    2.50
  -2   5  -3  343.26    7.82
  -2   5  -3  339.97    6.93
  -2   5  -4  482.90   10.62
  -2   5  -4  473.81   10.11
  -2   5  -4  479.46    9.79
  -2   5  -5   16.89    1.98
  -2   5  -5   12.78    1.57
  -2   5  -6  223.38    7.89
  -2   5  -6  247.60    8.41
  -2   5  -6  318.32    7.51
  -2   5  -6  244.17    7.59
  -2   5  -6  315.06    7.57
  -2   5  -6  242.81    7.77
  -2   5  -7   51.86    4.03
  -2   5  -7   90.70    4.05
  -2   5  -7   61.05    4.56
  -2   5  -7   72.53    4.17
  -2   5  -7  100.42    4.16
  -2   5  -7   81.43    4.71
  -2   5  -8  225.87    9.32
  -2   5  -8  217.70    9.53
  -2   5  -8  280.20    9.03
  -2   5  -8  281.79    7.79
  -2   5  -8  308.18   10.16
  -2   5  -8  265.54    7.11
  -2   5  -9    7.13    2.25
  -2   5  -9    4.60    1.98
  -2   5  -9    1.69    1.77
  -2   5  -9    1.15    1.33
  -2   5  -9    1.58    1.17
  -2   5 -10  111.95    6.61
  -2   5 -10  101.09    7.05
  -2   5 -10   89.38    4.72
   2   5  10   92.68    4.48
  -2   5 -10  102.03    6.59
  -2   5 -10   99.36    4.48
  -2   5 -11   21.91    3.28
  -2   5 -11   15.45    1.91
  -2   5 -11   23.26    3.21
   2   5  11   14.94    2.04
  -2   5 -11   21.22    2.57
  -2   5 -11   17.19    3.33
   2   5  11   16.06    2.16
  -2   5 -11   18.86    3.15
  -2   5 -12  110.60    6.03
  -2   5 -12   93.87    4.67
   2   5  12   79.79    4.06
   2   5  12   84.29    4.22
  -2   5 -12  113.74    6.29
  -2   5 -13   18.83    2.50
  -2   5 -13   19.16    2.84
   2   5  13   13.93    1.84
   2   5  13   15.30    1.79
  -2   5 -13   19.60    2.56
  -2   5 -14    9.37    1.88
  -2   5 -14    9.21    1.45
   2   5  14    7.44    1.30
   2   5  15   17.38    1.36
  -2   6  15    6.59    1.06
   2   6 -15   11.61    1.51
  -2   6  14  148.37    5.23
   2   6 -13   24.46    2.13
  -2   6  13   24.63    2.58
   2   6 -12   65.51    3.53
  -2   6  12   55.47    3.62
  -2   6  12   60.49    3.51
  -2   6  11  150.12    6.32
   2   6 -11  153.27    5.75
  -2   6  11  144.97    6.20
  -2   6  11  150.22    6.23
  -2   6  11  157.40    5.87
  -2   6  10    2.49    1.53
  -2   6  10    2.83    1.03
   2   6 -10    1.28    1.83
   2   6 -10    1.01    1.19
   2   6 -10    2.74    1.51
  -2   6  10    0.65    1.18
  -2   6  10    4.09    1.55
  -2   6  10    2.51    1.37
  -2   6   9   96.92    4.33
  -2   6   9   95.51    4.81
   2   6  -9   79.45    4.80
   2   6  -9   83.06    4.08
  -2   6   9   96.28    5.22
  -2   6   9   84.81    3.57
   2   6  -9   80.94    3.70
  -2   6   9   97.38    4.95
  -2   6   8  159.83    5.43
  -2   6   8  154.70    5.98
   2   6  -8  113.99    5.46
   2   6  -8  142.46    5.19
  -2   6   8  124.43    5.93
  -2   6   8  143.05    4.61
   2   6  -8  152.02    7.68
   2   6  -8  136.16    4.88
  -2   6   8  151.97    6.03
  -2   6   7    0.94    1.14
  -2   6   7    4.67    1.41
  -2   6   7    2.10    0.89
   2   6  -7    2.95    1.10
   2   6  -7    2.07    1.46
  -2   6   7    4.19    1.24
  -2   6   7    2.84    0.98
   2   6  -7    3.34    0.98
   2   6  -6   42.41    2.50
   2   6  -6   47.14    2.82
   2   6  -6   43.16    2.50
  -2   6   6   44.33    2.84
   2   6  -5   34.91    2.91
  -2   6   5   34.92    2.29
  -2   6   4  141.90    4.26
   2   6  -4  134.88    5.15
   2   6  -3   25.61    1.53
  -2   6   3   23.04    1.35
   2   6  -3   21.76    1.85
   2   6  -2 2243.16   34.83
   2   6  -2 2237.83   36.11
  -2   6   1 1003.83   15.74
   2   6  -1  820.37   14.33
  -2   6   1  865.42   13.36
  -2   6   1  965.11   15.36
   2   6  -1  944.15   15.73
  -2   6   0 1654.68   26.12
  -2   6   0 1610.22   25.65
  -2   6  -1  383.43    6.46
  -2   6  -1  389.93    7.90
   2   6   1  389.50    7.80
  -2   6  -2 2145.34   32.17
   2   6   2 2199.70   33.17
  -2   6  -3  381.62    7.40
  -2   6  -4 1039.30   17.85
  -2   6  -5  261.81    7.75
  -2   6  -5  272.43    8.23
  -2   6  -5  280.13    7.42
  -2   6  -6  619.05   14.12
  -2   6  -6  594.75   14.28
  -2   6  -6  722.76   13.86
  -2   6  -6  591.41   14.97
  -2   6  -6  754.30   13.78
  -2   6  -6  567.91   14.62
  -2   6  -7   97.09    5.17
  -2   6  -7   97.09    5.12
  -2   6  -7  118.98    4.77
  -2   6  -7  124.09    4.80
  -2   6  -7   83.21    5.26
  -2   6  -7   82.58    5.11
  -2   6  -8  239.05    8.98
  -2   6  -8  233.81    8.53
  -2   6  -8  242.26    7.23
  -2   6  -8  225.91    7.16
  -2   6  -8  162.32    8.35
  -2   6  -8  182.66    8.43
  -2   6  -9   37.55    4.42
  -2   6  -9   48.17    4.34
  -2   6  -9   50.50    3.39
  -2   6  -9   48.86    4.16
  -2   6  -9   44.06    4.41
   2   6  10    9.21    1.79
  -2   6 -10    7.38    2.66
  -2   6 -10   11.24    2.54
  -2   6 -10   10.27    2.34
  -2   6 -10    7.66    1.82
  -2   6 -10    7.32    2.48
   2   6  11    1.50    1.15
  -2   6 -11    0.82    1.58
   2   6  11    1.99    1.26
   2   6  11    2.26    1.26
  -2   6 -11    2.70    1.57
  -2   6 -11    1.71    1.99
  -2   6 -11    1.05    1.58
  -2   6 -11    0.32    1.23
  -2   6 -11    0.93    1.96
  -2   6 -12    9.22    2.57
   2   6  12    8.42    1.68
  -2   6 -12    7.49    1.75
  -2   6 -12    7.15    1.29
  -2   6 -12    8.27    2.05
  -2   6 -12    8.70    2.27
   2   6  13   30.65    2.35
  -2   6 -13   38.74    3.65
  -2   6 -13   31.86    2.76
   2   6  14   13.36    1.47
  -2   6 -14   20.90    2.32
  -2   6 -15   11.46    1.31
   2   7 -15   28.86    1.88
  -2   7  14   12.30    1.52
   2   7 -14   13.54    1.35
  -2   7  13   32.16    2.77
   2   7 -13   38.26    2.46
  -2   7  12  171.93    6.89
   2   7 -12  185.38    6.05
  -2   7  11   91.61    4.31
   2   7 -11   96.01    4.48
  -2   7  11   95.30    5.42
  -2   7  10  444.49   10.52
  -2   7  10  424.63   11.20
   2   7 -10  407.64   10.39
   2   7 -10  391.06    9.49
  -2   7  10  425.97   11.40
   2   7  -9   10.21    2.52
  -2   7   9    9.56    1.42
  -2   7   9   13.47    1.82
  -2   7   9   11.03    1.93
   2   7  -9    9.91    1.67
   2   7  -9    9.16    1.53
  -2   7   9   11.88    1.88
   2   7  -8 1285.17   28.37
  -2   7   8 1204.77   21.88
  -2   7   8 1326.38   24.43
   2   7  -8 1238.00   23.09
   2   7  -8 1222.00   22.80
  -2   7   8 1306.11   24.39
  -2   7   7   47.00    2.60
   2   7  -7   40.02    2.71
   2   7  -7   37.40    2.57
  -2   7   7   48.47    2.73
  -2   7   7   52.37    3.29
   2   7  -6 1667.81   27.53
  -2   7   6 1593.74   28.06
   2   7  -6 1618.17   27.51
   2   7  -5  119.13    4.34
   2   7  -5  113.28    4.13
  -2   7   5  114.33    4.22
   2   7  -4 1477.58   23.93
  -2   7   4 1458.34   23.37
   2   7  -3  360.40    7.72
  -2   7   3  374.71    6.87
   2   7  -2 1001.91   16.06
   2   7  -2 1039.46   17.61
  -2   7   1  215.24    5.50
   2   7   0  429.06    8.96
  -2   7   0  415.99    8.76
  -2   7  -1  131.21    4.37
   2   7   1  131.35    4.03
  -2   7  -1  119.31    3.91
  -2   7  -2  141.58    4.74
   2   7   2  142.49    4.15
  -2   7  -3   86.83    2.60
  -2   7  -4   16.37    1.32
  -2   7  -5   32.01    2.16
  -2   7  -5   31.18    2.33
  -2   7  -5   25.21    2.50
  -2   7  -5   32.56    2.49
  -2   7  -5   27.88    2.12
  -2   7  -6   11.29    1.62
  -2   7  -6    8.97    1.90
  -2   7  -6   13.05    1.82
  -2   7  -6   11.77    1.60
  -2   7  -7   13.04    2.01
  -2   7  -7   13.82    2.47
  -2   7  -7   14.83    2.05
  -2   7  -7   16.85    1.94
  -2   7  -8  520.26   14.19
  -2   7  -8  547.72   12.51
  -2   7  -8  497.58   13.65
  -2   7  -8  569.51   12.54
  -2   7  -9   67.99    5.03
  -2   7  -9   55.22    3.25
  -2   7  -9   56.70    4.84
  -2   7  -9   64.69    3.81
  -2   7  -9   65.06    4.75
  -2   7 -10  140.43    7.33
  -2   7 -10  122.00    5.14
  -2   7 -10  147.92    7.17
  -2   7 -10  165.46    8.10
   2   7  10  122.16    5.02
   2   7  10  121.78    5.07
   2   7  11   11.93    1.79
  -2   7 -11   10.16    1.76
  -2   7 -11   12.28    2.87
   2   7  12   77.20    3.75
  -2   7 -12   87.67    4.27
  -2   7 -12   81.62    3.43
  -2   7 -12   93.94    4.96
  -2   7 -13   10.21    2.15
   2   7  13    7.06    1.32
  -2   7 -14   29.68    2.50
   2   8 -14   26.72    1.62
  -2   8  14   19.08    1.52
  -2   8  13    5.89    1.35
   2   8 -13    6.73    1.31
  -2   8  12   43.72    3.29
   2   8 -12   55.77    3.16
   2   8 -11   59.90    3.50
   2   8 -11   57.87    2.94
  -2   8  11   61.60    4.26
  -2   8  10  213.35    8.30
  -2   8  10  196.05    5.79
   2   8 -10  207.83    6.87
   2   8 -10  198.46    6.26
  -2   8   9   95.72    5.65
  -2   8   9   83.42    3.63
  -2   8   9   93.51    4.15
   2   8  -9   79.14    4.12
   2   8  -9   74.99    3.81
   2   8  -9   94.91    6.73
  -2   8   8   53.42    2.89
   2   8  -8   48.20    3.19
  -2   8   8   49.20    4.17
   2   8  -8   50.38    3.15
   2   8  -8   49.76    4.79
   2   8  -7   38.31    2.75
  -2   8   7   41.40    3.68
   2   8  -7   41.32    2.82
  -2   8   6   59.70    4.05
  -2   8   6   49.58    2.97
   2   8  -6   57.02    3.23
   2   8  -6   58.18    3.20
   2   8  -5   42.15    2.81
   2   8  -5   43.08    2.63
   2   8  -5   49.82    2.83
   2   8  -5   38.47    3.30
  -2   8   4  504.21   10.26
   2   8  -4  472.46   12.11
   2   8  -4  493.91   11.12
   2   8  -4  496.99   10.47
   2   8  -3   22.22    2.15
   2   8  -3   19.35    1.58
   2   8  -3   24.46    2.08
   2   8  -2 1233.02   20.49
  -2   8   1  108.26    3.87
   2   8   0 2899.73   44.55
  -2   8   0 2973.14   44.93
   2   8   1   26.10    1.90
  -2   8  -1   25.30    2.04
   2   8   2 1170.85   19.73
  -2   8  -2 1169.14   20.69
  -2   8  -3  227.99    6.95
  -2   8  -3  237.60    7.17
  -2   8  -4 1137.23   20.27
  -2   8  -4 1075.20   21.00
  -2   8  -5  179.77    6.19
  -2   8  -5  180.28    5.76
  -2   8  -5  166.66    4.98
  -2   8  -5  168.17    6.30
  -2   8  -6  336.71    8.50
  -2   8  -6  257.73    7.61
  -2   8  -6  258.88    8.77
  -2   8  -6  312.96    8.26
  -2   8  -6  302.70    8.58
  -2   8  -7  123.38    5.51
  -2   8  -7  116.17    5.97
  -2   8  -7  151.69    5.65
  -2   8  -7  150.37    5.82
  -2   8  -8   93.53    4.53
  -2   8  -8   91.03    4.55
  -2   8  -9   55.62    3.62
  -2   8  -9   58.14    3.67
  -2   8  -9   49.18    4.24
   2   8  10  151.52    5.47
  -2   8 -10  139.07    6.92
  -2   8 -10  142.33    5.58
   2   8  11   25.11    2.24
  -2   8 -11   24.74    2.85
  -2   8 -11   26.45    2.34
  -2   8 -12    8.15    2.38
  -2   8 -12   11.09    1.44
   2   8  12    8.37    1.44
  -2   8 -13    7.83    1.87
  -2   8 -14    2.29    1.03
  -2   9  13    5.97    1.10
   2   9 -13    9.75    1.75
   2   9 -13    6.90    1.23
   2   9 -12  138.55    4.81
  -2   9  12  118.77    4.87
   2   9 -11   36.73    2.75
  -2   9  11   37.09    3.16
   2   9 -11   37.46    2.37
  -2   9  10  679.08   13.67
   2   9 -10  739.34   15.33
  -2   9  10  746.31   17.14
   2   9 -10  685.55   14.45
  -2   9   9   16.23    1.80
   2   9  -9   16.43    2.11
   2   9  -9   22.19    3.59
  -2   9   9   21.87    2.81
   2   9  -9   15.21    1.98
  -2   9   8  876.01   16.23
   2   9  -8  821.59   22.09
   2   9  -8  838.23   17.22
   2   9  -8  841.56   17.30
  -2   9   8  841.87   19.51
   2   9  -7   12.09    1.84
   2   9  -7   13.65    1.83
   2   9  -7   12.84    1.90
  -2   9   7   17.10    2.45
   2   9  -6  522.57   11.84
   2   9  -6  549.60   12.39
   2   9  -5  226.90    6.75
   2   9  -5  222.69    7.14
   2   9  -4  411.90    9.53
   2   9  -4  418.64   11.50
   2   9  -4  427.05   10.57
   2   9  -3   29.63    2.06
  -2   9   3   27.24    1.97
  -2   9   2  512.47   10.58
   2   9  -2  534.16   10.65
  -2   9   1   47.83    2.53
   2   9  -1   46.85    2.84
  -2   9   1   40.97    2.51
   2   9   0  325.10    8.18
  -2   9   0  306.68    7.82
  -2   9   0  326.79    8.36
  -2   9  -1   16.91    1.75
  -2   9  -1   15.43    1.78
  -2   9  -2  105.71    4.57
  -2   9  -2  102.23    4.13
  -2   9  -2  100.75    4.21
   2   9   2  109.85    4.09
  -2   9  -2   93.75    4.34
  -2   9  -2  105.51    4.21
  -2   9  -3   59.36    3.07
  -2   9  -3   67.20    3.76
  -2   9  -3   66.51    3.75
  -2   9  -3   71.49    3.44
  -2   9  -3   59.78    3.34
  -2   9  -4  206.63    6.17
  -2   9  -4  190.65    6.52
  -2   9  -4  186.50    6.86
  -2   9  -4  194.54    6.04
  -2   9  -5   15.97    2.03
  -2   9  -5   14.82    2.00
  -2   9  -5   15.10    2.25
  -2   9  -5   15.48    1.80
  -2   9  -6  115.71    4.84
  -2   9  -6  117.58    4.92
  -2   9  -6   98.77    5.15
  -2   9  -6  104.02    5.64
  -2   9  -6  113.31    5.17
  -2   9  -7   25.11    3.28
  -2   9  -7   19.84    2.59
  -2   9  -7   30.17    2.68
  -2   9  -7   29.81    2.78
  -2   9  -8   68.70    5.41
  -2   9  -8   77.14    4.32
  -2   9  -8   79.61    4.24
   2   9   9   85.79    3.96
  -2   9  -9   81.50    4.30
  -2   9  -9   67.66    3.76
  -2   9  -9   78.03    4.29
  -2   9  -9   67.96    4.67
   2   9  10  364.13    9.09
  -2   9 -10  377.57    9.76
  -2   9 -10  345.34    8.70
  -2   9 -10  369.09   11.05
  -2   9 -11   19.47    2.24
  -2   9 -11   21.22    2.08
  -2   9 -12   22.09    2.94
  -2   9 -12   17.38    1.59
  -2   9 -13   10.23    1.78
   2  10 -13   51.06    2.36
   2  10 -12   23.66    2.49
   2  10 -12   17.56    1.76
   2  10 -11  185.74    5.94
   2  10 -11  179.26    5.30
  -2  10  10    5.41    1.21
   2  10 -10    4.49    1.51
   2  10 -10    5.17    1.39
  -2  10   9   54.76    2.94
   2  10  -9   55.37    3.45
   2  10  -9   51.09    3.28
   2  10  -8    6.02    1.54
  -2  10   8    4.65    1.30
   2  10  -8    8.15    2.49
   2  10  -7  204.11    7.11
   2  10  -6   37.58    3.91
   2  10  -6   42.94    3.18
   2  10  -5   55.43    3.23
   2  10  -5   62.28    3.89
   2  10  -4   80.37    3.71
   2  10  -4   78.61    4.36
   2  10  -3   29.19    2.14
  -2  10   3   34.05    2.33
   2  10  -2  310.96    9.41
  -2  10   2  329.28    8.05
  -2  10   1  156.57    5.09
  -2  10   1  161.94    5.50
   2  10  -1  173.79    5.94
  -2  10   0  411.75    9.80
  -2  10   0  388.82    9.27
  -2  10   0  400.86    9.65
  -2  10  -1  143.64    5.08
   2  10   1  134.54    5.76
  -2  10  -1  152.73    5.71
   2  10   1  169.74    5.66
  -2  10  -1  154.02    5.47
  -2  10  -1  165.58    5.89
  -2  10  -2 1284.88   23.96
  -2  10  -2 1457.48   25.88
  -2  10  -2 1521.18   25.05
  -2  10  -2 1391.16   25.25
   2  10   2 1570.43   25.11
   2  10   2 1418.44   25.83
  -2  10  -2 1329.26   25.64
  -2  10  -2 1332.96   24.58
  -2  10  -3   64.19    3.48
  -2  10  -3   57.32    3.16
  -2  10  -3   64.80    3.94
  -2  10  -3   54.86    3.26
  -2  10  -3   56.82    3.50
  -2  10  -4  943.69   17.42
  -2  10  -4  886.27   19.01
  -2  10  -4  895.99   17.25
  -2  10  -4  819.47   17.50
  -2  10  -4  834.37   18.23
  -2  10  -5   71.17    3.83
  -2  10  -5   69.27    4.47
  -2  10  -5   62.02    3.84
  -2  10  -5   77.81    3.95
  -2  10  -6  238.82    7.38
  -2  10  -6  188.45    8.16
  -2  10  -6  250.88    7.51
  -2  10  -6  225.97    7.84
  -2  10  -6  190.87    7.33
  -2  10  -7   16.55    2.60
  -2  10  -7   16.13    2.30
  -2  10  -7   11.49    2.33
  -2  10  -7   16.04    2.15
  -2  10  -7   13.96    2.19
  -2  10  -8   53.29    4.66
  -2  10  -8   47.44    3.73
  -2  10  -8   60.65    3.96
  -2  10  -8   68.53    3.94
  -2  10  -8   44.33    4.27
   2  10   9   44.47    2.72
  -2  10  -9   37.46    2.86
  -2  10  -9   47.65    4.53
  -2  10  -9   36.30    3.16
  -2  10  -9   44.60    3.23
  -2  10  -9   46.08    3.22
  -2  10  -9   29.06    3.58
  -2  10 -10    9.10    1.50
  -2  10 -10    9.93    1.79
  -2  10 -10   11.50    1.94
  -2  10 -10   14.27    2.76
  -2  10 -11    2.05    1.20
  -2  10 -11    2.98    1.29
  -2  10 -11    2.35    1.68
  -2  10 -12   15.99    1.43
  -2  10 -12   16.88    1.77
  -2  10 -12   18.44    2.36
   2  11 -13    4.58    0.83
   2  11 -12   61.27    2.80
   2  11 -11    8.74    1.25
   2  11 -11    7.97    1.47
   2  11 -10  559.53   11.94
   2  11 -10  574.37   12.43
  -2  11  10  538.57   10.94
   2  11  -9   50.35    3.27
   2  11  -9   57.96    3.53
  -2  11   9   55.22    2.91
  -2  11   8  166.13    5.42
   2  11  -7   39.29    3.23
   2  11  -6  433.90   11.72
   2  11  -5  112.29    4.98
   2  11  -5  112.23    5.50
   2  11  -4  437.66   10.90
  -2  11   3  315.76    8.32
   2  11  -2  652.31   13.03
  -2  11   2  676.99   13.63
   2  11  -2  671.82   15.07
  -2  11   1  130.07    4.81
   2  11  -1  131.39    5.52
  -2  11   1  137.08    5.29
  -2  11   1  134.19    4.84
  -2  11   0  338.52    8.66
  -2  11   0  369.80    9.45
   2  11   0  313.82   10.11
  -2  11   0  347.34    9.18
   2  11   0  372.67    9.71
   2  11   1  177.04    6.07
  -2  11  -1  156.09    5.86
  -2  11  -1  176.25    6.46
  -2  11  -1  175.65    6.16
   2  11   1  154.12    6.50
  -2  11  -1  155.08    6.11
  -2  11  -1  149.52    5.36
  -2  11  -2   65.96    3.88
  -2  11  -2   67.05    3.51
  -2  11  -2   70.15    4.10
  -2  11  -2   80.18    4.10
   2  11   2   80.62    4.39
  -2  11  -2   64.37    3.50
  -2  11  -3  178.98    6.89
  -2  11  -3  179.79    6.19
  -2  11  -3  186.15    7.10
  -2  11  -3  192.84    6.46
  -2  11  -3  168.97    6.14
  -2  11  -4   44.44    3.51
  -2  11  -4   48.74    3.75
  -2  11  -4   50.05    3.23
  -2  11  -4   46.95    3.22
  -2  11  -4   43.00    3.47
  -2  11  -4   45.05    3.14
  -2  11  -5   52.97    3.41
  -2  11  -5   41.17    3.64
  -2  11  -5   43.75    3.77
  -2  11  -5   54.08    3.49
  -2  11  -5   44.59    3.31
  -2  11  -6  156.68    5.90
  -2  11  -6  145.17    5.73
  -2  11  -6  121.66    6.54
  -2  11  -6  117.37    6.36
  -2  11  -6  121.35    5.52
  -2  11  -7  118.54    5.14
  -2  11  -7   82.81    5.56
  -2  11  -7   81.52    5.61
  -2  11  -7  110.92    5.45
  -2  11  -7   86.01    4.71
  -2  11  -8   27.00    2.55
  -2  11  -8   16.42    2.65
  -2  11  -8   24.54    3.21
  -2  11  -8   17.92    2.66
  -2  11  -8   26.86    2.83
  -2  11  -8   21.66    2.42
  -2  11  -9   18.32    2.84
  -2  11  -9   22.59    2.37
  -2  11  -9   19.44    2.17
  -2  11  -9   21.99    2.45
  -2  11 -10   41.01    2.53
  -2  11 -10   45.92    2.97
  -2  11 -10   45.32    3.00
  -2  11 -10   46.67    4.00
  -2  11 -11   40.97    2.47
  -2  11 -11   42.70    2.67
  -2  11 -11   40.82    3.30
  -2  11 -12   12.12    1.18
  -2  11 -12   12.10    1.42
   2  12 -12    5.33    0.98
   2  12 -11   52.43    2.44
   2  12 -11   62.53    2.96
   2  12 -10    8.97    1.47
   2  12 -10    8.58    1.54
  -2  12  10    8.94    1.22
   2  12  -9   49.75    3.18
  -2  12   9   49.02    2.67
  -2  12   8   81.78    3.61
   2  12  -7   81.88    4.66
   2  12  -6   57.95    4.01
   2  12  -6   56.23    3.64
   2  12  -5   48.42    3.84
   2  12  -5   45.42    3.38
   2  12  -4  233.16    7.70
   2  12  -4  221.48    8.52
   2  12  -3  114.79    6.06
   2  12  -3  123.59    5.94
   2  12  -2  185.87    5.90
  -2  12   2  195.99    6.34
   2  12  -2  195.74    7.34
  -2  12   1   30.24    2.45
   2  12  -1   35.10    3.00
   2  12  -1   29.74    3.24
  -2  12   0  370.42    9.43
   2  12   0  358.43   11.32
  -2  12   0  384.19   10.24
  -2  12  -1  327.83    9.42
   2  12   1  318.19   10.12
  -2  12  -1  306.79    9.15
  -2  12  -2  807.98   17.66
  -2  12  -2  858.30   18.41
  -2  12  -2  765.26   16.46
  -2  12  -2  894.95   17.60
   2  12   2  950.22   18.65
  -2  12  -2  770.66   16.42
  -2  12  -3   47.05    3.58
  -2  12  -3   45.68    3.15
  -2  12  -3   45.20    3.54
  -2  12  -3   51.09    3.52
   2  12   3   54.77    3.41
  -2  12  -3   40.37    2.92
  -2  12  -4  240.03    8.78
  -2  12  -4  262.57    8.05
  -2  12  -4  255.44    9.00
  -2  12  -4  275.48    8.09
  -2  12  -4  253.85    8.97
  -2  12  -4  232.04    7.59
  -2  12  -5  106.00    5.88
  -2  12  -5  121.17    5.30
  -2  12  -5  106.40    5.78
  -2  12  -5  124.33    5.29
  -2  12  -5  115.64    5.90
  -2  12  -5  100.96    4.83
  -2  12  -6  120.26    6.42
  -2  12  -6  114.86    6.42
  -2  12  -6  105.87    4.92
  -2  12  -7   50.50    3.85
  -2  12  -7   35.56    3.80
  -2  12  -7   53.20    3.54
  -2  12  -7   38.86    3.74
  -2  12  -8   15.29    2.08
  -2  12  -8   15.18    2.33
  -2  12  -9    4.02    1.42
  -2  12  -9    3.22    1.48
  -2  12  -9    2.61    1.28
  -2  12 -10   69.09    3.08
  -2  12 -10   81.49    3.70
  -2  12 -10   76.72    3.62
  -2  12 -11   23.73    1.90
  -2  12 -11   21.77    1.73
   2  13 -12   26.05    1.43
   2  13 -11   60.25    2.64
   2  13 -11   53.38    2.21
  -2  13  10   58.23    2.38
   2  13 -10   59.36    2.89
  -2  13   9  155.04    4.61
   2  13  -9  147.06    5.30
  -2  13   8  109.67    4.12
   2  13  -8  115.13    5.04
  -2  13   7  417.74    9.65
   2  13  -7  415.22   10.77
   2  13  -6  120.26    5.36
   2  13  -6  125.96    6.09
   2  13  -5  395.35   12.64
   2  13  -5  428.93   11.28
   2  13  -4  141.92    6.85
   2  13  -4  146.98    6.15
   2  13  -3  374.50   11.34
   2  13  -3  351.24   11.73
   2  13  -2   97.40    4.19
   2  13  -2   86.28    5.59
   2  13  -2   98.06    5.27
   2  13  -1  245.78    7.36
  -2  13   1  245.66    7.42
   2  13  -1  233.20    9.34
  -2  13   0  132.18    6.15
  -2  13   0  121.30    4.93
   2  13   0  121.98    6.38
  -2  13   0  123.53    5.23
   2  13   0  139.84    5.92
  -2  13  -1  231.62    7.96
  -2  13  -1  200.37    6.70
   2  13   1  227.76    8.44
  -2  13  -1  215.45    7.69
   2  13   1  249.25    7.95
  -2  13  -1  206.08    7.43
  -2  13  -2   35.57    3.18
  -2  13  -2   35.27    2.80
  -2  13  -2   40.51    3.38
   2  13   2   46.86    3.49
  -2  13  -2   40.30    3.54
  -2  13  -2   35.37    2.75
  -2  13  -3   20.38    2.54
  -2  13  -3   16.26    2.09
  -2  13  -3   23.41    2.66
   2  13   3   23.41    2.27
  -2  13  -3   18.78    2.65
  -2  13  -3   15.48    1.96
  -2  13  -4   30.70    3.22
  -2  13  -4   33.72    3.29
  -2  13  -4   34.81    3.01
  -2  13  -4   38.36    3.15
  -2  13  -4   38.13    3.66
  -2  13  -4   30.56    2.60
  -2  13  -5  197.39    6.78
  -2  13  -5  195.69    8.00
  -2  13  -5  170.39    7.67
  -2  13  -5  201.38    7.02
  -2  13  -5  168.83    7.49
  -2  13  -6   20.17    2.40
  -2  13  -7   99.02    4.70
  -2  13  -8    2.10    1.32
  -2  13  -8    3.66    1.64
  -2  13  -8    3.18    1.58
  -2  13  -9   55.77    3.36
  -2  13  -9   59.93    3.25
  -2  13  -9   49.82    3.00
  -2  13 -10   31.75    2.24
  -2  13 -10   32.53    2.23
  -2  13 -10   28.23    1.85
  -2  13 -11   87.14    2.99
   2  14 -10   14.48    1.39
   2  14 -10   10.71    1.05
  -2  14   9   33.90    1.92
   2  14  -9   37.46    2.49
   2  14  -9   38.45    2.54
  -2  14   8   69.34    2.99
   2  14  -8   65.91    3.54
   2  14  -8   72.14    3.87
  -2  14   7   96.72    3.84
   2  14  -7   96.90    4.56
   2  14  -6  297.77    8.85
   2  14  -5  119.67    5.45
   2  14  -4   62.07    4.51
   2  14  -4   65.32    4.14
   2  14  -4   62.51    4.81
   2  14  -3  158.37    7.00
   2  14  -3  166.34    6.75
   2  14  -3  152.49    7.52
   2  14  -2   79.80    4.78
   2  14  -2   79.49    4.70
   2  14  -2   70.96    5.24
   2  14  -1  598.41   13.23
  -2  14   1  620.92   15.65
   2  14  -1  572.33   16.06
  -2  14   0  277.02    9.30
   2  14   0  262.88    8.08
  -2  14   0  266.71    7.83
   2  14   0  277.34    9.84
  -2  14   0  269.10    8.00
  -2  14  -1  240.42    8.19
  -2  14  -1  211.65    6.82
   2  14   1  246.28    8.53
  -2  14  -1  213.00    7.69
  -2  14  -1  218.23    7.87
  -2  14  -2  125.86    5.64
  -2  14  -2  106.35    4.61
  -2  14  -2  114.08    5.82
  -2  14  -2  108.14    5.49
  -2  14  -3  645.55   14.07
  -2  14  -3  608.67   15.58
  -2  14  -3  598.09   14.96
  -2  14  -4  456.88   13.12
  -2  14  -4  470.13   11.32
  -2  14  -5  541.27   12.50
  -2  14  -5  539.39   14.47
  -2  14  -5  533.76   12.75
  -2  14  -6  102.44    5.56
  -2  14  -6  102.18    4.75
   2  14   7   70.00    2.87
  -2  14  -8    9.59    1.75
  -2  14  -8   11.32    1.94
  -2  14  -9    5.59    1.24
  -2  14  -9    4.19    1.36
  -2  14 -10   62.18    2.71
  -2  14 -10   52.19    2.06
   2  15 -10    3.89    0.81
   2  15 -10    3.60    0.75
   2  15  -9   45.05    2.40
   2  15  -9   43.79    2.39
  -2  15   8   88.64    3.15
   2  15  -8   98.42    3.97
   2  15  -8   99.35    4.22
  -2  15   7  191.86    5.38
   2  15  -7  203.59    6.44
   2  15  -7  199.22    6.82
   2  15  -6   50.16    3.34
   2  15  -5  253.01    8.11
   2  15  -4   29.80    2.92
   2  15  -4   26.41    3.31
   2  15  -3  158.12    6.58
   2  15  -3  149.25    7.42
   2  15  -2   42.33    3.60
   2  15  -2   43.10    4.05
  -2  15   2   38.89    4.01
   2  15  -1   36.02    3.36
   2  15  -1   36.34    3.67
   2  15  -1   36.75    2.73
  -2  15   1   41.44    3.86
   2  15   0    4.28    1.76
   2  15   0    6.38    1.73
  -2  15   0    6.46    2.23
  -2  15  -1   81.63    4.73
  -2  15  -1   75.95    3.80
  -2  15  -1   77.58    4.33
   2  15   1   85.02    4.61
  -2  15  -2   15.58    2.37
  -2  15  -2   17.83    2.51
  -2  15  -3   29.30    3.17
  -2  15  -3   31.07    2.89
  -2  15  -4   46.96    3.94
  -2  15  -4   52.52    3.45
  -2  15  -5    6.34    2.01
  -2  15  -6   23.77    2.82
   2  15   7   58.34    2.36
  -2  15  -7   75.18    4.26
  -2  15  -8    5.54    1.45
  -2  15  -9  162.38    4.95
  -2  15  -9  155.55    4.45
   2  16  -9    2.01    0.67
   2  16  -9    1.85    0.71
  -2  16   9    1.29    0.84
   2  16  -8   33.55    2.23
   2  16  -8   35.47    2.12
  -2  16   8   29.21    1.55
   2  16  -7    5.30    1.45
   2  16  -7    6.48    1.33
  -2  16   7    6.80    1.02
   2  16  -6   44.32    2.93
  -2  16   6   43.59    2.36
   2  16  -5   12.86    1.90
   2  16  -4   50.38    3.46
   2  16  -3   20.71    2.47
  -2  16   3   17.93    2.93
   2  16  -3   24.10    3.01
   2  16  -2   12.09    2.10
  -2  16   2   13.37    2.68
   2  16  -2   10.25    2.30
   2  16  -1  313.81    9.59
  -2  16   1  306.63   10.01
  -2  16   0  144.65    6.34
   2  16   0  137.48    5.08
   2  16   1  426.67   10.43
  -2  16  -1  420.49   11.26
  -2  16  -2   18.61    2.43
   2  16   2   15.15    2.17
  -2  16  -3  210.78    7.67
  -2  16  -3  212.12    6.88
  -2  16  -4   17.35    2.45
  -2  16  -4   18.53    2.22
  -2  16  -5  184.41    7.13
  -2  16  -6   10.91    2.02
  -2  16  -6   10.28    2.17
   2  16   6    7.72    1.05
  -2  16  -7   93.50    4.31
  -2  16  -7   83.72    4.10
  -2  16  -8   28.47    2.06
  -2  17   7  196.90    5.63
  -2  17   7  204.53    4.53
  -2  17   6   23.80    2.32
  -2  17   6   26.63    1.64
   2  17  -5  384.81    9.71
  -2  17   5  338.16    7.40
  -2  17   4   -0.06    1.70
   2  17  -4    2.64    1.47
  -2  17   3  108.85    5.41
  -2  17   2    7.37    2.01
  -2  17   1   11.50    2.24
  -2  17   0   12.43    2.20
   2  17   1   53.00    2.88
  -2  17  -1   58.95    3.62
   2  17   2    1.86    1.22
  -2  17  -2    2.25    1.49
   2  17   3    3.90    1.38
  -2  17  -3    5.21    1.52
  -2  17  -3    2.56    1.60
   2  17   4   31.32    2.44
  -2  17  -4   35.86    3.29
  -2  17  -5   23.12    2.41
   2  17   5   16.69    1.78
  -2  17  -6   55.26    3.37
  -2  17  -6   59.60    3.26
   2  17   6   38.13    2.26
   2  17   6   41.86    1.62
  -2  17  -7   81.01    3.37
  -2  17  -7   73.26    3.31
   2  18  -6    4.98    0.99
  -2  18   6    4.30    0.98
  -2  18   6    4.07    0.68
   2  18  -5   34.24    2.25
  -2  18   5   30.05    1.61
   2  18  -4   62.40    3.18
  -2  18   4   54.41    2.34
  -2  18   3   88.02    4.15
  -2  18   2   13.07    1.94
  -2  18   1  127.87    5.03
  -2  18   0   56.90    3.31
  -2  18  -1  269.58    7.29
  -2  18  -2    7.90    1.54
  -2  18  -3  195.97    6.36
  -2  18  -4    5.35    1.50
  -2  18  -5   20.62    2.08
  -2  19   2   53.68    2.28
  -2  19   2   51.57    2.54
  -2  19   1   37.73    2.24
  -2  19   0   -0.75    1.13
   3 -19  -2  208.43    5.03
   3 -19  -2  208.42    4.97
   3 -19  -1   47.10    2.27
   3 -19  -1   43.06    2.15
   3 -19   1   98.84    3.26
   3 -19   1   94.07    3.26
   3 -18  -5   62.65    2.36
   3 -18  -5   56.46    2.11
   3 -18  -4   45.28    2.20
   3 -18  -4   46.92    2.22
   3 -18  -3   83.08    3.33
   3 -18  -2   28.26    2.22
   3 -18  -1  141.59    5.03
  -3 -18   1  171.57    4.76
  -3 -18   0   10.78    1.38
  -3 -18   0    9.22    1.44
   3 -18   1   21.54    2.31
  -3 -18  -1   17.08    1.66
  -3 -18  -1   15.94    1.75
  -3 -18  -2   23.62    1.92
  -3 -18  -2   27.43    2.03
  -3 -18  -3   62.53    2.86
  -3 -18  -3   69.44    3.05
  -3 -18  -3   61.16    2.90
  -3 -18  -4   58.33    2.65
  -3 -18  -4   50.81    2.39
  -3 -18  -5   30.76    1.78
  -3 -17   6   21.97    1.25
   3 -17  -6   22.34    1.44
   3 -17  -6   26.08    1.68
   3 -17  -5   23.90    1.81
   3 -17  -5   24.30    1.76
   3 -17  -4  104.08    4.03
   3 -17  -3   12.06    1.84
   3 -17  -2  161.86    5.85
  -3 -17   2  177.85    5.41
   3 -17  -1   29.19    2.90
  -3 -17   1   23.75    2.13
  -3 -17   1   23.09    2.28
  -3 -17   0   50.85    3.04
  -3 -17   0   49.06    3.24
  -3 -17  -1   60.81    3.45
  -3 -17  -1   58.85    3.38
  -3 -17  -1   50.40    3.37
  -3 -17  -2  367.64    9.44
  -3 -17  -2  387.41    9.66
  -3 -17  -3  138.24    5.15
  -3 -17  -3  152.68    5.46
  -3 -17  -3  142.60    5.31
  -3 -17  -4   91.86    4.07
  -3 -17  -4   80.41    3.68
  -3 -17  -5   53.53    2.92
  -3 -17  -5   48.28    2.73
  -3 -17  -5   44.12    2.47
  -3 -17  -6   37.99    2.27
  -3 -17  -6   39.36    2.22
  -3 -17  -6   32.54    1.77
  -3 -17  -7   49.92    2.22
   3 -16  -9    5.46    0.79
   3 -16  -8   81.05    2.63
   3 -16  -8   89.15    3.26
   3 -16  -7   14.48    1.20
   3 -16  -7   17.98    1.67
   3 -16  -7   16.75    1.49
   3 -16  -6  131.38    4.25
   3 -16  -6  127.98    4.07
   3 -16  -5  207.79    6.17
   3 -16  -4  117.00    4.83
  -3 -16   3  239.98    6.68
   3 -16  -3  200.38    6.99
  -3 -16   2  111.73    4.63
  -3 -16   2  111.96    4.90
  -3 -16   1  254.25    7.70
  -3 -16   1  254.52    7.79
  -3 -16   1  252.49    8.07
  -3 -16   0   33.77    2.87
  -3 -16   0   34.54    2.99
  -3 -16   0   32.69    3.03
  -3 -16  -1  179.25    6.71
  -3 -16  -1  180.89    6.61
  -3 -16  -2    3.46    1.49
  -3 -16  -2    3.97    1.64
  -3 -16  -3   21.69    2.49
  -3 -16  -3   24.17    2.63
  -3 -16  -3   25.13    2.61
  -3 -16  -4   68.59    4.10
  -3 -16  -4   62.74    3.71
  -3 -16  -5  101.55    4.72
  -3 -16  -5   94.29    4.42
  -3 -16  -5   84.99    3.97
  -3 -16  -6   60.32    3.44
  -3 -16  -6   54.42    3.13
  -3 -16  -7    7.42    1.38
  -3 -16  -7    7.41    1.32
  -3 -16  -7    4.72    0.86
  -3 -16  -8   71.61    2.79
   3 -15 -10   33.53    1.67
   3 -15  -9   78.70    3.11
   3 -15  -9   82.73    3.29
   3 -15  -8   16.79    1.79
   3 -15  -8   15.39    1.47
   3 -15  -8   18.47    1.90
   3 -15  -7  140.96    5.36
   3 -15  -7   99.72    3.69
   3 -15  -6   77.83    4.14
   3 -15  -6   59.96    3.16
   3 -15  -5  400.12   10.28
   3 -15  -5  302.01    8.65
  -3 -15   4  234.50    6.86
   3 -15  -4  211.10    7.34
  -3 -15   3   72.99    3.78
  -3 -15   3   83.17    4.19
  -3 -15   2  206.39    6.99
  -3 -15   2  200.82    7.13
  -3 -15   1   21.84    2.49
  -3 -15   1   22.67    2.68
  -3 -15   1   21.08    2.62
  -3 -15   0  266.90    8.62
  -3 -15   0  287.87    9.07
  -3 -15   0  275.29    9.25
  -3 -15  -1   65.77    4.19
  -3 -15  -1   67.65    4.39
  -3 -15  -2   36.80    3.31
  -3 -15  -2   33.58    3.17
  -3 -15  -2   33.09    3.32
  -3 -15  -3   10.71    2.28
  -3 -15  -3   11.38    2.20
  -3 -15  -3    8.87    2.06
  -3 -15  -4    9.02    2.00
  -3 -15  -4    8.49    1.90
  -3 -15  -5   39.45    3.15
  -3 -15  -5   43.31    3.55
  -3 -15  -5   35.30    2.88
  -3 -15  -6   74.45    3.92
  -3 -15  -6   91.78    5.03
  -3 -15  -6   86.75    4.38
  -3 -15  -6   74.45    3.73
  -3 -15  -7  132.89    5.07
  -3 -15  -7  115.23    4.09
  -3 -15  -8   18.91    1.86
  -3 -15  -9   51.72    2.61
  -3 -15  -9   47.76    2.17
   3 -14 -11  109.00    3.08
   3 -14 -10  204.64    5.81
   3 -14 -10  208.08    5.50
   3 -14  -9   60.12    3.39
   3 -14  -9   50.81    2.49
   3 -14  -9   56.49    3.05
   3 -14  -8  339.25    9.22
   3 -14  -8  332.61    8.67
   3 -14  -7   16.52    1.74
   3 -14  -7   24.20    2.62
   3 -14  -6  140.50    5.35
   3 -14  -6  178.31    6.96
   3 -14  -5   48.42    3.41
   3 -14  -5   56.13    3.95
   3 -14  -4  129.33    5.74
  -3 -14   4  115.51    4.75
  -3 -14   3  233.37    7.34
   3 -14  -3  221.33    7.47
  -3 -14   3  209.38    6.94
  -3 -14   3  243.32    7.63
  -3 -14   2   66.09    4.12
  -3 -14   2   56.03    3.59
  -3 -14   1  256.03    8.44
  -3 -14   1  226.02    7.63
  -3 -14   0   53.49    4.12
  -3 -14   0   44.16    3.39
  -3 -14   0   52.39    3.72
  -3 -14  -1  315.69    9.95
  -3 -14  -1  325.52    9.95
  -3 -14  -2  321.31   10.18
  -3 -14  -2  301.38    9.83
  -3 -14  -2  307.98   10.16
  -3 -14  -3  104.98    5.57
  -3 -14  -3  114.23    6.09
  -3 -14  -3  118.87    6.26
  -3 -14  -3  103.62    5.55
  -3 -14  -4   96.46    5.62
  -3 -14  -4   76.98    4.71
  -3 -14  -5   25.07    2.80
  -3 -14  -5   26.51    3.10
  -3 -14  -5   23.04    2.61
  -3 -14  -6  165.85    6.35
  -3 -14  -6  159.39    6.00
  -3 -14  -7    8.82    1.87
  -3 -14  -7    8.84    1.50
  -3 -14  -8   15.95    1.99
  -3 -14  -8   13.19    1.35
  -3 -14  -9   19.65    2.11
  -3 -14 -10    9.55    1.33
  -3 -14 -10    9.02    0.98
   3 -13 -11   36.06    2.29
   3 -13 -11   35.59    2.04
   3 -13 -10   11.74    1.24
   3 -13 -10   12.98    1.59
   3 -13  -9  117.54    5.31
   3 -13  -9  108.04    4.62
   3 -13  -8   92.48    4.20
   3 -13  -8   80.63    3.38
   3 -13  -7   59.86    4.29
   3 -13  -7   49.75    3.04
   3 -13  -6  242.30    8.71
  -3 -13   6  220.97    6.86
   3 -13  -6  230.37    7.21
   3 -13  -5  109.18    5.59
  -3 -13   5  107.59    4.46
   3 -13  -5   98.64    4.82
   3 -13  -4   68.05    4.27
  -3 -13   4   59.40    3.46
  -3 -13   3   96.58    4.59
   3 -13  -3  100.04    4.95
  -3 -13   2   86.59    4.42
  -3 -13   2   72.43    4.59
  -3 -13   1  285.86    8.80
  -3 -13   1  317.73    9.52
  -3 -13   0  351.40   10.29
  -3 -13   0  331.64    9.90
  -3 -13  -1  669.51   15.85
  -3 -13  -1  650.10   15.61
  -3 -13  -2    3.56    1.91
  -3 -13  -2    3.16    1.59
  -3 -13  -2    0.58    1.57
  -3 -13  -2    3.23    1.35
  -3 -13  -3   74.80    4.71
  -3 -13  -3   75.77    4.93
  -3 -13  -3   80.10    5.09
  -3 -13  -3   77.46    4.80
  -3 -13  -4  404.47   10.87
  -3 -13  -4  398.42   12.23
  -3 -13  -4  396.12   11.99
  -3 -13  -5  118.48    5.37
  -3 -13  -5  103.27    5.40
  -3 -13  -5  106.69    6.08
  -3 -13  -5  107.04    5.96
  -3 -13  -5  105.51    5.29
  -3 -13  -6   13.52    2.09
  -3 -13  -6   11.09    2.18
  -3 -13  -6   10.59    1.93
  -3 -13  -7   95.32    4.52
  -3 -13  -7   80.93    4.32
  -3 -13  -7   93.49    4.90
  -3 -13  -7   72.44    3.80
  -3 -13  -8  114.83    4.75
  -3 -13  -8  117.50    5.60
  -3 -13  -9   29.01    2.70
  -3 -13 -10   23.12    2.14
  -3 -13 -10   21.46    1.71
  -3 -13 -11   32.18    1.93
   3 -12 -12   32.76    1.82
   3 -12 -12   35.19    2.19
   3 -12 -11  103.28    3.95
   3 -12 -11  109.30    4.57
   3 -12 -10   73.99    3.73
   3 -12 -10   72.07    3.20
   3 -12 -10   82.20    4.47
   3 -12  -9  154.42    5.95
   3 -12  -9  140.43    5.15
   3 -12  -9  160.62    6.78
   3 -12  -8  168.48    7.22
   3 -12  -8  136.37    4.74
   3 -12  -7   31.85    3.29
  -3 -12   7   27.76    2.28
   3 -12  -7   27.44    2.35
   3 -12  -6   51.65    4.06
  -3 -12   6   50.30    3.09
   3 -12  -6   52.65    3.34
   3 -12  -5  119.17    5.94
  -3 -12   5  112.34    4.65
   3 -12  -5  101.10    4.87
   3 -12  -4  423.68   11.78
  -3 -12   4  415.14   10.38
   3 -12  -3  443.26   11.63
  -3 -12   3  439.46   11.06
  -3 -12   2  273.15    8.28
  -3 -12   2  306.86    9.06
  -3 -12   1  163.27    6.33
  -3 -12   1  165.20    6.63
  -3 -12   1  174.94    6.85
  -3 -12   0  510.64   12.92
  -3 -12   0  502.93   12.60
  -3 -12   0  531.20   13.27
  -3 -12  -1  160.49    6.19
  -3 -12  -1  155.08    6.66
  -3 -12  -1  160.04    6.80
  -3 -12  -1  163.69    6.77
  -3 -12  -2  601.34   13.80
  -3 -12  -2  587.64   14.69
  -3 -12  -2  634.77   15.42
  -3 -12  -2  598.81   14.98
  -3 -12  -3  230.58    8.51
  -3 -12  -3  219.98    8.22
  -3 -12  -4   10.63    2.11
  -3 -12  -4   13.77    2.32
  -3 -12  -4   10.25    2.14
  -3 -12  -5  231.48    9.16
  -3 -12  -5  241.36    8.39
  -3 -12  -5  222.80    7.91
  -3 -12  -6   63.03    4.69
  -3 -12  -6   76.03    4.37
  -3 -12  -6   63.41    4.18
  -3 -12  -6   67.35    4.02
  -3 -12  -7  160.47    6.22
  -3 -12  -7  136.08    5.83
  -3 -12  -7  153.10    7.03
  -3 -12  -7  158.82    6.64
  -3 -12  -7  134.32    5.39
  -3 -12  -8  126.22    6.15
  -3 -12  -8  141.83    5.61
  -3 -12  -9   44.95    3.53
  -3 -12  -9   51.06    3.23
  -3 -12 -10   40.00    3.02
  -3 -12 -10   44.22    2.80
  -3 -12 -11   13.90    1.62
  -3 -12 -11   11.98    1.53
  -3 -12 -11   13.81    1.53
  -3 -12 -11   10.77    1.12
  -3 -12 -12   11.68    1.13
   3 -11 -13    1.04    0.73
   3 -11 -12   79.81    3.74
   3 -11 -12   76.34    3.12
   3 -11 -11   33.63    2.86
   3 -11 -11   33.49    2.06
   3 -11 -11   39.89    2.64
   3 -11 -10  215.39    6.32
   3 -11 -10  221.13    7.05
   3 -11  -9   73.04    3.80
   3 -11  -9   81.37    4.47
  -3 -11   8  115.00    4.45
  -3 -11   7   69.03    3.51
   3 -11  -7   61.93    3.40
  -3 -11   6  104.11    4.43
   3 -11  -6   97.57    4.44
  -3 -11   5  132.27    5.01
   3 -11  -4  347.25   10.21
  -3 -11   4  347.53    9.04
   3 -11  -3  235.77    7.62
  -3 -11   3  242.07    7.30
  -3 -11   2  154.09    5.67
  -3 -11   1  627.70   14.05
  -3 -11   1  634.18   14.42
  -3 -11   0  260.16    8.10
  -3 -11   0  273.61    8.48
  -3 -11   0  245.88    8.11
  -3 -11   0  250.66    8.20
  -3 -11  -1  647.07   14.19
  -3 -11  -1  635.03   14.85
  -3 -11  -1  648.72   14.95
  -3 -11  -1  617.62   14.67
  -3 -11  -2  223.77    7.16
  -3 -11  -2  209.05    7.56
  -3 -11  -2  224.70    7.96
  -3 -11  -2  198.36    7.43
  -3 -11  -3  402.19   11.56
  -3 -11  -3  446.16   12.25
  -3 -11  -4   82.62    4.96
  -3 -11  -4   79.81    4.66
  -3 -11  -5  420.60   12.72
  -3 -11  -5  421.23   11.60
  -3 -11  -5  412.39   11.31
  -3 -11  -6  189.21    7.97
  -3 -11  -6  191.99    8.32
  -3 -11  -6  207.89    7.52
  -3 -11  -6  207.20    7.14
  -3 -11  -7  266.41    8.45
  -3 -11  -7  237.21    9.57
  -3 -11  -7  261.00    9.53
  -3 -11  -7  276.36    9.16
  -3 -11  -7  250.41    7.72
  -3 -11  -8  146.90    6.01
  -3 -11  -8  151.87    6.89
  -3 -11  -9   74.15    4.71
  -3 -11  -9   83.44    4.38
  -3 -11 -10   72.68    4.21
  -3 -11 -10   69.50    3.78
  -3 -11 -11   20.13    2.08
  -3 -11 -11   20.75    2.09
  -3 -11 -11   21.68    2.03
  -3 -11 -11   18.25    1.60
  -3 -11 -12   53.66    2.60
  -3 -11 -12   53.41    2.60
   3 -10 -13  189.25    5.56
   3 -10 -13  174.36    4.60
   3 -10 -12   21.71    1.91
   3 -10 -11  149.98    4.85
   3 -10 -11  165.19    5.71
   3 -10 -10  160.46    5.59
   3 -10 -10  172.17    6.30
  -3 -10   9  175.85    5.69
   3 -10  -9  195.07    6.50
   3 -10  -9  198.89    7.16
  -3 -10   8   31.51    2.37
   3 -10  -7  278.95    7.65
  -3 -10   7  289.02    7.77
   3 -10  -6  252.49    7.34
  -3 -10   6  257.09    7.27
  -3 -10   5  200.75    6.19
  -3 -10   4  280.79    7.61
   3 -10  -3   46.17    3.09
  -3 -10   3   50.93    2.98
  -3 -10   2  515.87   11.61
  -3 -10   1  116.28    4.86
  -3 -10   0  234.16    7.58
  -3 -10   0  249.34    7.64
  -3 -10   0  247.41    7.73
  -3 -10   0  254.94    7.68
  -3 -10  -1  160.88    6.23
  -3 -10  -1  173.35    6.45
  -3 -10  -1  155.67    6.00
  -3 -10  -1  183.79    6.15
  -3 -10  -2  614.16   14.24
  -3 -10  -2  636.65   14.69
  -3 -10  -2  596.66   14.19
  -3 -10  -3   18.16    2.04
  -3 -10  -3   14.29    1.79
  -3 -10  -3   16.62    2.16
  -3 -10  -4  225.49    8.21
  -3 -10  -4  222.13    7.56
  -3 -10  -4  211.37    7.40
  -3 -10  -5   79.34    4.99
  -3 -10  -5   76.93    4.73
  -3 -10  -5   77.61    4.37
  -3 -10  -5   83.28    4.59
  -3 -10  -5   76.88    4.26
  -3 -10  -6  157.47    7.43
  -3 -10  -6  163.01    7.20
  -3 -10  -6  179.64    6.82
  -3 -10  -6  165.73    6.47
  -3 -10  -6  151.59    5.93
  -3 -10  -7  138.21    7.09
  -3 -10  -7  155.38    7.07
  -3 -10  -7  149.35    6.01
  -3 -10  -7  144.14    6.41
  -3 -10  -7  138.54    5.45
  -3 -10  -8   47.65    4.20
  -3 -10  -8   55.93    4.27
  -3 -10  -8   46.13    2.89
  -3 -10  -9   12.23    2.05
  -3 -10  -9    8.46    2.04
  -3 -10 -10   46.70    3.37
  -3 -10 -10   49.52    3.42
  -3 -10 -10   48.96    3.69
  -3 -10 -11   24.09    2.34
  -3 -10 -11   23.01    2.27
  -3 -10 -11   21.58    1.91
  -3 -10 -11   24.30    2.42
  -3 -10 -12    4.45    1.26
  -3 -10 -12    5.28    1.23
  -3 -10 -13   19.66    1.47
  -3 -10 -13   18.75    1.52
   3  -9 -13   21.84    1.69
  -3  -9  12   62.67    3.37
   3  -9 -12   75.28    3.54
   3  -9 -11   19.08    1.85
  -3  -9  11   19.47    2.25
   3  -9 -11   17.92    2.10
  -3  -9  10   21.56    2.51
  -3  -9  10   18.17    2.37
   3  -9 -10   20.39    2.35
  -3  -9   9   64.90    4.24
   3  -9  -9   74.64    3.94
  -3  -9   9   75.92    3.54
   3  -9  -9   76.18    4.40
  -3  -9   8  336.60    8.37
  -3  -9   8  320.32    9.92
   3  -9  -7  489.09   13.04
   3  -9  -7  503.35   10.86
  -3  -9   6   64.39    3.26
   3  -9  -6   65.82    3.99
   3  -9  -6   59.66    3.15
  -3  -9   6   59.28    3.71
  -3  -9   5 1087.98   19.62
   3  -9  -5 1081.23   20.67
  -3  -9   4   34.74    2.39
   3  -9  -4   36.75    2.42
  -3  -9   3  647.41   13.20
  -3  -9   2  147.78    5.07
  -3  -9   1  513.30   11.77
  -3  -9   1  557.76   12.07
  -3  -9   0   61.48    3.54
  -3  -9   0   65.53    3.49
  -3  -9   0   56.76    3.25
  -3  -9  -1 1182.11   22.63
  -3  -9  -1 1189.16   22.48
  -3  -9  -2   69.23    3.34
  -3  -9  -2   71.73    3.94
  -3  -9  -2   76.48    3.94
  -3  -9  -3  496.41   11.04
  -3  -9  -3  462.57   11.99
  -3  -9  -4  193.26    6.84
  -3  -9  -4  221.46    7.85
  -3  -9  -4  197.62    7.20
  -3  -9  -4  219.75    7.14
  -3  -9  -5  339.12    9.34
  -3  -9  -5  338.92   10.66
  -3  -9  -5  326.10   10.07
  -3  -9  -5  348.83    9.63
  -3  -9  -5  365.17    9.98
  -3  -9  -6  342.13    9.39
  -3  -9  -6  350.35   10.79
  -3  -9  -6  353.86   11.47
  -3  -9  -6  360.78    9.90
  -3  -9  -7  197.25    6.47
  -3  -9  -7  197.39    7.93
  -3  -9  -7  181.11    8.14
  -3  -9  -7  201.73    7.06
  -3  -9  -8  280.58    7.77
  -3  -9  -8  344.49    9.84
  -3  -9  -8  330.03   10.59
  -3  -9  -8  280.69   10.63
  -3  -9  -9   80.53    5.48
  -3  -9  -9   92.00    5.37
  -3  -9 -10   28.39    2.92
  -3  -9 -10   36.13    3.14
  -3  -9 -10   33.76    3.25
  -3  -9 -11   12.35    2.03
  -3  -9 -11   11.35    1.94
  -3  -9 -11   11.88    1.61
  -3  -9 -11   10.57    1.96
  -3  -9 -12   40.02    2.76
  -3  -9 -12   40.29    2.73
  -3  -9 -13    0.10    0.84
  -3  -9 -13    0.03    0.88
  -3  -8  14    8.21    1.04
   3  -8 -14    9.69    0.99
  -3  -8  13   46.36    2.83
   3  -8 -13   50.19    2.62
  -3  -8  12    3.61    1.43
  -3  -8  12    4.21    1.39
   3  -8 -12    2.99    1.21
   3  -8 -11  400.55   10.18
   3  -8 -11  386.59    9.40
  -3  -8  10   44.02    2.81
   3  -8 -10   48.22    3.39
   3  -8 -10   49.42    3.14
   3  -8 -10   52.92    3.78
  -3  -8   9  109.95    4.40
   3  -8  -9  118.21    4.98
   3  -8  -9  113.84    5.31
   3  -8  -8   50.10    3.24
  -3  -8   8   45.76    2.76
  -3  -8   7   97.30    3.94
  -3  -8   7   87.21    3.33
  -3  -8   6   63.69    3.09
   3  -8  -6   58.24    2.94
  -3  -8   5  214.90    6.03
   3  -8  -5  213.17    6.71
   3  -8  -4  269.44    7.07
  -3  -8   4  260.79    6.90
   3  -8  -3  188.28    5.11
  -3  -8   3  204.12    5.78
   3  -8  -2  702.69   12.58
  -3  -8   2  793.07   14.37
   3  -8  -1  293.23    6.07
  -3  -8   1  361.95    8.29
  -3  -8   0 1312.89   22.98
  -3  -8  -1  136.88    5.06
  -3  -8  -1  169.65    5.26
  -3  -8  -2  165.06    5.79
  -3  -8  -2  170.48    5.80
  -3  -8  -2  173.89    5.42
  -3  -8  -3  105.69    4.11
  -3  -8  -3   93.26    4.50
  -3  -8  -4  235.36    7.26
  -3  -8  -4  224.12    7.35
  -3  -8  -4  235.58    7.91
  -3  -8  -4  252.84    7.49
  -3  -8  -5  295.27    8.36
   3  -8   5  297.11    6.40
  -3  -8  -5  300.54    9.09
  -3  -8  -5  320.10    9.86
  -3  -8  -5  315.26    8.77
  -3  -8  -5  327.40    9.10
  -3  -8  -6   56.58    3.30
  -3  -8  -6   52.25    3.80
  -3  -8  -6   62.46    3.84
  -3  -8  -6   58.22    3.65
  -3  -8  -7   56.17    3.26
  -3  -8  -7   63.99    4.68
  -3  -8  -7   69.21    4.48
  -3  -8  -7   67.36    4.07
  -3  -8  -7   62.02    3.69
  -3  -8  -8  171.20    5.65
  -3  -8  -8  214.38    7.56
  -3  -8  -8  209.23    8.05
  -3  -8  -8  180.28    8.19
  -3  -8  -9  176.08    6.82
  -3  -8  -9  169.17    7.22
  -3  -8 -10  252.37    8.35
  -3  -8 -10  243.37    8.25
  -3  -8 -10  257.74    8.91
  -3  -8 -10  228.06    9.40
  -3  -8 -11   98.70    4.85
  -3  -8 -11   89.17    3.97
  -3  -8 -11  102.80    4.95
  -3  -8 -11  102.02    5.05
  -3  -8 -12    4.69    1.03
  -3  -8 -12    6.74    1.59
  -3  -8 -13   47.22    2.71
   3  -7 -15    9.14    1.07
   3  -7 -14    2.68    0.77
  -3  -7  14    2.78    1.04
  -3  -7  13    6.46    1.55
   3  -7 -13    7.57    1.34
  -3  -7  12  170.68    6.62
   3  -7 -12  157.82    5.56
  -3  -7  11   21.94    2.52
   3  -7 -11   24.27    2.36
   3  -7 -11   25.97    2.24
  -3  -7  11   20.09    1.97
  -3  -7  10  367.07   10.42
   3  -7 -10  379.58   10.22
   3  -7 -10  392.77    9.83
  -3  -7  10  356.86    9.05
  -3  -7   9  209.55    6.29
  -3  -7   9  203.28    7.24
  -3  -7   9  221.88    7.49
  -3  -7   9  202.11    7.91
   3  -7  -9  223.44    6.97
   3  -7  -9  220.37    7.40
  -3  -7   8   71.31    2.95
  -3  -7   8   72.49    3.37
  -3  -7   8   72.87    4.48
   3  -7  -8   73.97    3.86
  -3  -7   8   72.22    3.97
  -3  -7   7  165.76    4.72
  -3  -7   7  178.06    5.25
  -3  -7   6  346.41    7.52
  -3  -7   6  357.27    8.08
  -3  -7   5  758.88   14.70
  -3  -7   5  862.99   15.26
  -3  -7   4  677.65   12.69
  -3  -7   4  748.94   13.51
  -3  -7   3  570.20   10.21
   3  -7  -3  570.10   10.76
  -3  -7   2  544.67    9.13
   3  -7  -2  520.90    9.43
  -3  -7   1  399.12    6.98
   3  -7  -1  402.61    7.25
  -3  -7   0  967.30   17.46
  -3  -7  -1  979.55   15.84
  -3  -7  -1 1036.33   18.38
  -3  -7  -2   75.27    3.19
  -3  -7  -2   73.67    3.51
  -3  -7  -3  468.66    9.40
  -3  -7  -3  500.70   11.54
  -3  -7  -4  350.60    8.93
  -3  -7  -4  317.56    8.69
  -3  -7  -4  349.06    9.48
  -3  -7  -4  331.97    7.53
  -3  -7  -4  327.71    8.64
  -3  -7  -5   90.50    4.39
  -3  -7  -5   89.27    4.21
  -3  -7  -5   75.82    4.36
   3  -7   5   93.32    2.82
  -3  -7  -5   76.52    3.46
  -3  -7  -5   85.74    3.98
  -3  -7  -6  168.92    6.30
  -3  -7  -6  161.73    5.90
  -3  -7  -6  148.41    5.50
  -3  -7  -6  161.64    5.57
  -3  -7  -7  244.67    7.50
  -3  -7  -7  226.42    6.74
  -3  -7  -7  224.63    7.49
  -3  -7  -8   84.23    4.68
  -3  -7  -8   77.19    4.48
  -3  -7  -8   85.96    4.77
  -3  -7  -9  103.67    5.34
  -3  -7  -9  105.86    5.45
  -3  -7 -10  202.10    7.50
  -3  -7 -10  222.06    8.01
  -3  -7 -10  206.26    7.55
   3  -7  11   76.12    3.84
  -3  -7 -11   61.97    3.41
  -3  -7 -11   77.40    4.44
  -3  -7 -11   76.26    4.50
  -3  -7 -11   78.89    4.49
  -3  -7 -12  100.23    4.67
   3  -7  12   89.33    3.81
  -3  -7 -12   88.99    3.49
  -3  -7 -13    2.43    1.18
  -3  -7 -14    9.71    1.32
  -3  -6  15   33.27    1.90
  -3  -6  14   42.10    2.79
   3  -6 -14   40.21    2.13
   3  -6 -13  182.13    5.63
  -3  -6  13  187.86    6.73
   3  -6 -12   45.00    3.00
  -3  -6  12   41.87    3.26
  -3  -6  11  121.94    5.74
  -3  -6  11  132.74    6.40
  -3  -6  11  135.20    5.89
  -3  -6  11  123.25    6.47
  -3  -6  11  116.62    4.68
   3  -6 -11  138.79    5.14
   3  -6 -11  129.86    5.36
   3  -6 -11  153.14    6.23
  -3  -6  10   56.65    3.90
   3  -6 -10   67.89    4.30
  -3  -6  10   55.87    4.24
  -3  -6  10   59.81    3.90
  -3  -6  10   52.27    4.33
  -3  -6  10   56.46    3.19
   3  -6 -10   61.62    3.49
   3  -6 -10   61.91    3.77
  -3  -6   9  103.88    5.15
  -3  -6   9  107.89    4.21
  -3  -6   9  101.86    5.07
  -3  -6   9   93.02    5.39
  -3  -6   9   95.98    5.60
   3  -6  -9  117.90    4.76
   3  -6  -9  104.44    4.81
  -3  -6   8   89.49    3.66
  -3  -6   8   86.83    3.27
  -3  -6   8   82.93    4.71
  -3  -6   8   87.80    4.39
  -3  -6   8   72.50    4.69
  -3  -6   8   84.22    4.37
   3  -6  -8   86.07    4.01
  -3  -6   7  532.01   10.07
  -3  -6   7  461.69   11.36
  -3  -6   7  467.10   12.33
  -3  -6   7  456.94   12.47
  -3  -6   7  539.11   10.56
  -3  -6   7  477.33   11.48
  -3  -6   6  219.98    5.49
  -3  -6   6  211.10    5.37
  -3  -6   6  195.18    7.03
  -3  -6   6  224.74    5.81
  -3  -6   6  203.75    6.29
  -3  -6   6  196.76    6.83
  -3  -6   5  796.63   14.60
  -3  -6   5  806.40   15.31
  -3  -6   4  693.64   12.73
  -3  -6   3 2328.36   35.46
   3  -6  -2  820.34   13.90
  -3  -6   2  920.93   14.29
  -3  -6   1  472.83    9.07
  -3  -6   1  445.17    7.46
  -3  -6   0   19.86    1.01
  -3  -6   0   22.31    1.65
  -3  -6  -1   48.37    2.45
  -3  -6  -1   52.22    2.55
  -3  -6  -2  590.80   11.04
  -3  -6  -2  542.35    9.94
  -3  -6  -3  478.27    9.45
  -3  -6  -3  410.47    8.56
  -3  -6  -4  192.37    5.36
   3  -6   5  126.77    4.16
  -3  -6  -5  127.56    5.15
  -3  -6  -5  132.05    5.07
   3  -6   5  133.13    3.33
  -3  -6  -5  116.13    4.47
  -3  -6  -6   40.78    2.68
   3  -6   6   47.10    2.77
  -3  -6  -6   50.58    3.33
  -3  -6  -6   43.89    2.99
  -3  -6  -6   47.51    3.08
  -3  -6  -6   46.03    3.01
  -3  -6  -7  150.19    5.16
  -3  -6  -7  178.27    6.55
   3  -6   7  169.58    5.96
  -3  -6  -7  154.36    6.20
  -3  -6  -7  158.32    6.25
   3  -6   8  103.52    5.04
  -3  -6  -8  112.06    5.57
  -3  -6  -8  115.28    5.64
  -3  -6  -9  362.90   11.09
  -3  -6  -9  350.16   11.05
  -3  -6  -9  370.55   10.72
  -3  -6 -10  449.03   12.16
  -3  -6 -10  481.01   13.22
  -3  -6 -10  470.86   13.08
  -3  -6 -11  131.98    5.89
  -3  -6 -11  138.85    6.44
  -3  -6 -12   35.49    2.99
  -3  -6 -12   38.20    3.27
   3  -6  12   33.04    2.55
  -3  -6 -12   28.34    2.08
  -3  -6 -13   14.68    1.92
  -3  -6 -13   18.08    2.13
   3  -6  13   11.52    1.48
  -3  -6 -13   15.05    1.97
  -3  -6 -14   16.49    1.74
   3  -6  14   10.99    1.09
  -3  -5  15   22.20    1.82
   3  -5 -15   23.97    1.69
  -3  -5  14   11.75    1.82
   3  -5 -14   11.19    1.31
   3  -5 -13   72.29    3.48
  -3  -5  13   73.09    4.33
  -3  -5  13   65.26    3.94
  -3  -5  13   71.02    4.28
   3  -5 -12   51.01    3.25
  -3  -5  12   47.79    3.64
  -3  -5  12   51.45    3.98
  -3  -5  11  212.09    7.95
  -3  -5  11  191.93    6.30
  -3  -5  11  200.15    8.42
  -3  -5  11  218.65    8.45
  -3  -5  11  232.57    8.07
   3  -5 -11  224.01    7.18
   3  -5 -11  215.26    6.68
  -3  -5  10  847.96   16.85
  -3  -5  10  885.46   20.01
  -3  -5  10  899.89   19.09
  -3  -5  10  847.61   20.20
   3  -5 -10  883.65   17.95
  -3  -5  10  873.17   19.18
   3  -5 -10  889.41   17.47
  -3  -5   9  385.13    9.03
  -3  -5   9  357.16    8.24
  -3  -5   9  381.75   11.22
  -3  -5   9  413.23   10.86
  -3  -5   9  356.71   11.31
   3  -5  -9  391.67   10.04
   3  -5  -9  386.47    9.58
  -3  -5   9  413.98   10.95
  -3  -5   8  396.38    8.86
  -3  -5   8  391.68    8.41
  -3  -5   8  380.77   10.80
  -3  -5   8  408.33   10.46
   3  -5  -8  395.39    9.95
  -3  -5   8  408.86   10.50
   3  -5  -8  380.73    9.43
  -3  -5   7  162.89    4.58
  -3  -5   7  145.95    6.12
  -3  -5   7  162.81    4.78
  -3  -5   7  163.45    5.76
  -3  -5   7  152.06    5.99
  -3  -5   7  157.09    5.68
  -3  -5   6  550.34   11.81
  -3  -5   6  565.33   10.73
  -3  -5   5   53.47    2.40
  -3  -5   5   52.62    3.08
  -3  -5   5   53.69    2.76
  -3  -5   4 1263.42   21.07
  -3  -5   3 1528.55   24.19
   3  -5  -2  830.05   13.84
  -3  -5   2  953.38   14.63
   3  -5  -1 1304.70   20.30
  -3  -5   1 1549.48   21.37
  -3  -5   0   18.08    0.99
  -3  -5   0   16.82    0.98
  -3  -5  -1  275.99    6.29
  -3  -5  -2  343.55    7.00
  -3  -5  -2  369.81    7.59
  -3  -5  -3 1037.86   17.51
  -3  -5  -4  313.89    7.45
   3  -5   4  311.67    5.78
   3  -5   4  316.45    6.61
   3  -5   5  151.30    3.43
   3  -5   5  152.98    4.53
  -3  -5  -6  363.70    9.64
  -3  -5  -6  336.59    8.92
  -3  -5  -6  379.08    9.78
  -3  -5  -6  322.78    9.07
   3  -5   6  359.86    8.60
  -3  -5  -6  317.96    8.98
   3  -5   7  373.13    9.56
  -3  -5  -7  365.24   10.11
  -3  -5  -7  352.23   10.13
  -3  -5  -7  351.42   10.03
   3  -5   8  106.19    5.06
  -3  -5  -8  103.52    5.38
  -3  -5  -8  112.85    5.40
  -3  -5  -8  105.06    5.51
   3  -5   9  188.09    6.47
   3  -5   9  186.78    7.23
  -3  -5  -9  185.04    7.30
  -3  -5  -9  212.92    8.22
  -3  -5  -9  222.09    8.49
   3  -5  10  206.01    6.94
  -3  -5 -10  214.19    7.10
  -3  -5 -10  216.50    8.13
  -3  -5 -10  245.39    9.13
  -3  -5 -10  241.53    9.20
   3  -5  11   61.10    3.66
  -3  -5 -11   65.91    3.56
  -3  -5 -11   73.25    4.47
  -3  -5 -11   87.93    5.34
  -3  -5 -11   87.61    5.42
  -3  -5 -12    8.86    2.15
   3  -5  12    6.09    1.39
  -3  -5 -12    8.69    1.94
  -3  -5 -12    8.43    1.92
  -3  -5 -13    7.99    1.81
   3  -5  13    4.32    1.28
  -3  -5 -13    5.12    1.58
  -3  -5 -13    6.25    1.60
  -3  -5 -14   11.38    1.65
  -3  -5 -14   12.09    1.57
   3  -5  14    7.68    1.16
  -3  -5 -15   25.92    1.64
  -3  -4  15   33.27    2.34
   3  -4 -15   44.50    2.54
  -3  -4  14   51.44    3.37
  -3  -4  14   51.91    3.28
  -3  -4  13   67.12    4.35
   3  -4 -13   62.05    3.29
  -3  -4  13   59.30    3.91
  -3  -4  13   63.48    4.14
  -3  -4  12  157.65    7.13
  -3  -4  12  160.96    7.04
  -3  -4  12  161.80    6.66
  -3  -4  12  145.04    5.36
   3  -4 -12  160.57    5.79
  -3  -4  11   85.93    4.09
  -3  -4  11   88.44    5.34
  -3  -4  11   95.23    5.21
  -3  -4  11   99.86    5.61
  -3  -4  11   97.79    5.28
   3  -4 -11   92.70    4.47
   3  -4 -11  108.79    5.38
  -3  -4  10 1162.42   22.06
  -3  -4  10 1263.51   24.80
   3  -4 -10 1243.76   22.69
  -3  -4  10 1193.50   25.52
  -3  -4  10 1275.50   25.36
  -3  -4  10 1288.45   24.72
   3  -4 -10 1213.16   23.05
  -3  -4   9  172.26    5.47
  -3  -4   9  166.28    5.01
   3  -4  -9  166.99    5.76
  -3  -4   9  183.86    6.88
  -3  -4   9  172.78    7.23
  -3  -4   9  187.05    6.86
   3  -4  -9  193.65    7.21
  -3  -4   9  177.25    7.04
   3  -4  -9  168.01    5.97
  -3  -4   8  424.62    9.34
  -3  -4   8  427.88    9.04
  -3  -4   8  471.43   11.40
  -3  -4   8  392.49   11.28
  -3  -4   8  471.91   11.29
  -3  -4   8  413.34   11.20
   3  -4  -8  421.59   10.26
  -3  -4   7 1628.46   28.14
  -3  -4   7 1623.22   28.01
  -3  -4   7 1623.60   26.07
  -3  -4   7 1637.30   25.85
  -3  -4   6  373.52    9.16
  -3  -4   6  402.94    8.15
  -3  -4   5 1073.80   18.74
  -3  -4   5 1049.41   17.57
  -3  -4   4  801.59   14.47
  -3  -4   3  602.96   10.99
  -3  -4   2 1110.97   17.80
  -3  -4   1 2810.68   40.79
   3  -4  -1 2652.06   39.82
  -3  -4   0 2986.38   42.44
  -3  -4   0 2789.29   42.22
  -3  -4  -1 1036.09   16.95
  -3  -4  -1 1018.36   16.39
  -3  -4  -2  675.28   11.61
  -3  -4  -2  615.86   11.17
   3  -4   3  642.60   10.72
  -3  -4  -3  655.68   11.93
   3  -4   4  245.95    4.61
  -3  -4  -4  242.63    6.37
   3  -4   4  259.34    5.65
   3  -4   5  937.04   14.81
  -3  -4  -5  911.88   17.77
  -3  -4  -6   59.34    3.60
  -3  -4  -6   52.34    3.31
   3  -4   6   57.83    3.02
  -3  -4  -6   59.50    3.58
   3  -4   7   67.07    3.64
  -3  -4  -7   54.21    3.78
  -3  -4  -7   63.58    3.95
   3  -4   7   67.17    3.19
   3  -4   8   81.47    4.37
   3  -4   8   81.28    3.78
  -3  -4  -8   77.42    4.53
  -3  -4  -8   79.52    4.88
  -3  -4  -9  525.70   14.21
   3  -4   9  478.00   11.39
   3  -4   9  491.77   12.75
  -3  -4  -9  468.45   12.36
  -3  -4  -9  476.17   12.80
  -3  -4  -9  513.60   13.83
  -3  -4  -9  451.05   11.52
  -3  -4 -10  825.21   19.28
   3  -4  10  722.16   15.76
   3  -4  10  748.09   17.29
  -3  -4 -10  772.28   17.22
  -3  -4 -10  762.77   17.47
  -3  -4 -10  802.62   19.02
  -3  -4 -10  693.93   15.48
  -3  -4 -11   54.76    3.31
  -3  -4 -11   60.98    4.30
   3  -4  11   53.37    3.50
  -3  -4 -11   57.77    4.67
  -3  -4 -11   69.59    4.95
  -3  -4 -11   55.12    4.04
  -3  -4 -11   64.91    4.82
  -3  -4 -12   46.78    3.55
  -3  -4 -12   51.86    4.14
  -3  -4 -12   47.48    3.71
  -3  -4 -13   48.21    3.28
  -3  -4 -13   51.16    3.74
   3  -4  13   44.66    2.94
   3  -4  13   40.59    2.66
  -3  -4 -13   47.05    3.43
  -3  -4 -14   16.57    2.02
  -3  -4 -14   17.33    1.98
   3  -4  14   15.00    1.61
   3  -4  15   21.56    1.39
  -3  -4 -15   35.83    2.02
  -3  -3  16   18.88    1.34
  -3  -3  15   10.59    1.58
  -3  -3  14   18.70    2.02
  -3  -3  14   21.86    2.47
  -3  -3  14   20.92    2.27
  -3  -3  14   16.70    2.25
   3  -3 -13   39.06    2.66
  -3  -3  13   33.55    3.27
  -3  -3  13   41.24    3.44
  -3  -3  13   38.38    3.24
  -3  -3  12   74.21    4.78
  -3  -3  12   67.96    4.38
  -3  -3  12   64.58    4.34
   3  -3 -12   70.44    3.78
  -3  -3  12   66.17    3.65
   3  -3 -11   65.26    4.27
   3  -3 -11   50.35    3.29
  -3  -3  11   54.20    4.00
  -3  -3  11   58.20    4.23
  -3  -3  11   49.36    3.19
  -3  -3  11   57.26    4.09
   3  -3 -10  361.21   10.37
   3  -3 -10  301.35    8.60
  -3  -3  10  319.46    9.85
  -3  -3  10  324.55    9.76
  -3  -3  10  303.69    9.75
  -3  -3  10  273.56    7.79
  -3  -3   9  174.00    5.28
   3  -3  -9  192.77    6.34
  -3  -3   9  215.99    7.51
  -3  -3   9  204.16    7.18
   3  -3  -9  225.79    7.79
  -3  -3   9  198.06    7.36
  -3  -3   9  188.29    5.80
  -3  -3   8  229.85    6.00
  -3  -3   8  261.42    8.02
  -3  -3   8  256.17    7.75
  -3  -3   8  223.44    7.57
  -3  -3   8  247.58    6.40
   3  -3  -8  236.62    6.96
  -3  -3   7  655.63   13.76
  -3  -3   7  672.85   13.67
  -3  -3   6  803.69   15.56
  -3  -3   6  792.77   13.96
  -3  -3   5  131.04    4.41
  -3  -3   5  131.33    3.67
  -3  -3   4 1215.80   20.26
  -3  -3   3  713.55   12.60
  -3  -3   2 1268.91   20.02
  -3  -3   1 6083.09   79.45
  -3  -3   1 6059.14   79.57
  -3  -3   0 4077.04   57.55
  -3  -3   0 3811.54   57.68
  -3  -3  -1 1894.94   28.62
  -3  -3  -1 1901.21   28.82
  -3  -3  -1 1911.53   29.14
   3  -3   2  317.41    5.55
  -3  -3  -2  347.41    6.85
   3  -3   3   98.65    2.50
  -3  -3  -3  100.32    3.26
   3  -3   4  407.03    6.73
  -3  -3  -4  394.17    8.96
  -3  -3  -5  304.67    5.79
   3  -3   5  315.18    5.63
  -3  -3  -5  296.74    8.03
   3  -3   6  181.78    3.95
  -3  -3  -6  178.61    6.34
   3  -3   7  259.97    7.39
   3  -3   7  257.33    6.84
  -3  -3  -7  250.09    8.29
  -3  -3  -8  200.26    7.94
   3  -3   8  190.38    6.09
   3  -3   8  208.73    7.03
   3  -3   9  113.42    5.40
   3  -3   9  109.62    4.72
  -3  -3  -9  121.78    6.43
  -3  -3  -9  119.28    5.90
  -3  -3  -9  105.89    4.91
  -3  -3 -10   91.64    5.25
   3  -3  10   86.28    4.34
   3  -3  10   89.79    5.00
  -3  -3 -10   81.10    5.58
  -3  -3 -10   77.11    5.37
  -3  -3 -10   82.09    4.32
  -3  -3 -10   95.02    5.39
  -3  -3 -11    7.21    2.24
  -3  -3 -11    7.65    2.21
   3  -3  11    9.92    1.85
   3  -3  11    9.17    1.94
  -3  -3 -11    5.64    1.77
  -3  -3 -11    6.09    1.52
  -3  -3 -11    5.78    2.14
  -3  -3 -11    5.23    2.14
  -3  -3 -12    6.33    2.20
  -3  -3 -12    7.01    1.98
  -3  -3 -12    5.76    1.92
   3  -3  12    5.03    1.47
  -3  -3 -13   14.84    2.31
  -3  -3 -13   14.68    2.41
  -3  -3 -13   12.52    2.03
   3  -3  13   13.95    1.97
   3  -3  13   11.08    1.61
  -3  -3 -14    9.33    1.71
  -3  -3 -14   10.92    1.84
   3  -3  14    6.15    1.36
   3  -3  14    5.87    1.12
  -3  -3 -15   12.42    1.47
   3  -3  15    9.74    1.10
   3  -2 -16   14.28    1.28
  -3  -2  15   51.69    2.98
  -3  -2  14   90.96    4.35
  -3  -2  14   90.33    4.61
  -3  -2  14   94.90    4.67
  -3  -2  14   93.35    4.58
  -3  -2  13   14.12    2.36
  -3  -2  13   15.24    2.40
  -3  -2  13   14.14    2.37
  -3  -2  12  488.04   12.94
  -3  -2  12  497.05   13.12
   3  -2 -12  479.00   11.31
  -3  -2  12  479.33   12.99
  -3  -2  11    6.59    1.55
   3  -2 -11    8.21    1.64
   3  -2 -11    6.45    1.84
  -3  -2  11    6.18    1.87
  -3  -2  11    5.76    1.85
  -3  -2  11    6.53    1.84
   3  -2 -10  274.30    8.06
  -3  -2  10  291.14    9.34
  -3  -2  10  284.30    9.36
  -3  -2  10  295.67    9.50
  -3  -2  10  285.56    7.98
   3  -2  -9   94.58    4.93
   3  -2  -9   71.06    3.70
  -3  -2   9   78.46    3.59
  -3  -2   9   87.93    4.67
  -3  -2   9   85.85    4.57
  -3  -2   9   78.46    4.37
   3  -2  -8  543.43   12.10
  -3  -2   8  578.52   11.60
  -3  -2   8  612.25   13.46
  -3  -2   8  571.10   13.35
   3  -2  -8  642.33   14.26
  -3  -2   8  545.52   11.26
  -3  -2   8  620.50   13.69
  -3  -2   7  196.24    6.39
  -3  -2   7  202.92    5.31
  -3  -2   6  818.15   14.27
  -3  -2   6  826.97   15.82
  -3  -2   5  390.22    7.55
  -3  -2   5  387.33    8.65
  -3  -2   4  647.68   12.08
  -3  -2   4  653.87   12.25
  -3  -2   3  426.89    8.45
  -3  -2   3  443.40    8.55
  -3  -2   2 1689.23   26.59
  -3  -2   2 1786.22   26.77
  -3  -2   1 9701.51  135.37
  -3  -2   1 9516.15  135.16
  -3  -2   0 1685.55   25.85
  -3  -2   0 1745.88   24.54
  -3  -2   0 1681.64   25.95
  -3  -2  -1 6174.64   90.04
  -3  -2  -1 6312.63   90.20
  -3  -2  -1 6271.73   90.31
   3  -2   2  258.06    3.97
  -3  -2  -2  349.55    6.19
   3  -2   3  945.92   13.98
  -3  -2  -3 1032.86   16.62
   3  -2   4  552.93    8.60
  -3  -2  -4  547.25   11.19
   3  -2   5  284.70    5.07
  -3  -2  -5  247.93    7.20
   3  -2   6  436.67    7.66
  -3  -2  -6  428.27   10.75
  -3  -2  -7  109.49    5.29
   3  -2   8  130.90    4.88
  -3  -2  -8  132.04    6.31
  -3  -2  -8  126.24    5.31
  -3  -2  -9   24.70    2.95
  -3  -2  -9   23.61    2.50
   3  -2   9   24.95    2.63
   3  -2   9   23.35    2.31
  -3  -2  -9   27.78    3.23
  -3  -2  -9   27.14    3.14
  -3  -2 -10   62.92    3.79
  -3  -2 -10   73.54    4.94
   3  -2  10   67.55    4.24
   3  -2  10   62.03    3.67
  -3  -2 -10   88.50    6.01
  -3  -2 -10   72.15    4.81
  -3  -2 -10   84.70    5.68
  -3  -2 -11  101.53    6.26
  -3  -2 -11  101.48    5.66
   3  -2  11   97.99    5.16
  -3  -2 -11  109.08    5.94
  -3  -2 -11   93.23    4.33
  -3  -2 -11  112.82    6.09
  -3  -2 -11  121.72    6.87
   3  -2  11   91.39    4.53
  -3  -2 -11  100.44    6.22
  -3  -2 -12   11.81    2.26
  -3  -2 -12   14.31    2.57
  -3  -2 -12   13.37    2.65
  -3  -2 -12   14.61    2.37
   3  -2  12   10.33    1.86
  -3  -2 -13   27.64    2.91
  -3  -2 -13   28.77    3.20
   3  -2  13   22.13    2.20
  -3  -2 -14   52.10    3.30
  -3  -2 -14   51.16    3.51
   3  -2  14   44.59    2.76
   3  -2  14   40.48    2.48
   3  -2  15   24.37    1.67
  -3  -2 -15   29.53    2.18
  -3  -2 -15   31.35    2.13
  -3  -1  16   10.22    1.12
   3  -1 -16   17.42    1.45
  -3  -1  15   53.44    3.06
  -3  -1  15   48.60    2.95
  -3  -1  15   47.06    2.75
  -3  -1  14   13.01    2.10
  -3  -1  14   14.13    2.11
  -3  -1  13   66.57    4.31
  -3  -1  13   71.59    4.44
  -3  -1  12   23.53    2.86
  -3  -1  12   18.54    2.17
   3  -1 -12   27.30    3.12
  -3  -1  12   25.96    2.91
  -3  -1  12   24.79    2.81
  -3  -1  12   22.76    2.84
  -3  -1  11  163.78    6.15
   3  -1 -11  179.58    6.29
  -3  -1  11  189.25    7.39
  -3  -1  11  174.84    7.25
  -3  -1  11  178.00    7.37
  -3  -1  11  192.48    7.53
  -3  -1  10   78.93    3.87
   3  -1 -10   71.34    3.81
  -3  -1  10   85.07    4.71
  -3  -1  10   80.42    4.61
  -3  -1  10   75.64    4.61
  -3  -1  10   72.17    4.52
  -3  -1   9  215.95    6.51
  -3  -1   9  228.01    7.88
   3  -1  -9  276.23    8.76
   3  -1  -9  223.00    6.83
  -3  -1   9  249.87    7.94
  -3  -1   9  247.96    8.08
  -3  -1   8  137.35    4.55
  -3  -1   8  120.53    5.20
   3  -1  -8  135.24    5.87
  -3  -1   8  125.40    4.24
  -3  -1   8  130.80    5.44
  -3  -1   8  139.48    5.47
   3  -1  -7  409.67   10.35
  -3  -1   7  367.61    9.31
  -3  -1   7  349.49    7.99
  -3  -1   7  388.19    9.51
  -3  -1   6  533.14   11.90
  -3  -1   6  586.66   12.40
  -3  -1   5 1410.95   23.51
  -3  -1   5 1385.19   23.25
  -3  -1   4 1003.76   17.43
  -3  -1   4 1032.20   17.26
  -3  -1   3  615.33   10.93
  -3  -1   3  651.23   10.84
  -3  -1   2 4052.73   55.02
  -3  -1   2 3884.91   55.23
  -3  -1   1 1351.08   19.06
  -3  -1   1 1406.16   19.43
  -3  -1   0 6004.57   84.66
  -3  -1   0 5818.98   84.29
  -3  -1   0 5851.73   84.80
  -3  -1  -1   47.86    1.61
  -3  -1  -1   47.91    1.46
  -3  -1  -1   49.10    1.75
  -3  -1  -1   47.27    1.80
  -3  -1  -2 1384.35   21.86
  -3  -1  -3 1492.57   24.05
   3  -1   4 2176.41   31.22
  -3  -1  -4 2035.29   34.08
   3  -1   5 1974.99   25.02
  -3  -1  -5 1804.42   28.62
   3  -1   6  150.07    3.35
  -3  -1  -6  142.85    5.53
  -3  -1  -7  363.92    9.65
  -3  -1  -7  371.24   10.55
  -3  -1  -8  156.72    6.98
  -3  -1  -8  162.74    6.93
  -3  -1  -8  168.96    7.06
  -3  -1  -8  150.65    5.90
   3  -1   9   70.89    3.78
  -3  -1  -9   88.34    5.94
  -3  -1  -9   75.69    5.12
  -3  -1  -9   74.06    4.83
  -3  -1  -9   70.31    3.99
  -3  -1  -9   76.36    4.95
   3  -1  10  177.80    6.41
  -3  -1 -10  214.77    9.46
   3  -1  10  175.22    6.85
  -3  -1 -10  186.41    8.47
  -3  -1 -10  190.59    7.94
  -3  -1 -10  164.39    6.22
  -3  -1 -10  197.76    8.28
  -3  -1 -11  140.18    6.76
   3  -1  11  123.04    5.34
  -3  -1 -11  146.91    7.70
  -3  -1 -11  143.83    7.32
  -3  -1 -11  137.16    6.86
  -3  -1 -11  137.85    7.29
   3  -1  11  119.80    5.68
   3  -1  12    0.95    1.32
  -3  -1 -12    3.94    1.83
  -3  -1 -12    3.79    2.17
  -3  -1 -12    2.26    1.88
  -3  -1 -12    3.03    1.75
  -3  -1 -13   21.05    2.78
   3  -1  13   17.96    2.10
  -3  -1 -13   20.82    2.89
  -3  -1 -14    1.81    1.42
  -3  -1 -14    2.60    1.37
   3  -1  14    1.62    0.96
   3  -1  14    2.79    1.25
  -3  -1 -15    7.11    1.36
   3  -1  15    5.86    1.05
   3  -1  15    4.79    0.94
  -3  -1 -15    7.06    1.30
  -3   0  16   15.57    1.25
  -3   0  16   18.27    1.40
  -3   0  15   37.32    2.54
  -3   0  15   40.13    2.69
  -3   0  15   42.28    2.78
  -3   0  14  112.86    5.19
  -3   0  14  111.71    5.09
  -3   0  13   92.76    5.19
  -3   0  13  100.48    5.20
  -3   0  12    9.74    2.03
   3   0 -12    9.93    2.07
  -3   0  12   10.88    2.11
  -3   0  12   10.92    2.24
  -3   0  11  418.40   12.03
  -3   0  11  431.35   11.88
  -3   0  11  399.44   10.60
  -3   0  11  422.33   12.01
  -3   0  10  223.97    7.19
  -3   0  10  242.30    8.40
  -3   0  10  246.92    8.50
  -3   0  10  230.29    8.12
  -3   0   9    0.36    1.11
   3   0  -9    0.90    1.38
  -3   0   9    1.96    1.16
  -3   0   9    6.54    1.68
  -3   0   9    7.30    1.77
  -3   0   8  268.61    7.92
  -3   0   8  253.68    6.90
  -3   0   8  283.20    8.39
  -3   0   8  251.59    7.75
  -3   0   8  273.23    8.15
  -3   0   7  248.67    7.36
  -3   0   7  253.14    7.21
  -3   0   7  264.28    6.57
  -3   0   6   16.54    1.50
  -3   0   6    4.49    1.12
  -3   0   5   32.21    2.09
   3   0  -5   29.62    2.33
  -3   0   4  330.19    6.91
  -3   0   4  313.69    7.18
  -3   0   3 2394.12   36.57
  -3   0   3 2373.33   37.01
  -3   0   2   56.79    2.14
  -3   0   2   63.33    1.98
  -3   0   1   16.37    0.79
  -3   0   1   15.81    0.78
  -3   0   0   55.41    1.62
  -3   0   0   56.08    1.34
  -3   0   0   60.34    1.86
  -3   0  -1 2489.11   37.37
  -3   0  -1 2519.93   36.67
  -3   0  -1 2513.55   37.17
  -3   0  -2  984.94   16.15
  -3   0  -2 1033.20   16.51
  -3   0  -3   11.75    1.16
  -3   0  -4  269.38    4.63
  -3   0  -4  310.22    7.18
  -3   0  -5   83.91    2.27
  -3   0  -5  102.36    4.15
  -3   0  -6  461.87    8.66
  -3   0  -6  559.95   12.24
  -3   0  -7   21.84    2.03
  -3   0  -7   20.20    2.45
  -3   0  -7   23.62    2.66
  -3   0  -8   13.35    2.71
  -3   0  -8    9.88    1.70
  -3   0  -8   13.88    2.31
  -3   0  -8   12.05    2.22
  -3   0  -8   10.73    1.82
  -3   0  -8   12.42    2.28
   3   0   9    6.96    1.50
  -3   0  -9    5.58    2.42
  -3   0  -9    2.83    1.78
  -3   0  -9    6.65    1.65
  -3   0  -9    5.18    2.05
  -3   0  -9    3.00    1.90
  -3   0 -10  196.65    8.37
  -3   0 -10  203.56    8.69
  -3   0 -10  218.96    9.26
  -3   0 -11   36.68    4.03
   3   0  11   31.88    2.90
   3   0  11   29.17    2.69
  -3   0 -11   29.49    3.45
  -3   0 -11   35.53    3.89
  -3   0 -11   38.55    4.10
  -3   0 -12   23.40    3.06
   3   0  12   16.99    2.15
  -3   0 -12   18.24    3.05
  -3   0 -12   19.51    2.99
  -3   0 -12   21.61    3.19
   3   0  13    6.63    1.55
  -3   0 -13   14.53    2.54
  -3   0 -13   13.71    2.32
  -3   0 -13   13.10    2.32
  -3   0 -14    2.95    1.50
   3   0  14    3.79    1.23
   3   0  14    4.92    1.35
  -3   0 -14    4.45    1.57
  -3   0 -15    5.16    1.26
   3   0  15    4.84    1.05
   3   0  15    4.21    0.92
  -3   0 -15    4.97    1.16
  -3   1  16    6.90    1.00
  -3   1  15   42.01    2.70
  -3   1  15   49.06    2.85
  -3   1  15   42.83    2.73
  -3   1  14   15.49    2.15
  -3   1  14   13.16    2.02
  -3   1  13   68.69    4.26
  -3   1  13   61.49    4.21
  -3   1  12   26.49    2.94
  -3   1  12   28.29    2.95
   3   1 -12   26.47    2.94
  -3   1  12   24.32    3.05
   3   1 -11  165.99    5.36
  -3   1  11  170.54    6.88
  -3   1  11  175.20    7.11
   3   1 -10   86.84    5.09
  -3   1  10   81.62    4.49
  -3   1  10   81.12    4.18
  -3   1  10   78.18    4.50
  -3   1   9  238.32    7.70
  -3   1   9  236.82    7.51
  -3   1   9  228.02    6.94
  -3   1   8  155.75    5.29
  -3   1   8  147.58    5.56
  -3   1   7  429.66    9.51
  -3   1   6  637.18   12.16
   3   1  -5 1342.73   23.84
   3   1  -4 1023.75   18.43
   3   1  -3  573.11   11.69
  -3   1   3  663.99   11.01
   3   1  -2 3581.92   54.49
  -3   1   2 3461.90   53.66
  -3   1   1 1411.75   19.64
  -3   1   1 1471.93   19.38
   3   1   0 5407.75   72.22
  -3   1   0 4817.05   71.86
  -3   1  -1   62.78    1.89
  -3   1  -2 1491.24   23.10
  -3   1  -3 1498.92   24.16
  -3   1  -4 1801.77   27.64
  -3   1  -4 2098.67   31.03
  -3   1  -5 1438.74   22.46
  -3   1  -5 1518.97   26.34
  -3   1  -6  102.76    3.18
  -3   1  -6  115.51    5.50
  -3   1  -7  337.13    9.01
  -3   1  -7  315.14    9.92
  -3   1  -7  344.16    8.46
  -3   1  -8  135.05    6.49
  -3   1  -8  140.63    4.87
  -3   1  -8  132.27    5.29
  -3   1  -8  136.70    6.77
  -3   1  -8  135.66    5.59
  -3   1  -9   62.43    3.87
  -3   1  -9   76.06    5.30
  -3   1  -9   66.20    4.91
  -3   1 -10  199.84    8.84
  -3   1 -10  183.25    8.26
  -3   1 -11  148.51    7.66
   3   1  11  118.79    5.25
   3   1  12    1.28    1.36
  -3   1 -12    3.93    1.91
  -3   1 -12    4.62    2.22
   3   1  13   17.47    2.10
  -3   1 -13   20.21    2.83
  -3   1 -13   24.04    3.02
   3   1  14    1.93    1.05
  -3   1 -14    2.37    1.40
  -3   1 -14    3.30    1.47
   3   1  15    4.66    0.97
  -3   1 -15    7.22    1.23
   3   2 -16   16.72    1.36
   3   2 -16   17.05    1.41
  -3   2  15   66.24    3.18
  -3   2  15   55.84    3.04
  -3   2  14   91.98    4.40
  -3   2  14   87.47    4.42
  -3   2  14   86.73    4.35
  -3   2  13   11.79    2.15
  -3   2  13   11.80    1.97
  -3   2  13   12.56    2.23
  -3   2  12  508.31   13.65
  -3   2  12  507.07   13.12
  -3   2  12  481.32   12.93
  -3   2  12  509.73   13.00
   3   2 -12  474.51   10.73
  -3   2  12  483.31   13.14
  -3   2  11   11.19    1.97
  -3   2  11    8.72    2.12
  -3   2  11   15.99    2.31
   3   2 -11   11.75    2.23
   3   2 -11   10.13    1.52
  -3   2  11   10.71    2.39
  -3   2  11    9.55    2.04
   3   2 -10  345.78   10.45
  -3   2  10  328.62    9.91
  -3   2  10  327.26    9.67
  -3   2  10  324.98    9.97
  -3   2  10  353.93    9.95
   3   2  -9   74.16    4.43
   3   2  -9   62.73    3.09
  -3   2   9   74.62    3.95
  -3   2   9   77.76    4.48
  -3   2   9   83.93    4.47
  -3   2   9   74.01    4.04
   3   2  -8  725.99   16.00
   3   2  -8  592.98   14.02
   3   2  -8  521.71   11.48
  -3   2   8  608.05   13.81
  -3   2   8  636.01   13.38
  -3   2   8  633.46   14.09
  -3   2   8  655.47   13.32
  -3   2   7  207.11    6.79
  -3   2   7  230.46    6.55
  -3   2   6  837.87   17.18
  -3   2   6 1008.34   17.03
   3   2  -5  377.52    9.59
  -3   2   5  417.71    9.20
   3   2  -4  575.75   12.16
  -3   2   4  643.04   11.79
   3   2  -3  410.79    7.08
  -3   2   3  428.94    8.27
  -3   2   3  436.96    8.17
   3   2  -2 1513.55   25.18
  -3   2   2 1492.09   24.79
  -3   2   1 9999.00  136.75
  -3   2   1 9951.99  136.98
  -3   2   1 9817.58  135.82
   3   2   0 1729.22   25.86
  -3   2   0 1803.64   26.35
  -3   2   0 1744.26   26.43
   3   2   1 5581.31   82.88
  -3   2  -1 5668.23   83.03
  -3   2  -1 6036.61   84.06
  -3   2  -1 6174.51   84.13
  -3   2  -1 6344.67   84.31
  -3   2  -2  304.73    6.28
  -3   2  -2  304.19    6.26
  -3   2  -3  999.86   16.84
  -3   2  -3  960.59   16.64
  -3   2  -4  602.03   11.76
  -3   2  -4  574.26   11.36
  -3   2  -5  245.26    5.54
  -3   2  -5  260.93    7.23
  -3   2  -6  298.77    6.89
  -3   2  -6  345.77    9.26
  -3   2  -7  107.28    5.56
  -3   2  -7   98.06    3.71
  -3   2  -7  111.82    5.51
  -3   2  -8  111.64    6.02
  -3   2  -8  116.38    4.91
  -3   2  -8  129.51    4.74
  -3   2  -8  113.80    6.27
  -3   2  -8  115.93    6.13
  -3   2  -9   26.05    2.66
  -3   2  -9   28.89    3.45
  -3   2  -9   30.01    2.43
  -3   2  -9   28.62    3.59
  -3   2 -10   93.41    4.89
   3   2  10   86.12    4.44
  -3   2 -10  111.63    6.68
  -3   2 -10  108.88    6.75
   3   2  11   78.36    4.28
  -3   2 -11   91.79    6.05
  -3   2 -11   91.70    6.14
  -3   2 -12   17.80    2.92
  -3   2 -12   19.33    3.15
   3   2  12   11.60    1.89
  -3   2 -12   18.07    2.89
  -3   2 -13   26.77    3.14
  -3   2 -13   31.47    3.35
   3   2  13   23.13    2.30
  -3   2 -13   27.76    3.17
  -3   2 -14   50.03    3.48
  -3   2 -14   52.86    3.47
   3   2  14   45.66    2.74
   3   2  14   41.62    2.58
  -3   2 -14   50.11    3.47
  -3   2 -15   32.20    2.07
  -3   2 -15   32.64    2.21
   3   2  15   24.76    1.69
   3   2  15   26.07    1.73
   3   3 -16   29.34    1.72
  -3   3  15    8.65    1.45
  -3   3  15   10.05    1.42
  -3   3  14   20.12    2.33
  -3   3  14   18.26    2.11
  -3   3  14   23.65    2.31
  -3   3  14   21.42    2.30
   3   3 -13   42.25    2.47
  -3   3  13   42.35    3.19
  -3   3  13   39.23    3.25
  -3   3  13   41.29    3.31
  -3   3  12   79.01    4.89
  -3   3  12   82.24    4.64
  -3   3  12   82.61    4.63
  -3   3  12   76.80    4.66
   3   3 -12   82.67    3.72
  -3   3  12   71.50    4.52
  -3   3  11   56.20    4.28
  -3   3  11   62.95    4.02
   3   3 -11   66.17    4.46
   3   3 -11   58.53    3.21
  -3   3  11   60.70    4.15
  -3   3  11   61.94    4.02
  -3   3  11   56.81    4.05
  -3   3  10  313.40   10.27
   3   3 -10  262.90    7.49
   3   3 -10  297.67    9.62
  -3   3  10  299.16    8.99
  -3   3  10  279.86    9.16
  -3   3  10  285.43    9.34
  -3   3   9  213.38    7.56
  -3   3   9  220.45    7.25
   3   3  -9  213.71    7.59
   3   3  -9  191.80    5.95
  -3   3   9  218.80    7.73
  -3   3   9  239.66    8.67
  -3   3   8  240.73    6.40
  -3   3   8  268.42    8.10
  -3   3   8  271.36    7.61
   3   3  -8  239.22    7.69
   3   3  -8  225.67    6.36
  -3   3   8  269.03    8.32
  -3   3   8  265.23    7.55
  -3   3   7  667.23   12.52
  -3   3   7  693.35   14.61
  -3   3   7  667.51   14.26
  -3   3   6  872.22   16.43
   3   3  -6  777.64   15.18
  -3   3   5   92.92    3.92
   3   3  -5  147.70    4.05
  -3   3   4 1110.56   19.45
   3   3  -4 1138.01   18.23
  -3   3   3  761.27   13.15
   3   3  -3  754.05   11.76
  -3   3   2 1106.49   15.98
   3   3  -2  939.03   14.22
  -3   3   1 6127.15   84.45
  -3   3   1 5887.14   84.67
  -3   3   1 5997.31   84.62
  -3   3   0 3831.40   53.72
  -3   3   0 3681.83   53.37
   3   3   0 3722.43   53.12
  -3   3  -1 1838.35   27.46
   3   3   1 1794.27   27.27
  -3   3  -2  378.51    7.47
  -3   3  -2  397.90    7.78
  -3   3  -3  128.86    3.87
  -3   3  -4  487.37   10.24
  -3   3  -5  276.08    7.59
  -3   3  -5  265.42    6.27
  -3   3  -6  139.22    5.74
  -3   3  -6  136.86    4.52
  -3   3  -7  175.50    7.11
  -3   3  -7  164.29    7.25
  -3   3  -7  159.96    5.33
  -3   3  -8  178.54    7.84
  -3   3  -8  163.48    7.86
  -3   3  -9  117.96    5.28
  -3   3  -9  127.01    7.23
  -3   3  -9  123.56    6.78
  -3   3  -9  117.93    4.83
   3   3  10   87.79    4.42
  -3   3 -10   90.20    6.83
  -3   3 -10   80.04    4.66
  -3   3 -10   86.82    6.20
  -3   3 -10   77.05    3.94
  -3   3 -10   77.21    5.56
  -3   3 -10   81.74    5.86
  -3   3 -11    5.89    2.58
  -3   3 -11    6.30    2.67
  -3   3 -11    5.55    1.91
  -3   3 -11    3.48    2.04
  -3   3 -11    5.77    2.27
   3   3  11    5.72    1.64
   3   3  12    5.74    1.58
  -3   3 -12    8.99    2.54
  -3   3 -12    4.61    2.15
   3   3  13   10.51    1.72
   3   3  13   11.51    1.76
  -3   3 -13   16.70    2.66
  -3   3 -13   17.57    2.67
  -3   3 -13   11.67    2.32
   3   3  14    6.22    1.30
   3   3  14    5.71    1.29
  -3   3 -14    9.30    1.85
  -3   3 -14   10.45    1.81
  -3   3 -14   10.51    1.84
  -3   3 -15   13.55    1.31
   3   3  15   12.88    1.24
  -3   4  15   33.61    2.26
  -3   4  14   47.25    3.24
  -3   4  14   52.82    3.07
  -3   4  14   49.56    3.07
  -3   4  13   62.65    3.70
  -3   4  13   55.98    3.66
   3   4 -13   59.52    2.96
  -3   4  13   59.72    3.80
  -3   4  13   57.16    3.97
   3   4 -12  159.28    5.43
  -3   4  12  163.43    6.72
  -3   4  12  168.57    6.47
  -3   4  12  170.90    7.00
  -3   4  11  123.05    6.23
  -3   4  11  127.64    5.77
   3   4 -11  113.19    4.68
  -3   4  11  120.97    5.76
  -3   4  11  126.87    5.59
  -3   4  11  121.37    5.89
  -3   4  10 1381.61   27.36
  -3   4  10 1328.34   25.98
  -3   4  10 1376.07   25.34
   3   4 -10 1329.71   26.28
  -3   4  10 1305.91   26.09
  -3   4   9  212.46    8.15
  -3   4   9  174.38    5.45
  -3   4   9  185.67    7.08
  -3   4   9  202.13    6.67
   3   4  -9  180.13    6.97
   3   4  -9  176.90    5.80
  -3   4   9  195.02    7.30
  -3   4   8  444.95    9.59
  -3   4   8  499.08   11.11
  -3   4   8  452.02   11.47
   3   4  -8  417.77    9.76
   3   4  -8  398.66   10.77
  -3   4   8  458.95   11.72
  -3   4   8  471.75   12.80
  -3   4   7 1746.29   26.98
   3   4  -7 1648.98   27.15
  -3   4   7 1698.22   29.36
  -3   4   7 1759.21   30.96
  -3   4   7 1660.22   29.09
   3   4  -6  346.58    8.17
  -3   4   6  354.60    9.09
   3   4  -5 1025.88   17.12
  -3   4   5  963.22   18.17
   3   4  -4  736.13   12.33
  -3   4   4  707.63   13.54
  -3   4   3  563.20   10.28
   3   4  -3  512.45   10.82
  -3   4   2 1061.86   15.68
   3   4  -2  992.64   16.27
  -3   4   1 2995.51   43.49
  -3   4   1 3027.51   43.98
  -3   4   1 2979.96   43.28
  -3   4   0 3049.49   44.01
   3   4   0 3027.25   44.21
  -3   4   0 3139.78   44.85
  -3   4   0 2991.68   43.98
   3   4   1  897.06   14.40
  -3   4  -1  884.91   14.53
  -3   4  -2  636.57   10.96
   3   4   2  614.56   10.26
  -3   4  -3  733.93   13.13
  -3   4  -4  291.71    7.14
  -3   4  -5  849.26   16.60
  -3   4  -6   67.72    3.25
  -3   4  -6   48.73    3.34
  -3   4  -6   63.23    3.23
  -3   4  -6   44.76    3.43
  -3   4  -6   45.31    2.69
  -3   4  -7   59.41    3.02
  -3   4  -7   41.00    3.78
  -3   4  -7   42.58    2.82
  -3   4  -7   64.75    3.42
  -3   4  -7   45.11    3.66
  -3   4  -7   64.01    3.47
  -3   4  -7   42.84    3.99
  -3   4  -8   69.34    5.10
  -3   4  -8   80.20    3.95
  -3   4  -8   72.06    4.94
  -3   4  -8   61.07    5.21
  -3   4  -9  544.48   16.34
  -3   4  -9  541.04   12.40
  -3   4  -9  541.90   15.22
  -3   4  -9  535.88   15.53
  -3   4  -9  541.21   16.96
  -3   4 -10  898.40   22.48
  -3   4 -10  827.59   16.86
  -3   4 -10  806.01   20.53
  -3   4 -10  857.68   21.29
  -3   4 -10  871.07   23.04
  -3   4 -11   99.78    6.61
  -3   4 -11   84.99    5.81
  -3   4 -11   84.70    5.90
  -3   4 -11   88.64    6.60
  -3   4 -11   79.35    4.51
  -3   4 -12   48.44    4.23
  -3   4 -12   59.62    4.89
   3   4  13   40.86    2.77
  -3   4 -13   46.81    3.73
  -3   4 -14   12.80    1.84
  -3   4 -14   12.52    1.82
  -3   4 -15   35.31    2.20
  -3   5  15   20.42    1.70
  -3   5  14   10.40    1.73
  -3   5  13   82.59    4.02
  -3   5  13   77.74    4.11
   3   5 -13   73.53    3.32
  -3   5  13   74.44    4.35
   3   5 -12   57.64    3.18
  -3   5  12   50.36    4.01
  -3   5  12   54.26    3.52
  -3   5  12   54.22    3.80
  -3   5  12   46.58    3.59
  -3   5  11  227.64    8.45
   3   5 -11  215.32    6.77
  -3   5  11  214.19    7.82
  -3   5  11  228.87    7.49
  -3   5  11  209.44    7.93
  -3   5  10 1073.29   22.70
   3   5 -10  967.76   19.44
  -3   5  10  993.84   21.30
  -3   5  10 1079.54   20.74
  -3   5  10 1010.21   21.64
  -3   5   9  427.75   12.27
  -3   5   9  360.35    8.91
   3   5  -9  360.57   10.51
   3   5  -9  389.99    9.64
  -3   5   9  435.47   10.59
  -3   5   9  405.34   11.29
  -3   5   9  409.35   11.30
  -3   5   8  444.01   12.54
  -3   5   8  449.94    9.63
   3   5  -8  416.47    9.92
  -3   5   8  435.62   11.48
  -3   5   8  453.36   11.70
  -3   5   7  149.23    6.53
  -3   5   7  143.59    4.62
  -3   5   7  150.72    5.88
   3   5  -7  150.37    4.96
   3   5  -7  133.38    5.06
   3   5  -7  157.17    4.81
  -3   5   7  166.06    5.40
  -3   5   7  158.05    5.93
  -3   5   6  551.96   10.54
   3   5  -6  569.35   10.96
   3   5  -6  508.07   10.79
  -3   5   6  508.15   11.84
   3   5  -5   55.22    3.54
  -3   5   5   62.90    3.21
   3   5  -5   64.88    2.65
  -3   5   4 1230.61   20.29
   3   5  -4 1096.00   21.08
   3   5  -3 1422.21   24.62
   3   5  -3 1417.19   22.32
   3   5  -2  804.33   14.10
  -3   5   2  889.60   13.18
  -3   5   1 1517.17   23.11
   3   5  -1 1519.58   24.11
   3   5   0   17.21    1.20
  -3   5   0   18.92    1.05
  -3   5   0   16.41    1.18
   3   5   1  184.67    4.29
  -3   5  -1  183.00    4.39
  -3   5  -2  323.18    6.44
   3   5   2  308.07    6.14
  -3   5  -3 1152.64   19.07
  -3   5  -4  409.86    8.98
  -3   5  -5  164.75    6.15
  -3   5  -5  169.16    5.40
  -3   5  -5  152.58    5.40
  -3   5  -6  379.39    8.78
  -3   5  -6  318.68   10.12
  -3   5  -6  371.80    8.93
  -3   5  -6  301.05    8.93
  -3   5  -6  289.84    9.64
  -3   5  -6  308.28    9.15
  -3   5  -7  444.15    9.99
  -3   5  -7  295.80   10.88
  -3   5  -7  315.28   10.28
  -3   5  -7  397.78    9.31
  -3   5  -7  316.61   10.07
  -3   5  -7  443.14   10.02
  -3   5  -7  268.43   10.32
  -3   5  -8   88.55    6.24
  -3   5  -8  120.02    5.13
  -3   5  -8  110.68    4.45
  -3   5  -8   96.24    6.25
  -3   5  -8  123.18    5.06
  -3   5  -8   96.82    5.60
  -3   5  -8  107.11    6.04
  -3   5  -9  196.21    9.82
  -3   5  -9  201.90    9.56
  -3   5  -9  213.23    7.03
  -3   5  -9  208.80    8.81
  -3   5  -9  206.41    8.99
  -3   5 -10  252.35   11.41
  -3   5 -10  266.17   10.61
  -3   5 -10  269.78   11.25
  -3   5 -10  250.19    7.68
  -3   5 -10  256.47   10.18
  -3   5 -11   98.97    6.96
  -3   5 -11  103.06    6.38
  -3   5 -11   93.72    4.25
  -3   5 -11  100.12    6.18
  -3   5 -11  109.35    6.85
  -3   5 -11  114.26    7.05
   3   5  12    8.48    1.67
  -3   5 -12   10.44    2.28
  -3   5 -12   10.67    2.63
  -3   5 -12    9.95    2.57
  -3   5 -13    3.98    1.53
  -3   5 -13    3.00    1.69
  -3   5 -13    4.33    1.80
  -3   5 -14    9.97    1.78
  -3   5 -14    8.59    1.41
   3   5  15   16.74    1.20
  -3   6  15   24.39    1.63
  -3   6  14   36.59    2.58
  -3   6  13  187.26    6.84
   3   6 -13  205.43    5.79
   3   6 -12   62.19    3.33
  -3   6  12   57.72    3.74
  -3   6  12   59.11    3.50
  -3   6  12   58.25    4.16
  -3   6  11  122.28    5.81
  -3   6  11  127.10    5.96
  -3   6  11  132.72    6.55
   3   6 -11  128.26    5.06
  -3   6  11  128.38    5.88
  -3   6  11  131.03    5.38
  -3   6  10   68.41    4.54
  -3   6  10   52.83    2.93
  -3   6  10   62.05    4.24
  -3   6  10   64.02    3.75
   3   6 -10   59.02    3.46
  -3   6  10   59.27    4.06
  -3   6   9  156.29    7.01
  -3   6   9  145.89    4.96
  -3   6   9  167.96    5.98
  -3   6   9  149.77    6.45
   3   6  -9  146.21    5.47
  -3   6   9  155.62    6.65
  -3   6   8  100.75    5.54
  -3   6   8  106.34    4.04
   3   6  -8   94.17    3.98
   3   6  -8   85.12    4.27
   3   6  -8  102.28    4.33
  -3   6   8  111.90    5.39
  -3   6   8  120.90    4.77
  -3   6   8  103.82    5.11
  -3   6   7  493.94   13.35
  -3   6   7  539.20   10.94
   3   6  -7  533.61   11.43
   3   6  -7  468.65   11.23
  -3   6   7  502.55   12.51
   3   6  -7  501.55   11.00
  -3   6   7  538.88   12.92
   3   6  -6  201.44    5.76
   3   6  -6  211.79    5.97
  -3   6   6  199.05    6.64
   3   6  -5  723.56   16.38
  -3   6   5  783.63   15.12
   3   6  -4  695.17   12.42
   3   6  -4  698.24   14.87
   3   6  -3 2269.86   35.30
   3   6  -3 2326.41   37.81
  -3   6   2 1052.16   15.57
   3   6  -2 1005.08   17.13
  -3   6   1  499.55    8.64
  -3   6   1  509.72    9.67
   3   6  -1  521.07   10.07
  -3   6   0    7.99    0.69
  -3   6   0    8.40    0.98
  -3   6  -1   34.18    1.45
  -3   6  -1   36.26    1.88
  -3   6  -2  617.88   10.78
   3   6   2  638.50   11.07
  -3   6  -3  433.64    8.58
  -3   6  -4  208.24    5.67
  -3   6  -5  112.05    5.32
  -3   6  -5  146.16    4.90
  -3   6  -5  124.00    4.50
  -3   6  -5  122.14    5.39
  -3   6  -5  142.50    5.07
  -3   6  -5  117.38    4.63
  -3   6  -6   50.37    2.99
  -3   6  -6   35.57    3.34
  -3   6  -6   36.60    2.87
  -3   6  -6   47.00    3.07
  -3   6  -6   36.06    3.28
  -3   6  -6   40.86    3.06
  -3   6  -7  218.47    6.69
  -3   6  -7  144.05    7.40
  -3   6  -7  169.43    7.07
  -3   6  -7  213.32    6.75
  -3   6  -7  156.24    6.75
  -3   6  -7  144.75    7.28
  -3   6  -8  147.25    5.70
  -3   6  -8   92.43    6.48
  -3   6  -8  132.57    5.16
  -3   6  -8  127.98    6.58
  -3   6  -8  146.76    5.68
  -3   6  -8  118.00    6.22
  -3   6  -8  106.86    6.75
  -3   6  -9  397.63   10.45
  -3   6  -9  359.05    9.09
  -3   6  -9  379.52   12.65
  -3   6  -9  369.81   13.45
  -3   6  -9  391.16   10.18
  -3   6  -9  367.62   12.17
  -3   6 -10  469.24   16.21
  -3   6 -10  500.43   15.18
  -3   6 -10  492.51   11.86
  -3   6 -10  504.08   14.88
  -3   6 -10  513.42   16.17
   3   6  11  143.54    5.60
  -3   6 -11  153.28    5.53
  -3   6 -11  156.94    7.59
  -3   6 -11  181.49    8.65
  -3   6 -11  176.30    8.85
   3   6  12   32.02    2.55
  -3   6 -12   38.24    3.52
  -3   6 -12   46.04    4.34
  -3   6 -12   45.08    4.09
  -3   6 -13   19.98    2.72
   3   6  13   15.11    1.76
  -3   6 -13   20.20    2.36
  -3   6 -14   15.39    1.37
   3   6  14   13.47    1.37
  -3   7  14    1.26    0.93
   3   7 -13    8.27    1.34
  -3   7  13    5.17    1.57
   3   7 -12  153.12    5.25
  -3   7  12  147.90    6.36
   3   7 -11   26.89    2.41
  -3   7  11   24.88    3.10
  -3   7  10  389.00   11.12
  -3   7  10  381.72   11.17
  -3   7  10  367.50    9.01
  -3   7  10  432.27   12.81
   3   7 -10  385.85    9.96
  -3   7  10  417.78   11.44
  -3   7  10  406.32   10.23
  -3   7   9  231.91    8.15
  -3   7   9  202.51    8.02
  -3   7   9  215.49    6.35
  -3   7   9  244.80    9.34
   3   7  -9  213.49    6.91
   3   7  -9  262.89   10.93
  -3   7   9  240.60    7.29
  -3   7   9  238.68    8.25
  -3   7   8  108.43    5.36
  -3   7   8  100.22    5.48
  -3   7   8  108.76    4.21
  -3   7   8  120.35    6.47
   3   7  -8  119.70    4.81
  -3   7   8  104.11    5.29
  -3   7   8  128.84    4.91
   3   7  -8  115.79    4.57
  -3   7   7  176.76    6.60
  -3   7   7  152.04    6.66
  -3   7   7  199.88    5.67
   3   7  -7  178.90    5.88
   3   7  -7  152.50    7.58
   3   7  -7  175.98    5.73
  -3   7   7  189.24    7.84
  -3   7   6  381.55   11.16
   3   7  -6  388.41    9.04
   3   7  -6  332.39   10.90
   3   7  -6  355.83    8.79
  -3   7   6  345.70    9.33
  -3   7   5  879.16   18.07
   3   7  -5  851.13   15.84
  -3   7   5  817.03   15.78
   3   7  -5  806.98   14.88
   3   7  -5  783.47   17.84
   3   7  -4  684.28   13.49
   3   7  -4  668.75   14.80
   3   7  -4  664.38   12.28
  -3   7   4  705.80   12.85
   3   7  -3  617.73   13.18
   3   7  -3  583.26   10.93
   3   7  -2  594.67   12.18
  -3   7   2  579.93    9.82
  -3   7   1  594.50   11.39
   3   7  -1  604.19   11.86
  -3   7   0  973.54   16.97
   3   7   0  991.24   17.15
  -3   7  -1 1122.86   17.62
  -3   7  -1 1213.74   20.46
   3   7   1 1184.08   19.37
  -3   7  -1 1129.99   19.39
  -3   7  -2   90.87    3.83
   3   7   2   96.07    3.24
  -3   7  -3  459.45    8.85
  -3   7  -4  381.88    8.42
  -3   7  -4  375.90    9.93
  -3   7  -5   72.34    4.37
  -3   7  -5   68.58    4.18
  -3   7  -5   79.50    3.65
  -3   7  -5   76.99    3.95
  -3   7  -5   73.81    3.48
  -3   7  -6  185.63    6.53
  -3   7  -6  209.36    6.49
  -3   7  -6  208.70    6.87
  -3   7  -6  171.91    7.48
  -3   7  -6  184.68    7.69
  -3   7  -7  229.95    8.23
  -3   7  -7  286.54    7.97
  -3   7  -7  224.14    8.05
  -3   7  -7  288.87    8.29
  -3   7  -7  186.72    8.63
  -3   7  -8   83.19    4.16
  -3   7  -8   66.86    4.76
  -3   7  -8   83.49    6.05
  -3   7  -8  100.93    4.70
  -3   7  -8   91.87    4.57
  -3   7  -8   75.86    4.91
  -3   7  -8   65.82    5.44
  -3   7  -9  116.93    6.58
  -3   7  -9  137.45    5.70
  -3   7  -9  119.29    4.90
  -3   7  -9  133.27    5.59
  -3   7  -9  125.42    6.64
  -3   7  -9  123.27    7.49
  -3   7  -9  145.73    8.20
  -3   7 -10  229.73    9.17
  -3   7 -10  217.05    7.17
  -3   7 -10  221.50    7.49
  -3   7 -10  233.66   10.26
   3   7  10  211.91    6.95
  -3   7 -11   83.28    3.99
  -3   7 -11   85.76    5.63
   3   7  11   76.49    3.92
  -3   7 -12  129.64    5.99
  -3   7 -12  148.40    7.29
  -3   7 -13    1.47    1.09
   3   7  13    1.67    0.96
  -3   7 -13    2.55    1.57
   3   7  14    5.48    0.91
  -3   7 -14    9.22    1.49
   3   8 -14   14.73    1.59
  -3   8  14    6.36    0.99
   3   8 -13   47.93    2.48
  -3   8  13   41.53    2.79
   3   8 -12    5.51    1.33
  -3   8  12    4.29    1.56
   3   8 -11  390.16    9.73
  -3   8  11  392.48   11.50
  -3   8  10   46.15    2.75
   3   8 -10   40.82    2.69
   3   8 -10   47.10    3.14
  -3   8  10   51.85    4.19
  -3   8   9  133.30    4.79
   3   8  -9  152.31    8.34
   3   8  -9  122.17    5.10
  -3   8   9  145.41    7.10
  -3   8   8   48.58    2.87
   3   8  -8   48.96    3.08
   3   8  -8   48.99    3.16
  -3   8   8   53.51    4.39
  -3   8   7  108.38    4.13
   3   8  -7   96.88    4.33
   3   8  -7  101.14    4.43
  -3   8   7  107.22    5.95
   3   8  -6   61.38    4.51
   3   8  -6   61.80    3.41
   3   8  -6   60.78    3.30
  -3   8   6   64.70    4.40
   3   8  -5  195.07    7.61
   3   8  -5  200.81    6.41
   3   8  -4  254.07    6.22
   3   8  -4  268.04    7.42
   3   8  -4  262.79    8.38
  -3   8   4  254.68    6.62
   3   8  -3  159.37    4.36
   3   8  -3  159.19    5.51
  -3   8   3  166.05    4.88
   3   8  -2  833.07   16.27
  -3   8   1  351.83    8.10
   3   8   0 1295.52   21.98
  -3   8   0 1345.45   22.52
   3   8   1  156.22    4.81
  -3   8  -1  149.79    4.82
  -3   8  -1  162.62    5.10
  -3   8  -1  164.36    5.44
  -3   8  -2  172.21    5.83
  -3   8  -2  178.85    5.43
   3   8   2  181.08    5.05
  -3   8  -3   87.61    3.79
  -3   8  -3   92.24    3.86
  -3   8  -3   81.42    3.93
  -3   8  -3   85.78    4.13
  -3   8  -3   75.92    3.79
  -3   8  -4  254.01    7.99
  -3   8  -4  266.32    7.83
  -3   8  -4  253.02    6.07
  -3   8  -4  254.39    6.95
  -3   8  -4  251.35    8.07
  -3   8  -4  240.62    7.49
  -3   8  -5  323.11    9.63
  -3   8  -5  348.88    8.65
  -3   8  -5  315.06    8.21
  -3   8  -5  288.01    9.20
  -3   8  -5  284.50    7.43
  -3   8  -6   54.33    3.26
  -3   8  -6   73.33    3.78
  -3   8  -6   71.54    4.12
  -3   8  -6   55.11    4.11
  -3   8  -6   62.39    4.45
  -3   8  -7   59.47    3.56
  -3   8  -7   56.46    3.74
  -3   8  -7   38.33    3.80
  -3   8  -7   45.98    4.32
  -3   8  -8  200.47    6.84
  -3   8  -8  225.61    7.32
  -3   8  -8  195.85    9.35
  -3   8  -8  220.64    7.48
  -3   8  -9  157.66    6.14
  -3   8  -9  140.19    5.41
  -3   8  -9  137.12    7.43
  -3   8  -9  157.09    6.17
   3   8  10  259.73    7.62
  -3   8 -10  275.76    8.29
  -3   8 -10  248.34    6.93
  -3   8 -10  258.35    7.86
  -3   8 -10  259.32   10.09
  -3   8 -11   95.38    4.17
  -3   8 -11   88.34    4.34
   3   8  11   83.02    3.85
  -3   8 -11   93.06    5.42
  -3   8 -12    8.19    2.25
   3   8  12    3.61    1.18
  -3   8 -12    5.49    1.54
  -3   8 -13   57.19    3.70
   3   9 -13   24.20    1.74
  -3   9  13   17.41    1.61
   3   9 -12   87.09    3.63
  -3   9  12   73.18    3.82
   3   9 -11   15.97    1.93
  -3   9  11   15.13    2.29
  -3   9  10   15.26    1.67
   3   9 -10   17.22    1.88
   3   9 -10   16.52    2.09
  -3   9  10   18.23    2.70
  -3   9   9   93.99    3.93
   3   9  -9   97.64    6.78
   3   9  -9   90.62    4.40
  -3   9   9   87.29    5.41
  -3   9   8  382.92    9.06
   3   9  -8  362.45    9.63
   3   9  -8  357.78    9.64
  -3   9   8  359.38   11.73
  -3   9   7  525.85   11.14
   3   9  -7  492.39   11.79
   3   9  -7  498.67   11.73
  -3   9   7  516.21   14.16
   3   9  -6   68.98    4.99
   3   9  -6   72.83    3.90
   3   9  -6   72.42    3.76
  -3   9   6   68.88    4.56
   3   9  -5 1030.03   19.33
   3   9  -5 1010.82   22.13
   3   9  -5 1040.36   20.01
   3   9  -4   40.81    2.93
   3   9  -4   41.99    3.37
  -3   9   3  573.26   11.76
   3   9  -3  584.85   13.50
  -3   9   2  155.27    4.98
   3   9  -1  552.95   11.99
  -3   9   1  551.49   11.52
  -3   9   1  517.86   11.22
  -3   9   0   65.31    3.13
   3   9   0   68.84    3.38
  -3   9   0   62.54    3.19
  -3   9   0   69.68    3.55
  -3   9  -1 1330.46   23.29
  -3   9  -1 1210.18   22.39
  -3   9  -1 1277.23   22.57
  -3   9  -1 1229.30   22.23
   3   9   1 1333.63   22.38
  -3   9  -2   76.84    3.60
   3   9   2   80.63    3.49
  -3   9  -2   80.22    3.78
  -3   9  -2   73.87    3.91
  -3   9  -2   68.20    3.64
  -3   9  -3  399.64    9.88
  -3   9  -3  437.00    9.90
  -3   9  -3  367.29    9.90
  -3   9  -3  414.56   10.70
  -3   9  -3  361.24    8.93
  -3   9  -3  404.39   10.24
  -3   9  -4  190.38    6.62
  -3   9  -4  197.87    6.95
  -3   9  -4  206.73    7.11
  -3   9  -4  193.59    6.12
  -3   9  -4  199.28    7.35
  -3   9  -5  393.34    9.74
  -3   9  -5  355.95   11.04
  -3   9  -5  348.48   10.49
  -3   9  -5  414.14   10.05
  -3   9  -5  389.73   10.93
  -3   9  -6  415.22   10.13
  -3   9  -6  323.61   11.27
  -3   9  -6  412.94   10.93
  -3   9  -6  325.46   10.73
  -3   9  -6  388.28   11.85
  -3   9  -7  247.19    7.64
  -3   9  -7  241.18    7.98
  -3   9  -8  342.49    9.52
  -3   9  -8  392.48   10.13
  -3   9  -8  321.54   12.31
  -3   9  -8  375.79   10.25
  -3   9  -9   99.69    4.83
  -3   9  -9   92.02    4.38
  -3   9  -9   98.69    6.83
  -3   9  -9   86.13    5.58
  -3   9  -9  100.16    4.87
   3   9  10   27.27    2.32
  -3   9 -10   29.80    2.76
  -3   9 -10   28.89    2.25
  -3   9 -10   31.95    2.76
  -3   9 -10   26.84    3.12
  -3   9 -10   28.55    3.84
  -3   9 -11    9.93    2.58
  -3   9 -11    8.91    1.60
  -3   9 -11    8.84    1.89
  -3   9 -11    8.67    1.72
   3   9  11   10.66    1.52
  -3   9 -12   39.13    2.50
  -3   9 -12   46.63    3.78
  -3   9 -13    0.10    1.07
   3  10 -13  175.92    4.52
   3  10 -12   26.02    2.00
  -3  10  11  133.37    5.30
   3  10 -11  143.15    4.43
  -3  10  10  156.82    4.97
   3  10 -10  151.32    5.19
   3  10 -10  149.75    5.55
  -3  10  10  155.42    6.37
  -3  10   9  190.11    5.77
   3  10  -9  179.43    6.40
  -3  10   8   40.41    2.63
   3  10  -8   35.04    2.84
   3  10  -8   39.44    2.94
  -3  10   8   34.68    3.43
   3  10  -7  258.11    8.15
   3  10  -7  258.51    7.94
  -3  10   7  279.20    7.51
   3  10  -7  269.37   11.06
   3  10  -6  251.78    7.69
   3  10  -6  247.64   10.02
   3  10  -6  253.78    8.07
   3  10  -5  178.33    7.81
   3  10  -5  165.43    6.46
   3  10  -4  280.12    8.92
  -3  10   4  325.32    8.31
  -3  10   3   54.79    3.07
   3  10  -2  420.15   11.57
  -3  10   2  465.01   10.30
  -3  10   1  100.23    4.16
   3  10  -1  109.00    4.70
  -3  10   0  228.37    6.64
  -3  10   0  231.36    6.82
  -3  10   0  231.04    6.88
  -3  10  -1  167.42    5.76
   3  10   1  176.15    5.77
  -3  10  -1  161.45    5.82
  -3  10  -1  148.41    5.50
  -3  10  -1  170.49    6.18
  -3  10  -1  151.31    5.51
   3  10   2  678.01   13.12
  -3  10  -2  574.12   13.00
  -3  10  -2  630.73   13.27
  -3  10  -2  522.49   13.03
  -3  10  -2  608.07   13.95
  -3  10  -2  553.78   12.93
  -3  10  -3   15.17    1.97
  -3  10  -3   12.57    1.98
  -3  10  -3   12.28    1.93
  -3  10  -3   10.18    1.50
  -3  10  -3   11.85    2.00
  -3  10  -3   12.50    1.87
  -3  10  -4  202.43    7.31
  -3  10  -4  228.47    7.07
  -3  10  -4  208.14    7.52
  -3  10  -4  219.68    7.59
  -3  10  -4  214.45    6.71
  -3  10  -4  219.05    8.08
  -3  10  -5   95.17    5.50
  -3  10  -5  109.09    4.72
  -3  10  -5   93.98    5.08
  -3  10  -5  114.29    5.00
  -3  10  -5   92.33    5.03
  -3  10  -6  129.47    6.81
  -3  10  -6  131.16    6.31
  -3  10  -6  129.57    6.27
  -3  10  -6  143.64    6.67
  -3  10  -7  170.15    6.65
  -3  10  -7  181.90    6.39
  -3  10  -7  113.43    6.80
  -3  10  -7  120.47    6.28
  -3  10  -7  147.13    7.36
  -3  10  -7  121.28    6.42
  -3  10  -8   55.16    3.66
  -3  10  -8   50.13    4.57
  -3  10  -8   64.45    4.06
  -3  10  -8   36.28    4.05
  -3  10  -8   62.68    3.79
  -3  10  -8   40.28    3.73
  -3  10  -9    6.57    1.61
  -3  10  -9    4.90    1.74
  -3  10  -9    6.85    2.28
  -3  10  -9    5.91    1.70
   3  10   9    6.79    1.44
  -3  10  -9    7.76    1.88
  -3  10 -10   42.73    4.25
  -3  10 -10   38.12    3.23
  -3  10 -10   37.19    2.46
  -3  10 -10   45.16    3.11
  -3  10 -10   42.65    2.99
  -3  10 -11   24.83    2.22
  -3  10 -11   24.84    2.10
  -3  10 -11   31.02    3.36
  -3  10 -12   10.91    1.85
   3  11 -13    1.03    0.59
   3  11 -12   77.23    3.05
   3  11 -11   41.33    2.54
   3  11 -11   36.17    2.06
   3  11 -10  237.90    6.94
   3  11 -10  227.37    6.46
  -3  11  10  226.14    6.03
   3  11  -9   71.99    3.91
   3  11  -9   72.92    3.81
  -3  11   9   77.62    3.47
   3  11  -8  116.25    5.08
   3  11  -8  117.54    5.18
  -3  11   8  121.76    4.61
   3  11  -7   56.10    3.55
   3  11  -7   54.91    3.73
  -3  11   7   59.54    3.22
   3  11  -6  113.04    5.41
   3  11  -5   80.04    4.71
   3  11  -4  313.25    9.84
  -3  11   3  217.33    6.74
  -3  11   2  171.34    5.81
   3  11  -2  170.88    6.53
  -3  11   1  582.83   12.72
   3  11  -1  534.96   14.52
  -3  11   0  239.62    7.14
   3  11   0  217.56    8.32
  -3  11   0  237.24    7.02
  -3  11   0  242.88    7.37
  -3  11  -1  548.78   12.86
   3  11   1  648.18   13.43
  -3  11  -1  611.91   13.56
  -3  11  -1  542.59   12.64
  -3  11  -1  603.19   14.04
   3  11   1  587.75   14.67
  -3  11  -1  544.06   12.96
  -3  11  -2  198.66    6.87
  -3  11  -2  189.18    6.65
  -3  11  -2  205.97    7.40
  -3  11  -2  191.34    7.04
  -3  11  -3  408.63   11.08
  -3  11  -3  385.99   10.66
  -3  11  -3  391.71    9.94
  -3  11  -3  413.10   11.72
  -3  11  -3  390.02   11.22
  -3  11  -4   90.88    4.90
  -3  11  -4   95.02    4.65
  -3  11  -4   83.15    4.56
  -3  11  -4   88.77    4.29
  -3  11  -4   85.54    5.14
  -3  11  -4   87.99    5.02
  -3  11  -5  372.52   11.44
  -3  11  -5  444.34   10.97
  -3  11  -5  359.77   10.84
  -3  11  -5  432.34   10.71
  -3  11  -5  392.85   12.25
  -3  11  -5  421.70   11.81
  -3  11  -6  167.67    7.03
  -3  11  -6  163.87    7.91
  -3  11  -6  165.94    7.39
  -3  11  -7  189.98    7.77
  -3  11  -7  292.35    8.34
  -3  11  -7  196.18    9.03
  -3  11  -7  191.24    8.33
  -3  11  -7  277.72    8.82
  -3  11  -8  154.00    6.28
  -3  11  -8  116.11    6.52
  -3  11  -8  116.54    5.80
  -3  11  -8  157.57    5.97
  -3  11  -8  137.26    5.73
  -3  11  -9   64.30    4.86
  -3  11  -9   62.86    3.96
  -3  11  -9   72.02    3.74
  -3  11  -9   83.92    4.21
  -3  11  -9   83.19    4.38
  -3  11 -10   69.09    3.15
  -3  11 -10   78.54    3.80
  -3  11 -10   75.75    3.73
  -3  11 -10   79.75    5.00
  -3  11 -11   20.11    1.90
  -3  11 -11   18.95    1.75
   3  12 -12   32.54    1.80
   3  12 -11   95.52    3.56
   3  12 -11   87.15    3.02
   3  12 -10   78.79    3.60
   3  12 -10   74.07    3.32
  -3  12  10   78.20    3.06
   3  12  -9  144.42    5.37
   3  12  -9  132.00    5.06
  -3  12   9  148.86    4.76
   3  12  -8  155.10    5.86
  -3  12   8  165.38    5.33
   3  12  -7   36.11    3.11
  -3  12   7   32.34    2.41
   3  12  -6   36.77    3.25
   3  12  -5  143.67    6.53
   3  12  -4  445.05   11.45
   3  12  -4  429.74   12.52
   3  12  -3  464.41   12.79
  -3  12   3  498.41   11.66
   3  12  -2  279.60    9.04
  -3  12   2  270.22    7.78
   3  12  -1  177.24    7.83
  -3  12   1  185.29    6.27
  -3  12   0  435.72   10.96
  -3  12   0  473.53   12.34
   3  12   0  447.73   13.30
  -3  12   0  481.40   11.11
  -3  12  -1  152.41    5.83
  -3  12  -1  167.56    6.60
  -3  12  -1  153.65    6.12
  -3  12  -1  158.53    6.15
  -3  12  -2  583.26   14.06
  -3  12  -2  560.52   13.41
  -3  12  -2  599.38   14.82
  -3  12  -2  563.35   14.24
  -3  12  -3  210.91    7.78
  -3  12  -3  208.33    7.26
  -3  12  -3  210.42    6.84
  -3  12  -3  226.64    8.40
  -3  12  -3  214.50    8.18
  -3  12  -4    5.65    1.63
  -3  12  -4    5.63    1.96
  -3  12  -4    9.21    1.81
  -3  12  -4    5.06    1.60
  -3  12  -4    5.42    1.44
  -3  12  -4    6.57    2.11
  -3  12  -5  215.54    8.49
  -3  12  -5  272.55    8.17
  -3  12  -5  213.45    7.71
  -3  12  -5  264.29    8.01
  -3  12  -5  226.09    9.00
  -3  12  -5  260.47    9.18
  -3  12  -6   66.11    4.18
  -3  12  -6   72.24    4.85
  -3  12  -6   70.67    5.16
  -3  12  -7  180.79    6.36
  -3  12  -7  116.82    5.55
  -3  12  -8  152.74    6.19
  -3  12  -8  138.61    5.73
  -3  12  -8  154.03    5.75
  -3  12  -9   43.68    2.88
  -3  12  -9   46.20    3.21
  -3  12  -9   48.20    3.08
  -3  12 -10   33.66    2.12
  -3  12 -10   39.98    2.59
  -3  12 -10   40.88    2.65
  -3  12 -11   13.31    1.39
   3  13 -11   28.84    1.80
   3  13 -11   24.54    1.36
   3  13 -10   16.99    1.66
   3  13 -10   15.78    1.54
  -3  13  10   14.21    1.28
   3  13  -9   98.65    4.14
   3  13  -9   94.05    4.04
  -3  13   9   93.07    3.48
  -3  13   8   96.96    3.81
   3  13  -7   61.13    4.00
  -3  13   7   54.63    3.08
   3  13  -6  227.34    8.22
   3  13  -6  203.91    8.67
   3  13  -5  132.28    5.81
   3  13  -5  133.58    6.47
   3  13  -5  120.61    6.44
   3  13  -4   48.62    3.60
   3  13  -4   48.37    4.02
   3  13  -3   88.62    5.06
   3  13  -3   82.98    5.45
   3  13  -2   81.74    4.72
   3  13  -2   72.99    5.25
  -3  13   2   88.03    4.31
   3  13  -1  272.06    8.77
   3  13  -1  241.57    9.65
  -3  13   1  251.59    7.73
  -3  13   0  350.59    9.65
  -3  13   0  376.27   11.01
   3  13   0  367.01   11.84
  -3  13   0  350.88    9.26
  -3  13  -1  580.66   13.66
  -3  13  -1  649.30   15.15
  -3  13  -1  623.18   14.69
  -3  13  -1  606.19   14.29
  -3  13  -2    0.29    1.16
  -3  13  -2    2.58    1.82
  -3  13  -2    1.04    1.08
   3  13   2    2.27    1.50
  -3  13  -2    2.04    1.48
  -3  13  -3   68.50    3.97
  -3  13  -3   79.91    4.46
  -3  13  -3   74.10    4.76
  -3  13  -3   63.30    4.18
  -3  13  -4  319.18   10.31
  -3  13  -4  357.47    9.76
  -3  13  -4  298.74    9.11
  -3  13  -4  326.90   10.76
  -3  13  -4  345.09    9.29
  -3  13  -4  366.12   11.20
  -3  13  -5   76.15    4.93
  -3  13  -5   93.69    4.72
  -3  13  -5   92.48    4.54
  -3  13  -5   72.72    4.95
  -3  13  -5   91.08    5.35
  -3  13  -5   71.39    4.13
  -3  13  -6   18.33    2.26
  -3  13  -6   20.78    2.82
  -3  13  -6   14.35    1.96
  -3  13  -7   94.04    5.00
  -3  13  -7   98.95    4.53
  -3  13  -8  120.71    5.33
  -3  13  -8  112.22    5.00
  -3  13  -9   27.12    2.41
  -3  13  -9   28.03    2.24
  -3  13 -10   25.32    1.98
  -3  13 -10   20.85    1.52
  -3  13 -11   30.06    1.67
   3  14 -11  129.77    3.45
   3  14 -10  217.84    5.52
   3  14 -10  207.97    5.15
   3  14  -9   46.88    2.67
  -3  14   9   47.02    2.23
   3  14  -8  310.90    8.39
  -3  14   8  306.09    7.21
  -3  14   7   18.71    1.82
   3  14  -6  177.21    6.52
   3  14  -6  186.44    7.26
   3  14  -5   65.17    4.07
   3  14  -4  114.22    5.41
   3  14  -4  104.89    5.73
   3  14  -3  190.49    7.29
   3  14  -3  180.32    8.19
   3  14  -3  194.18    7.65
   3  14  -2   57.83    4.72
   3  14  -2   55.11    3.98
  -3  14   1  253.31    7.78
  -3  14   1  241.57    9.12
   3  14  -1  243.82    9.65
   3  14  -1  254.36    8.47
  -3  14   0   55.48    3.43
  -3  14   0   56.99    4.30
   3  14   0   63.30    4.73
  -3  14   0   56.47    3.21
   3  14   0   63.75    3.99
  -3  14  -1  301.07    8.71
  -3  14  -1  324.60    9.99
  -3  14  -1  304.87    9.06
  -3  14  -2  271.05    9.02
  -3  14  -2  277.31    8.86
  -3  14  -3   87.89    4.34
  -3  14  -3  112.74    5.25
  -3  14  -3  104.54    5.55
  -3  14  -3   95.29    5.26
  -3  14  -4   80.95    5.02
  -3  14  -4   78.64    4.32
  -3  14  -5   21.70    2.97
  -3  14  -5   19.77    2.13
  -3  14  -5   24.70    2.69
  -3  14  -6  229.83    8.41
  -3  14  -7    9.39    2.17
  -3  14  -8   15.17    2.01
  -3  14  -9   21.40    1.78
  -3  14  -9   25.46    2.13
  -3  14 -10   11.38    1.30
  -3  15   9   75.15    2.55
   3  15  -9   92.13    3.30
  -3  15   8   11.41    1.22
   3  15  -8   12.42    1.66
   3  15  -8   12.02    1.53
   3  15  -7  135.50    5.34
   3  15  -7  143.00    5.17
  -3  15   6   74.16    3.32
   3  15  -6   79.69    4.06
   3  15  -5  325.78    9.35
   3  15  -4  230.36    8.93
   3  15  -4  224.88    7.82
  -3  15   3   60.77    4.95
   3  15  -3   60.73    4.73
   3  15  -3   66.75    4.24
  -3  15   2  167.69    7.74
   3  15  -2  168.92    7.90
   3  15  -2  188.90    7.35
   3  15  -1   25.60    3.21
  -3  15   1   25.30    3.29
  -3  15   0  208.27    6.87
  -3  15   0  216.25    8.23
  -3  15  -1   49.47    3.15
  -3  15  -1   58.48    4.14
   3  15   1   52.74    3.28
  -3  15  -2   33.14    2.98
  -3  15  -2   31.73    2.56
  -3  15  -2   39.90    3.41
  -3  15  -3    6.34    1.78
  -3  15  -3    3.48    1.18
  -3  15  -3    2.58    1.69
  -3  15  -4   12.44    2.35
  -3  15  -4   10.65    1.55
  -3  15  -4    9.90    2.07
  -3  15  -5   52.81    3.99
  -3  15  -6   91.21    5.15
  -3  15  -6   98.63    5.11
  -3  15  -7  156.39    6.05
  -3  15  -7  147.91    5.83
  -3  15  -8   18.66    1.94
  -3  15  -9   70.87    3.01
  -3  15  -9   62.01    2.52
   3  16  -8   96.51    3.43
   3  16  -8   93.05    3.50
  -3  16   8   88.05    3.58
   3  16  -7   20.68    2.02
   3  16  -7   20.21    1.82
  -3  16   7   16.87    1.40
   3  16  -6  154.06    5.34
  -3  16   6  139.61    4.34
   3  16  -5  242.87    7.23
  -3  16   5  205.41    5.83
   3  16  -4  120.78    5.95
   3  16  -4  120.07    5.24
   3  16  -3  219.80    8.38
   3  16  -3  225.66    7.56
   3  16  -2   98.63    5.51
   3  16  -2   99.38    5.03
  -3  16   2   85.96    5.31
   3  16  -1  257.64    8.87
   3  16  -1  246.34    8.31
  -3  16   1  231.24    8.58
   3  16   0   31.99    2.98
   3  16   0   30.15    2.92
  -3  16   0   30.72    3.27
  -3  16  -1  139.95    6.04
  -3  16  -1  142.14    5.83
  -3  16  -2    2.12    1.72
   3  16   2    1.63    1.24
  -3  16  -2    1.14    1.58
  -3  16  -3   30.44    2.84
  -3  16  -3   30.51    3.25
  -3  16  -4   61.97    4.44
  -3  16  -4   65.16    4.05
  -3  16  -5  107.28    5.18
  -3  16  -6   57.87    3.59
  -3  16  -6   53.55    3.65
  -3  16  -7    5.73    1.52
  -3  16  -7    6.60    1.53
  -3  16  -8  102.33    3.77
  -3  16  -8   99.00    3.51
   3  17  -7  161.92    4.63
   3  17  -7  162.84    4.29
  -3  17   6   24.86    1.57
   3  17  -6   29.90    2.03
  -3  17   5   26.83    1.76
   3  17  -5   34.35    2.37
  -3  17   5   23.57    2.52
   3  17  -5   31.15    2.63
   3  17  -4  110.28    4.46
  -3  17   4   92.87    4.89
   3  17  -3   15.66    1.98
  -3  17   3   12.13    2.34
  -3  17   2  148.35    6.33
  -3  17   1   18.39    2.55
  -3  17   0   44.87    3.38
  -3  17  -1   45.80    3.35
  -3  17  -2  392.46   10.08
  -3  17  -2  361.31    9.55
  -3  17  -3  163.87    6.41
  -3  17  -3  153.83    5.52
  -3  17  -4   98.50    4.98
  -3  17  -5   43.43    2.44
   3  17   5   49.18    1.83
   3  17   5   41.93    2.11
  -3  17  -6   60.62    3.38
  -3  17  -7   80.22    3.19
  -3  18   5   51.86    2.71
  -3  18   5   54.16    2.09
   3  18  -4   53.57    2.85
  -3  18   4   41.97    2.77
  -3  18   3   75.19    3.82
  -3  18   3   85.70    3.12
  -3  18   2   23.94    2.43
  -3  18   1  126.25    5.10
  -3  18   0    9.02    1.83
  -3  18  -1   13.45    1.90
  -3  18  -2   28.18    2.31
  -3  18  -4   72.12    3.49
  -3  18  -4   48.27    2.61
  -3  18  -5   62.60    3.05
  -3  19   1   42.32    2.39
  -3  19   1   48.96    2.16
  -3  19   0   84.76    3.23
  -3  19  -2  161.35    4.73
   4 -18  -5    3.25    0.78
  -4 -18   4   32.17    1.68
   4 -18  -4   29.46    1.57
   4 -18  -4   29.01    1.57
   4 -18  -3    3.75    0.95
   4 -18  -2   10.86    1.49
  -4 -18   1   10.76    1.30
   4 -18  -1   10.13    1.55
  -4 -18   0   29.57    2.01
  -4 -18   0   36.27    2.14
   4 -18   0   32.46    2.41
  -4 -18  -1   21.15    1.83
  -4 -18  -1   22.16    1.78
  -4 -18  -2   35.29    2.14
   4 -18   2   44.57    2.77
  -4 -18  -3   41.00    2.20
  -4 -18  -3   42.16    2.28
  -4 -18  -4  148.58    4.11
  -4 -18  -4  179.00    4.48
   4 -17  -7    5.85    0.89
   4 -17  -5   13.90    1.25
   4 -17  -5   13.03    1.23
   4 -17  -4  246.85    6.24
   4 -17  -3   22.50    2.08
  -4 -17   2  272.02    6.97
   4 -17  -2  239.29    7.01
  -4 -17   1   26.51    2.29
  -4 -17   1   27.94    2.23
   4 -17  -1   33.48    2.85
  -4 -17   0  131.61    5.03
  -4 -17   0  138.77    5.04
  -4 -17  -1   32.20    2.61
  -4 -17  -1   37.70    2.68
  -4 -17  -2  174.04    5.74
  -4 -17  -2  152.95    5.24
  -4 -17  -3    6.33    1.42
  -4 -17  -3    3.21    1.21
  -4 -17  -3    3.25    1.19
  -4 -17  -4    8.40    1.45
  -4 -17  -4    7.26    1.33
  -4 -17  -5   62.56    2.96
  -4 -17  -5   58.43    2.63
  -4 -17  -6   43.60    2.23
   4 -16  -8   67.91    2.66
   4 -16  -7   46.33    2.00
   4 -16  -7   55.31    2.76
   4 -16  -6   86.54    2.97
   4 -16  -6   95.00    3.20
   4 -16  -5   14.28    1.60
   4 -16  -4   29.39    2.42
  -4 -16   3   30.12    2.36
   4 -16  -3   34.66    2.84
  -4 -16   2  142.73    5.26
  -4 -16   1   19.51    2.18
  -4 -16   1   22.73    2.42
  -4 -16   0  154.28    5.91
  -4 -16   0  149.14    5.97
  -4 -16  -1   16.38    2.17
  -4 -16  -1   17.21    2.32
  -4 -16  -1   18.48    2.24
  -4 -16  -2  156.00    6.04
  -4 -16  -2  138.16    5.57
  -4 -16  -3   58.88    3.68
  -4 -16  -3   57.68    3.58
  -4 -16  -3   53.51    3.41
  -4 -16  -4  102.77    4.50
  -4 -16  -4  102.15    4.72
  -4 -16  -4   91.88    4.30
  -4 -16  -4   93.70    4.34
  -4 -16  -5   20.10    2.03
  -4 -16  -5   20.16    1.96
  -4 -16  -5   23.16    2.31
  -4 -16  -6  107.16    3.96
  -4 -16  -6   87.14    3.42
   4 -15  -9   31.86    1.87
   4 -15  -8  137.11    4.25
   4 -15  -8  127.50    4.36
   4 -15  -7   46.53    2.42
   4 -15  -7   41.18    2.03
   4 -15  -6  180.60    5.29
   4 -15  -5   13.55    1.84
  -4 -15   4  446.17   10.08
   4 -15  -4  355.48    9.66
  -4 -15   3   30.33    2.56
  -4 -15   2  343.92    9.47
  -4 -15   2  326.24    9.19
  -4 -15   1   20.26    2.50
  -4 -15   1   19.59    2.42
  -4 -15   1   20.94    2.37
  -4 -15   0   91.31    4.96
  -4 -15   0   91.30    4.81
  -4 -15   0   95.43    4.85
  -4 -15  -1  135.80    6.17
  -4 -15  -1  139.51    5.99
  -4 -15  -1  134.24    5.97
  -4 -15  -2   13.70    2.23
  -4 -15  -2   14.45    2.25
  -4 -15  -3    8.03    1.89
  -4 -15  -3    6.38    1.81
  -4 -15  -3    5.38    1.79
  -4 -15  -4   38.05    3.27
  -4 -15  -4   36.37    3.08
  -4 -15  -4   35.51    3.07
  -4 -15  -5   57.88    3.62
  -4 -15  -5   56.37    3.45
  -4 -15  -6   32.54    2.63
  -4 -15  -6   32.24    2.41
  -4 -15  -7   63.97    3.23
  -4 -15  -7   49.77    2.51
  -4 -15  -8   42.54    2.55
  -4 -15  -8   44.66    2.47
  -4 -15  -9   22.40    1.50
  -4 -15  -9   23.72    1.41
  -4 -15  -9   24.10    1.53
   4 -14 -10  171.76    4.53
   4 -14 -10  162.91    4.54
   4 -14  -9    7.14    1.24
   4 -14  -9    8.10    1.34
   4 -14  -8  173.09    5.80
   4 -14  -8  152.69    4.69
   4 -14  -7   26.57    1.93
   4 -14  -7   38.97    3.00
   4 -14  -6   14.37    1.74
   4 -14  -6   15.51    2.16
   4 -14  -5   39.98    2.98
  -4 -14   4   19.52    2.16
  -4 -14   3   16.14    2.39
  -4 -14   3   22.19    2.39
  -4 -14   2    7.75    1.83
  -4 -14   2    6.47    1.69
  -4 -14   2    6.98    1.81
  -4 -14   1   36.75    3.25
  -4 -14   1   45.83    3.41
  -4 -14   1   42.13    3.37
  -4 -14   1   40.25    3.47
  -4 -14   0  140.36    6.20
  -4 -14   0  155.23    6.45
  -4 -14   0  167.32    6.72
  -4 -14   0  154.44    6.75
  -4 -14  -1   24.23    2.63
  -4 -14  -1   32.31    3.18
  -4 -14  -1   28.27    3.00
  -4 -14  -1   28.66    3.16
  -4 -14  -2  169.75    6.98
  -4 -14  -2  178.37    7.28
  -4 -14  -3   29.13    3.06
  -4 -14  -3   30.22    3.19
  -4 -14  -3   29.73    3.16
  -4 -14  -4  137.61    6.14
  -4 -14  -4  138.45    6.17
  -4 -14  -5  143.37    5.94
  -4 -14  -6  218.75    7.34
  -4 -14  -6  198.15    6.64
  -4 -14  -7   58.96    3.95
  -4 -14  -7   55.31    3.45
  -4 -14  -8  161.14    5.43
  -4 -14  -8  154.98    5.80
  -4 -14  -9   22.52    1.95
  -4 -14  -9   21.25    1.74
  -4 -14  -9   23.12    1.86
  -4 -14 -10   11.20    1.11
   4 -13 -11    0.94    0.68
   4 -13 -11    1.07    0.71
   4 -13 -10    9.20    1.30
   4 -13 -10   10.69    1.53
   4 -13  -9   81.29    3.82
   4 -13  -9   87.48    4.30
   4 -13  -8   47.25    2.73
   4 -13  -8   63.64    3.95
   4 -13  -7  208.61    6.08
   4 -13  -7  265.64    8.68
   4 -13  -6  466.58   10.92
  -4 -13   6  462.40    9.72
  -4 -13   5  282.34    7.86
  -4 -13   5  240.86    7.40
   4 -13  -5  285.23    8.99
   4 -13  -5  234.01    7.55
  -4 -13   4  449.19   10.43
  -4 -13   4  410.07   10.58
  -4 -13   3  205.74    6.83
  -4 -13   3  179.22    6.48
  -4 -13   2  412.29   10.44
  -4 -13   2  393.50   10.69
  -4 -13   1  266.30    7.50
  -4 -13   1  251.50    8.80
  -4 -13   1  284.37    8.88
  -4 -13   1  294.77    9.44
  -4 -13   1  307.52    9.19
  -4 -13   0  121.30    5.74
  -4 -13   0  130.29    5.93
  -4 -13   0  131.37    6.25
  -4 -13   0  139.54    6.19
  -4 -13  -1   29.96    2.91
  -4 -13  -1   26.10    3.12
  -4 -13  -1   25.79    2.91
  -4 -13  -1   30.47    3.10
  -4 -13  -2   80.47    4.98
  -4 -13  -2   79.59    4.86
  -4 -13  -2   76.50    4.97
  -4 -13  -3   69.43    4.56
  -4 -13  -3   72.04    4.85
  -4 -13  -3   73.38    4.93
  -4 -13  -3   64.87    4.44
  -4 -13  -4   81.67    5.26
  -4 -13  -4   84.88    4.91
  -4 -13  -5  251.49    8.38
  -4 -13  -6   63.12    4.04
  -4 -13  -6   58.91    3.73
  -4 -13  -6   64.70    4.50
  -4 -13  -6   65.88    4.24
  -4 -13  -7   37.75    2.72
  -4 -13  -7   46.96    3.72
  -4 -13  -7   46.16    3.40
  -4 -13  -8    8.61    1.85
  -4 -13  -8    8.57    1.73
  -4 -13  -8    6.05    1.16
  -4 -13  -9   59.73    3.27
  -4 -13  -9   57.82    3.46
  -4 -13 -10    2.68    0.91
  -4 -13 -10    2.63    1.02
  -4 -13 -10    3.96    1.09
  -4 -13 -11    4.49    0.82
   4 -12 -12   36.71    1.65
   4 -12 -12   39.76    2.05
   4 -12 -11   28.37    1.94
   4 -12 -11   31.59    2.36
   4 -12 -10  115.39    4.44
   4 -12 -10  116.17    5.08
   4 -12  -9   21.92    2.30
   4 -12  -9   20.70    1.81
   4 -12  -8   90.44    4.06
   4 -12  -8  107.40    5.59
   4 -12  -7   21.23    1.95
   4 -12  -7   23.75    2.91
  -4 -12   7   21.44    2.06
   4 -12  -6   80.05    3.93
   4 -12  -6   84.86    5.04
  -4 -12   6   82.00    4.00
  -4 -12   6   77.69    3.33
  -4 -12   5   12.70    1.75
   4 -12  -5   11.33    2.02
  -4 -12   5   11.83    1.77
   4 -12  -4   17.83    2.26
  -4 -12   4   17.77    2.12
  -4 -12   4   17.31    1.99
  -4 -12   3   32.26    2.77
  -4 -12   3   37.14    2.94
  -4 -12   3   29.80    2.62
  -4 -12   2   60.37    3.19
  -4 -12   2   58.13    4.13
  -4 -12   2   66.73    3.92
  -4 -12   2   83.47    4.52
  -4 -12   2   82.61    4.37
  -4 -12   1  178.34    7.16
  -4 -12   1  183.87    6.88
  -4 -12   1  201.21    7.53
  -4 -12   0  163.72    6.62
  -4 -12   0  158.34    6.54
  -4 -12   0  164.77    6.98
  -4 -12   0  176.83    6.96
  -4 -12  -1  380.56   11.05
  -4 -12  -1  384.88   10.74
  -4 -12  -1  382.92   11.26
  -4 -12  -1  397.69   11.60
  -4 -12  -2  104.39    5.50
  -4 -12  -2  109.08    5.72
  -4 -12  -2  103.55    5.08
  -4 -12  -2  110.58    5.83
  -4 -12  -3  139.42    6.70
  -4 -12  -3  122.18    6.08
  -4 -12  -3  140.26    5.56
  -4 -12  -3  128.45    6.10
  -4 -12  -4    1.70    1.62
  -4 -12  -4    2.42    1.27
  -4 -12  -4    1.55    1.38
  -4 -12  -5   48.35    3.42
  -4 -12  -5   42.58    3.51
  -4 -12  -5   44.68    3.23
  -4 -12  -5   48.42    3.96
  -4 -12  -5   47.63    4.10
  -4 -12  -6   69.93    4.93
  -4 -12  -6   72.89    4.19
  -4 -12  -6   81.13    4.79
  -4 -12  -6   90.26    4.50
  -4 -12  -6   75.27    4.46
  -4 -12  -6   82.32    5.13
  -4 -12  -6   72.50    4.18
  -4 -12  -7   74.82    4.17
  -4 -12  -7   91.14    4.84
  -4 -12  -7   98.55    4.60
  -4 -12  -7   93.71    5.33
  -4 -12  -7   74.21    3.93
  -4 -12  -8   71.60    4.46
  -4 -12  -8   69.48    4.06
  -4 -12  -8   53.22    3.32
  -4 -12  -8   53.78    2.95
  -4 -12  -9   24.63    2.40
  -4 -12  -9   25.66    2.62
  -4 -12 -10   70.63    3.50
  -4 -12 -10   73.59    3.66
  -4 -12 -11   19.29    1.34
   4 -11 -13   28.74    1.61
  -4 -11  13   24.76    1.45
   4 -11 -12   58.44    2.46
   4 -11 -12   64.23    3.14
   4 -11 -11   27.47    2.11
   4 -11 -11   32.59    2.67
   4 -11 -10    3.28    1.32
   4 -11  -9  245.53    7.76
   4 -11  -9  238.10    6.73
  -4 -11   8   51.55    2.98
   4 -11  -8   52.88    3.21
   4 -11  -7  155.03    5.21
  -4 -11   7  155.54    4.77
  -4 -11   7  159.63    5.49
  -4 -11   6   37.47    2.73
   4 -11  -6   34.76    2.61
  -4 -11   5  642.74   14.33
  -4 -11   5  798.41   15.41
   4 -11  -4  200.82    7.32
  -4 -11   4  195.58    6.60
  -4 -11   3  416.54    9.99
  -4 -11   3  523.06   11.80
  -4 -11   3  531.15   11.48
  -4 -11   3  450.44   11.22
  -4 -11   2   75.84    3.55
  -4 -11   2   82.44    4.24
  -4 -11   1 1024.40   21.05
  -4 -11   1 1008.48   20.30
  -4 -11   1 1068.62   20.74
  -4 -11   0   16.08    2.21
  -4 -11   0   20.15    2.44
  -4 -11   0   16.90    2.44
  -4 -11  -1  176.56    7.04
  -4 -11  -1  184.97    7.05
  -4 -11  -1  181.74    6.71
  -4 -11  -1  185.01    7.25
  -4 -11  -2   53.19    3.30
  -4 -11  -2   47.56    3.65
  -4 -11  -2   51.96    3.95
  -4 -11  -2   49.31    3.81
  -4 -11  -3  143.60    5.75
  -4 -11  -3  143.33    6.30
  -4 -11  -3  146.03    5.75
  -4 -11  -3  150.22    6.82
  -4 -11  -3  135.27    6.31
  -4 -11  -4   12.46    1.94
  -4 -11  -4   15.28    2.41
  -4 -11  -4   15.38    2.46
  -4 -11  -4   14.21    2.28
  -4 -11  -4   15.82    2.10
  -4 -11  -5   20.65    2.44
  -4 -11  -5   22.46    2.84
  -4 -11  -5   20.52    2.75
  -4 -11  -5   23.29    2.72
  -4 -11  -5   27.71    2.70
  -4 -11  -5   25.93    2.93
  -4 -11  -6   28.84    3.00
  -4 -11  -6   37.93    3.53
  -4 -11  -6   33.81    3.47
  -4 -11  -6   28.20    2.77
  -4 -11  -6   35.89    3.01
  -4 -11  -6   28.91    2.96
  -4 -11  -7   36.52    3.29
  -4 -11  -7   33.21    3.36
  -4 -11  -7   25.69    3.20
  -4 -11  -7   29.76    2.62
  -4 -11  -7   38.74    3.13
  -4 -11  -8    3.82    1.61
  -4 -11  -8    3.55    1.44
  -4 -11  -8    3.08    1.17
  -4 -11  -8    2.81    1.55
  -4 -11  -9    7.30    1.64
  -4 -11  -9   10.12    1.93
  -4 -11  -9    6.60    1.74
  -4 -11 -10   35.60    2.64
  -4 -11 -10   35.08    2.50
  -4 -11 -10   37.04    2.89
  -4 -11 -10   35.34    2.72
  -4 -11 -10   30.38    2.40
  -4 -11 -11    4.34    0.99
  -4 -11 -11    5.35    1.03
   4 -10 -13  241.93    6.09
  -4 -10  13  207.26    5.33
   4 -10 -12   70.01    2.97
   4 -10 -11   11.46    1.62
   4 -10 -10  264.77    7.80
   4 -10  -9  188.51    6.01
  -4 -10   9  184.06    7.00
   4 -10  -9  204.08    7.06
   4 -10  -8  115.68    4.80
  -4 -10   8  126.61    4.74
  -4 -10   8  111.96    3.83
  -4 -10   7   87.14    4.80
  -4 -10   7   97.05    3.70
  -4 -10   7   93.40    4.11
  -4 -10   6   59.48    3.91
  -4 -10   6   71.04    3.58
   4 -10  -6   60.10    3.29
  -4 -10   5   28.61    2.68
  -4 -10   5   40.17    2.75
  -4 -10   4   82.05    4.29
  -4 -10   4   86.39    3.60
  -4 -10   3   50.07    3.08
  -4 -10   3   45.01    2.61
  -4 -10   3   42.48    2.98
  -4 -10   2    3.81    1.08
  -4 -10   2    4.21    1.22
  -4 -10   2    6.01    1.61
  -4 -10   1  108.04    5.08
  -4 -10   1  104.92    4.70
  -4 -10   1   98.47    4.02
  -4 -10   0   70.70    3.99
  -4 -10   0   68.24    3.99
  -4 -10   0   72.75    4.10
  -4 -10   0   74.11    4.19
  -4 -10   0   61.22    3.22
  -4 -10  -1  202.73    6.75
  -4 -10  -1  181.69    6.00
  -4 -10  -1  193.96    7.02
  -4 -10  -1  191.97    6.93
  -4 -10  -2   63.11    4.10
  -4 -10  -2   69.84    3.89
  -4 -10  -2   63.12    4.08
  -4 -10  -2   63.31    3.99
  -4 -10  -2   62.99    3.53
  -4 -10  -3  557.83   12.97
  -4 -10  -3  552.99   13.77
  -4 -10  -3  588.01   14.37
  -4 -10  -3  531.83   13.59
  -4 -10  -3  563.50   13.74
  -4 -10  -3  585.20   13.16
  -4 -10  -4  239.69    8.39
  -4 -10  -4  233.68    8.55
  -4 -10  -4  223.17    7.93
  -4 -10  -4  255.09    7.94
  -4 -10  -5   54.83    4.01
  -4 -10  -5   56.75    4.28
  -4 -10  -5   54.11    3.72
  -4 -10  -5   55.57    3.66
  -4 -10  -5   53.52    3.83
  -4 -10  -6   35.62    3.53
  -4 -10  -6   29.96    3.19
  -4 -10  -6   28.42    2.68
  -4 -10  -6   36.69    3.05
  -4 -10  -6   32.50    3.04
  -4 -10  -7   70.70    5.10
  -4 -10  -7   88.52    5.24
  -4 -10  -7   91.57    4.75
  -4 -10  -7   69.80    3.87
  -4 -10  -7   84.93    4.79
  -4 -10  -8    1.36    1.37
  -4 -10  -8    2.27    1.55
  -4 -10  -8    1.83    1.05
  -4 -10  -8    0.62    1.46
  -4 -10  -8    2.25    1.43
  -4 -10  -9   63.80    4.08
  -4 -10  -9   67.80    3.98
  -4 -10  -9   65.29    4.29
  -4 -10 -10    8.40    1.63
  -4 -10 -10    9.55    1.79
  -4 -10 -10    9.16    1.81
  -4 -10 -11   59.06    3.24
  -4 -10 -11   53.49    2.74
  -4 -10 -12    2.22    0.98
  -4 -10 -12    1.64    0.80
   4  -9 -14   28.32    1.69
   4  -9 -13   15.30    1.27
   4  -9 -12    5.50    1.18
  -4  -9  11   94.44    4.67
   4  -9 -11  106.57    4.43
  -4  -9  10   20.90    2.48
   4  -9 -10   23.95    2.45
  -4  -9   9  132.02    4.82
   4  -9  -9  123.98    4.82
   4  -9  -9  123.39    5.49
   4  -9  -8   63.09    3.54
  -4  -9   8   56.72    4.10
  -4  -9   8   63.66    2.90
  -4  -9   7  470.41    9.99
  -4  -9   7  487.30   10.70
   4  -9  -6   14.91    1.66
  -4  -9   6   11.19    1.92
  -4  -9   6   11.56    1.63
  -4  -9   6   11.53    1.37
  -4  -9   5  737.11   14.14
  -4  -9   5  715.66   16.32
  -4  -9   4   16.48    1.81
  -4  -9   4   16.96    2.08
  -4  -9   4   17.08    1.63
  -4  -9   3  892.21   17.02
  -4  -9   3  902.67   17.70
  -4  -9   3  852.14   16.04
  -4  -9   2   83.67    3.99
  -4  -9   2   81.16    3.82
  -4  -9   2   80.50    3.47
  -4  -9   2   86.47    3.97
  -4  -9   1  513.40   11.70
  -4  -9   1  492.96   10.79
  -4  -9   0   83.66    4.10
  -4  -9   0   82.08    4.12
  -4  -9   0   86.86    4.29
  -4  -9   0   72.03    3.42
  -4  -9  -1  486.99   11.16
  -4  -9  -1  481.69   11.64
  -4  -9  -1  488.87   11.70
  -4  -9  -2   33.97    3.03
  -4  -9  -2   45.52    2.97
  -4  -9  -2   35.15    2.82
  -4  -9  -2   42.36    3.12
  -4  -9  -2   46.28    3.28
  -4  -9  -2   39.82    2.74
  -4  -9  -3  334.25    9.63
  -4  -9  -3  359.27    9.36
  -4  -9  -3  333.00    9.70
  -4  -9  -3  321.21    9.41
  -4  -9  -3  335.36    9.93
  -4  -9  -4   14.33    1.96
  -4  -9  -4   14.28    2.10
  -4  -9  -4   14.68    2.28
  -4  -9  -4   12.85    2.06
  -4  -9  -5   97.87    4.77
  -4  -9  -5   89.58    4.71
  -4  -9  -5   82.53    4.40
  -4  -9  -5   84.37    5.12
  -4  -9  -5   90.10    4.94
  -4  -9  -6   31.61    3.05
  -4  -9  -6   41.51    3.24
  -4  -9  -6   35.15    3.11
  -4  -9  -6   37.19    3.02
  -4  -9  -6   32.46    3.18
  -4  -9  -6   33.04    3.41
  -4  -9  -7   22.60    2.73
  -4  -9  -7   26.09    2.75
  -4  -9  -7   21.86    2.29
  -4  -9  -7   25.41    2.97
  -4  -9  -8   32.64    3.11
  -4  -9  -8   32.57    3.01
  -4  -9  -8   27.61    2.31
  -4  -9  -8   32.88    3.30
  -4  -9  -9   26.74    2.76
  -4  -9  -9   27.86    3.02
  -4  -9  -9   21.31    2.63
  -4  -9 -10   30.86    2.98
  -4  -9 -10   29.91    2.80
  -4  -9 -10   28.49    2.56
  -4  -9 -11   60.12    3.48
  -4  -9 -11   52.16    2.90
  -4  -9 -12    4.47    0.91
  -4  -9 -12    5.12    1.29
  -4  -9 -13    7.48    1.14
  -4  -9 -13    6.95    1.07
  -4  -9 -13    7.30    0.96
  -4  -8  13  132.01    4.47
  -4  -8  13  128.01    4.53
   4  -8 -13  142.07    4.11
  -4  -8  12    9.54    1.68
  -4  -8  12   11.60    1.89
   4  -8 -12    9.92    1.51
  -4  -8  11  402.24   11.35
  -4  -8  11  388.10   10.72
   4  -8 -11  426.97   10.19
   4  -8 -10   82.68    4.28
  -4  -8  10   82.95    3.85
  -4  -8  10   81.60    4.66
  -4  -8   9   44.51    2.81
   4  -8  -9   44.62    2.84
   4  -8  -9   45.30    3.29
  -4  -8   9   37.49    2.24
  -4  -8   9   44.20    3.46
  -4  -8   8  175.93    5.66
   4  -8  -8  175.55    5.98
  -4  -8   8  171.22    5.12
  -4  -8   7  224.53    6.10
  -4  -8   7  224.39    6.48
  -4  -8   6   76.32    4.54
  -4  -8   6   86.33    3.46
  -4  -8   5  150.14    4.69
  -4  -8   5  153.89    5.17
  -4  -8   5  138.27    5.86
  -4  -8   4    6.78    1.27
  -4  -8   4    7.45    1.14
  -4  -8   4    4.02    1.22
  -4  -8   3    8.73    1.32
  -4  -8   3    8.36    1.16
  -4  -8   3   10.72    1.61
  -4  -8   2   25.41    2.02
  -4  -8   1   40.07    2.76
  -4  -8   0  230.61    7.00
  -4  -8   0  259.79    7.21
  -4  -8  -1  977.87   18.47
  -4  -8  -1  874.33   17.06
  -4  -8  -1  954.10   18.17
  -4  -8  -1  884.66   17.67
  -4  -8  -1 1004.84   17.95
  -4  -8  -2   65.35    3.37
  -4  -8  -2   66.70    3.86
  -4  -8  -2   66.69    3.73
  -4  -8  -3  548.59   13.02
  -4  -8  -3  580.66   13.13
  -4  -8  -3  537.05   12.58
  -4  -8  -4   82.83    4.35
  -4  -8  -4   91.85    4.41
  -4  -8  -4   84.98    4.40
  -4  -8  -5  803.26   17.09
  -4  -8  -5  816.80   17.45
  -4  -8  -5  814.16   17.78
  -4  -8  -6   59.79    3.63
  -4  -8  -6   66.26    4.12
  -4  -8  -6   69.27    4.09
  -4  -8  -6   56.18    3.76
  -4  -8  -6   62.42    4.12
  -4  -8  -7   15.84    1.94
  -4  -8  -7   15.13    2.32
  -4  -8  -7   12.57    2.10
  -4  -8  -7   19.69    2.54
  -4  -8  -8  149.85    6.36
  -4  -8  -8  144.21    6.54
  -4  -8  -8  152.82    6.48
  -4  -8  -9   66.52    4.19
  -4  -8  -9   59.96    4.20
  -4  -8  -9   59.31    4.16
  -4  -8 -10   26.46    2.80
  -4  -8 -10   28.47    2.88
  -4  -8 -10   23.00    2.40
  -4  -8 -11    2.32    1.46
  -4  -8 -11    1.42    1.13
  -4  -8 -12    1.94    1.25
  -4  -8 -12    2.14    0.87
  -4  -8 -13    1.58    0.92
  -4  -8 -13    3.17    1.04
  -4  -7  14   40.25    2.30
  -4  -7  14   38.04    2.04
  -4  -7  13    2.58    1.20
  -4  -7  13    1.22    1.17
   4  -7 -13    1.13    0.81
   4  -7 -12   14.94    1.74
  -4  -7  12   13.72    2.10
   4  -7 -11  170.32    5.94
  -4  -7  11  175.17    7.01
  -4  -7  10   50.69    3.01
   4  -7 -10   59.73    4.07
   4  -7 -10   48.44    3.26
  -4  -7  10   53.56    3.98
  -4  -7   9  262.49    8.66
   4  -7  -9  288.60    8.52
  -4  -7   9  267.80    6.81
  -4  -7   9  290.55    7.63
  -4  -7   8  196.82    5.50
  -4  -7   8  199.31    5.92
  -4  -7   7  865.02   15.16
  -4  -7   7  845.01   15.49
  -4  -7   6  227.40    5.98
  -4  -7   6  232.04    6.25
  -4  -7   5  466.26    9.69
  -4  -7   5  492.44   10.30
  -4  -7   4  169.53    4.87
  -4  -7   4  162.65    5.93
  -4  -7   4  162.19    5.04
  -4  -7   4  150.94    4.66
  -4  -7   3 1248.32   21.28
  -4  -7   3 1213.18   20.18
  -4  -7   2   88.43    2.83
  -4  -7   1 2319.42   34.88
  -4  -7   0  269.63    7.12
  -4  -7  -1 1058.68   18.23
  -4  -7  -1  949.91   15.94
  -4  -7  -2   40.21    2.61
  -4  -7  -2   45.03    2.68
  -4  -7  -3  406.09   10.38
  -4  -7  -3  387.29    9.77
  -4  -7  -4  255.83    7.79
  -4  -7  -4  248.61    7.61
  -4  -7  -4  258.42    6.76
  -4  -7  -4  270.93    7.82
  -4  -7  -5  118.06    5.02
  -4  -7  -5  117.56    5.15
  -4  -7  -5  112.76    4.54
  -4  -7  -5  129.35    5.34
  -4  -7  -5  119.54    5.21
  -4  -7  -6  146.79    5.90
  -4  -7  -6  125.88    5.40
  -4  -7  -6  124.37    5.60
  -4  -7  -6  122.35    5.07
  -4  -7  -6  139.90    5.91
  -4  -7  -6  122.85    5.10
  -4  -7  -7   42.75    3.17
  -4  -7  -7   49.59    3.57
  -4  -7  -7   42.12    2.89
  -4  -7  -7   49.33    3.69
  -4  -7  -7   48.16    3.53
  -4  -7  -7   44.46    3.51
  -4  -7  -8    2.86    1.14
  -4  -7  -8    2.27    1.37
  -4  -7  -8    3.85    1.74
  -4  -7  -8    3.92    1.60
  -4  -7  -8    4.04    1.76
  -4  -7  -8    3.40    1.65
  -4  -7  -9   21.79    2.76
  -4  -7  -9   24.80    2.87
  -4  -7  -9   23.58    2.81
  -4  -7  -9   24.13    3.18
  -4  -7  -9   25.36    2.84
  -4  -7 -10   35.87    3.23
  -4  -7 -10   34.67    2.94
  -4  -7 -10   34.57    3.12
  -4  -7 -10   34.51    3.64
  -4  -7 -10   32.31    3.15
  -4  -7 -11    9.39    1.99
  -4  -7 -11    7.11    1.75
  -4  -7 -11    7.41    1.56
   4  -7  12   12.05    1.50
  -4  -7 -12   12.94    1.48
  -4  -7 -12   14.81    2.04
  -4  -7 -13   32.83    2.39
  -4  -7 -13   29.33    2.21
  -4  -6  14   36.11    2.37
  -4  -6  14   37.08    2.50
   4  -6 -13  172.63    5.07
  -4  -6  13  178.86    6.44
   4  -6 -12  112.98    4.45
  -4  -6  12  109.26    5.20
   4  -6 -11   50.96    3.20
   4  -6 -11   55.87    3.90
  -4  -6  11   44.47    3.59
  -4  -6  11   45.72    2.92
  -4  -6  11   54.70    4.07
  -4  -6  10   87.11    3.51
  -4  -6  10   89.29    4.90
  -4  -6  10   94.50    5.14
  -4  -6  10   87.28    5.32
  -4  -6  10   92.86    4.10
   4  -6 -10   96.20    4.49
  -4  -6   9  286.70    7.13
  -4  -6   9  271.52    8.93
  -4  -6   9  283.94    9.15
  -4  -6   9  277.12    9.70
  -4  -6   9  295.31    7.72
   4  -6  -9  297.06    8.46
  -4  -6   8    9.20    2.00
  -4  -6   8   11.76    1.95
  -4  -6   8   14.22    1.65
  -4  -6   8   13.59    1.50
  -4  -6   8   12.34    1.93
  -4  -6   7  354.52    9.83
  -4  -6   7  338.93   10.32
  -4  -6   7  387.01    8.63
  -4  -6   7  390.74    8.43
  -4  -6   7  334.52    9.49
  -4  -6   6   27.49    2.31
  -4  -6   6   25.98    1.92
  -4  -6   6   27.45    2.24
  -4  -6   6   27.08    1.91
  -4  -6   6   28.27    1.89
  -4  -6   5  114.43    4.08
  -4  -6   5  121.07    3.96
  -4  -6   4  191.69    5.27
  -4  -6   4  171.84    5.12
   4  -6  -3    9.21    0.85
  -4  -6   3   17.21    1.39
  -4  -6   2  448.25    8.66
  -4  -6   1  674.53   11.71
  -4  -6   0  205.03    4.61
  -4  -6  -1  457.79    9.38
  -4  -6  -1  410.12    8.06
  -4  -6  -2  126.10    4.29
  -4  -6  -3  620.15   11.95
  -4  -6  -4  173.92    5.44
  -4  -6  -4  166.19    5.72
  -4  -6  -4  174.40    6.28
  -4  -6  -5  904.41   18.07
  -4  -6  -5  856.91   17.37
  -4  -6  -5  876.50   17.51
  -4  -6  -5  894.98   17.26
  -4  -6  -5  881.38   18.55
  -4  -6  -5  860.56   17.50
  -4  -6  -6   68.48    3.87
  -4  -6  -6   87.81    4.49
  -4  -6  -6   78.15    3.90
  -4  -6  -6   90.90    4.71
  -4  -6  -6   72.24    4.04
  -4  -6  -6   67.30    3.93
  -4  -6  -7  334.60    9.99
  -4  -6  -7  395.44   10.64
  -4  -6  -7  335.07    8.80
  -4  -6  -7  376.61   10.56
  -4  -6  -7  339.77   10.20
  -4  -6  -7  341.31    9.97
  -4  -6  -8   59.00    4.09
  -4  -6  -8   64.86    4.32
  -4  -6  -8   64.87    4.17
  -4  -6  -8   70.21    4.38
  -4  -6  -8   61.99    4.31
  -4  -6  -9  126.59    6.01
  -4  -6  -9  117.54    5.99
  -4  -6  -9  123.02    5.81
  -4  -6  -9  113.23    6.04
  -4  -6 -10   53.60    3.96
  -4  -6 -10   50.35    3.43
  -4  -6 -10   50.11    4.00
  -4  -6 -10   53.14    3.76
  -4  -6 -10   54.83    4.17
  -4  -6 -11   35.48    3.37
  -4  -6 -11   31.50    2.57
  -4  -6 -11   36.61    3.22
   4  -6  12   16.31    1.86
  -4  -6 -12   18.45    2.30
  -4  -6 -12   18.02    2.34
  -4  -6 -12   13.80    1.61
  -4  -6 -12   17.66    2.33
  -4  -6 -13   11.02    1.58
   4  -6  13   11.63    1.36
  -4  -6 -13   13.68    1.77
  -4  -5  15    1.79    0.71
  -4  -5  15    2.19    0.91
  -4  -5  14    2.72    1.22
  -4  -5  13    5.14    1.67
  -4  -5  12   38.01    3.44
  -4  -5  12   37.16    3.31
   4  -5 -12   33.59    2.52
  -4  -5  12   39.99    3.50
  -4  -5  11  147.85    6.77
  -4  -5  11  116.67    5.80
  -4  -5  11  135.25    6.31
  -4  -5  11  123.44    6.34
  -4  -5  11  110.27    4.65
   4  -5 -11  127.76    5.06
   4  -5 -11  152.04    6.46
  -4  -5  10   41.44    2.49
  -4  -5  10   41.55    3.55
  -4  -5  10   42.50    3.85
  -4  -5  10   46.59    3.77
   4  -5 -10   50.54    3.81
  -4  -5  10   46.17    2.90
   4  -5 -10   41.19    2.97
  -4  -5   9  171.72    5.20
  -4  -5   9  157.15    6.65
  -4  -5   9  161.50    6.73
  -4  -5   9  157.08    7.11
  -4  -5   9  175.08    5.61
   4  -5  -9  161.54    5.86
  -4  -5   8  200.80    7.20
  -4  -5   8  199.03    7.67
  -4  -5   8  196.98    5.82
  -4  -5   8  203.52    5.67
  -4  -5   8  197.70    7.24
  -4  -5   7  536.98   12.99
  -4  -5   7  517.02   13.47
  -4  -5   7  600.90   11.56
  -4  -5   7  613.76   11.53
  -4  -5   7  548.65   13.07
  -4  -5   6  316.73    9.38
  -4  -5   6  335.25    7.65
  -4  -5   6  340.11    8.95
  -4  -5   6  351.21    7.71
  -4  -5   6  367.79    8.00
  -4  -5   5  269.72    6.60
  -4  -5   5  256.23    7.01
  -4  -5   4  709.96   13.45
  -4  -5   3 1667.33   26.76
   4  -5  -2  704.31   11.27
  -4  -5   2  914.63   13.65
  -4  -5   1  800.17   14.25
  -4  -5   1  814.82   13.54
  -4  -5   0  307.81    6.94
  -4  -5   0  288.47    6.00
  -4  -5   0  294.48    6.11
  -4  -5  -1  549.58   10.85
  -4  -5  -2  726.78   13.45
  -4  -5  -2  757.02   14.38
  -4  -5  -3   39.77    2.25
  -4  -5  -3   39.16    2.54
  -4  -5  -4   65.62    3.14
  -4  -5  -4   64.55    3.46
  -4  -5  -5  125.83    5.14
  -4  -5  -5  114.83    5.03
  -4  -5  -5  130.00    5.38
  -4  -5  -5  131.24    5.05
  -4  -5  -5  120.87    4.82
  -4  -5  -6  249.18    7.34
  -4  -5  -6  283.03    8.66
  -4  -5  -6  275.51    8.38
  -4  -5  -6  247.01    8.02
  -4  -5  -6  264.42    8.14
  -4  -5  -7    7.83    1.75
  -4  -5  -7    4.77    1.71
  -4  -5  -7    5.03    1.64
  -4  -5  -7    4.76    1.29
  -4  -5  -7    8.66    1.86
  -4  -5  -8  113.17    5.63
  -4  -5  -8  105.49    5.62
  -4  -5  -8  109.12    5.56
  -4  -5  -8   97.53    5.48
  -4  -5  -9  191.53    8.09
  -4  -5  -9  205.91    8.27
  -4  -5  -9  184.85    7.44
  -4  -5  -9  176.05    6.73
  -4  -5 -10  167.49    7.03
  -4  -5 -10  156.62    6.12
  -4  -5 -10  160.14    6.39
  -4  -5 -10  170.41    7.67
  -4  -5 -10  158.06    7.46
  -4  -5 -11   69.71    4.83
  -4  -5 -11   61.93    3.57
  -4  -5 -11   64.80    4.33
  -4  -5 -12    2.98    1.15
  -4  -5 -12    2.91    1.68
  -4  -5 -12    4.38    1.68
  -4  -5 -13   11.73    1.93
  -4  -5 -13   11.41    1.74
   4  -5  13    9.93    1.47
   4  -5  14    2.39    0.77
  -4  -5 -14    4.76    1.00
  -4  -4  15   31.33    2.16
  -4  -4  14   42.49    3.04
  -4  -4  13  178.15    6.96
  -4  -4  13  180.97    6.83
  -4  -4  13  178.59    7.03
   4  -4 -12  232.60    6.82
  -4  -4  12  236.55    8.44
  -4  -4  12  231.32    8.73
  -4  -4  12  258.06    9.01
  -4  -4  12  231.58    7.77
  -4  -4  11   39.71    2.82
   4  -4 -11   45.21    3.64
   4  -4 -11   40.39    2.81
  -4  -4  11   40.91    3.51
  -4  -4  11   40.65    3.85
  -4  -4  11   39.81    3.57
  -4  -4  10   87.09    4.02
  -4  -4  10   93.06    5.24
   4  -4 -10   89.94    4.22
  -4  -4  10   97.43    5.36
  -4  -4  10   86.53    5.36
  -4  -4   9  500.16   10.95
  -4  -4   9  490.86   12.99
  -4  -4   9  482.12   10.44
   4  -4  -9  470.40   11.20
  -4  -4   9  478.70   13.33
  -4  -4   9  515.89   13.05
  -4  -4   8  299.49    7.33
  -4  -4   8  293.57    7.13
  -4  -4   8  283.79    8.90
   4  -4  -8  270.30    7.69
  -4  -4   8  266.34    8.93
  -4  -4   8  287.13    8.81
  -4  -4   7   29.17    1.94
  -4  -4   7   36.33    2.17
  -4  -4   7   21.36    2.45
  -4  -4   7   20.38    2.37
  -4  -4   7   28.17    2.55
  -4  -4   7   26.53    2.50
  -4  -4   6  170.38    6.30
  -4  -4   6  188.31    6.28
  -4  -4   6  173.25    6.36
  -4  -4   6  206.81    5.28
  -4  -4   6  209.77    5.49
  -4  -4   5   43.81    2.64
  -4  -4   5   40.43    2.72
  -4  -4   4  153.25    4.78
  -4  -4   4  168.09    4.32
  -4  -4   4  154.08    5.15
  -4  -4   3  369.27    7.93
  -4  -4   2  116.92    3.55
  -4  -4   1   21.16    1.48
  -4  -4   1   23.65    1.33
  -4  -4   1   20.35    1.36
  -4  -4   0  681.81   12.19
  -4  -4   0  652.01   11.60
  -4  -4  -1  367.66    7.78
  -4  -4  -2  247.37    5.65
  -4  -4  -2  185.54    5.37
  -4  -4  -3 1141.76   18.38
  -4  -4  -3 1123.11   18.77
  -4  -4  -4  127.08    4.52
   4  -4   4  120.72    3.27
  -4  -4  -5  559.02   12.48
   4  -4   5  567.48   10.81
  -4  -4  -6  486.39   12.26
   4  -4   6  539.77   11.04
  -4  -4  -6  469.23   11.09
  -4  -4  -6  558.81   12.98
  -4  -4  -6  490.63   12.22
  -4  -4  -6  523.19   12.65
   4  -4   7  787.68   15.72
  -4  -4  -7  809.54   17.40
  -4  -4  -7  711.28   16.86
  -4  -4  -7  803.88   17.28
  -4  -4  -7  715.77   16.96
  -4  -4  -8  312.50   10.52
   4  -4   8  332.77    8.52
  -4  -4  -8  346.18   10.47
  -4  -4  -8  320.50   10.48
  -4  -4  -8  344.93   10.47
   4  -4   9   40.27    2.87
  -4  -4  -9   40.00    3.29
  -4  -4  -9   38.41    3.81
  -4  -4  -9   36.04    3.57
  -4  -4  -9   36.51    3.15
  -4  -4  -9   44.46    4.05
   4  -4  10   64.88    3.69
  -4  -4 -10   79.57    5.45
  -4  -4 -10   73.95    4.82
  -4  -4 -10   69.53    4.12
  -4  -4 -10   79.37    5.36
  -4  -4 -10   65.62    5.01
   4  -4  11    3.36    1.31
  -4  -4 -11    4.45    1.47
  -4  -4 -11    5.35    2.06
  -4  -4 -11    3.39    1.74
   4  -4  12   24.07    2.19
  -4  -4 -12   26.31    3.11
  -4  -4 -12   25.84    2.82
   4  -4  13    5.22    1.38
   4  -4  13    6.08    1.12
  -4  -4 -13    5.71    1.72
   4  -4  14   11.04    1.30
  -4  -4 -14   13.27    1.70
  -4  -3  15    3.93    1.17
  -4  -3  14   38.31    2.99
  -4  -3  14   35.10    2.84
  -4  -3  13   19.52    2.63
  -4  -3  13   16.55    2.17
  -4  -3  13   19.55    2.59
  -4  -3  13   16.02    2.36
  -4  -3  12   16.84    2.69
  -4  -3  12   14.46    2.45
  -4  -3  12   13.74    1.89
  -4  -3  11   64.22    3.55
  -4  -3  11   58.03    4.38
  -4  -3  11   64.42    4.56
  -4  -3  11   57.50    4.21
  -4  -3  11   59.64    4.29
   4  -3 -11   57.29    3.30
   4  -3 -11   68.05    4.44
  -4  -3  10  162.74    5.76
  -4  -3  10  187.54    7.69
  -4  -3  10  190.91    7.54
  -4  -3  10  168.59    7.37
  -4  -3  10  189.85    7.64
   4  -3 -10  211.26    7.84
   4  -3 -10  169.72    5.88
  -4  -3   9  238.51    6.81
  -4  -3   9  231.06    6.50
   4  -3  -9  276.84    9.05
  -4  -3   9  248.10    8.69
  -4  -3   9  263.55    8.59
  -4  -3   9  234.76    8.53
   4  -3  -9  236.76    7.00
  -4  -3   9  261.75    8.71
  -4  -3   8  393.99    8.81
  -4  -3   8  371.71    8.46
  -4  -3   8  378.95   10.52
  -4  -3   8  344.35   10.34
  -4  -3   8  361.11   10.50
  -4  -3   8  384.64   10.49
   4  -3  -8  355.09    8.93
  -4  -3   7  160.65    4.64
  -4  -3   7  135.11    5.65
  -4  -3   7  167.61    4.83
  -4  -3   7  144.96    5.74
  -4  -3   7  130.73    5.66
  -4  -3   7  139.61    5.58
  -4  -3   6 1235.10   22.05
  -4  -3   6 1144.17   21.83
  -4  -3   5  816.70   15.55
  -4  -3   5  782.81   15.48
  -4  -3   4 1991.07   31.65
  -4  -3   4 1932.01   30.22
  -4  -3   4 1999.59   31.92
  -4  -3   3  397.18    7.67
  -4  -3   3  421.67    8.55
  -4  -3   2  282.91    6.26
  -4  -3   1  973.00   15.86
  -4  -3   1  994.54   16.07
  -4  -3   0  825.19   13.79
  -4  -3   0  800.07   13.71
  -4  -3   0  823.05   13.98
  -4  -3  -1  741.13   13.50
  -4  -3  -1  789.14   13.64
  -4  -3  -1  776.04   13.62
  -4  -3  -2 1239.11   20.33
  -4  -3  -2 1226.66   20.33
  -4  -3  -3  114.75    3.92
   4  -3   3  108.75    2.59
  -4  -3  -4  426.51    9.64
   4  -3   4  420.10    7.98
  -4  -3  -5  151.68    5.53
   4  -3   5  159.68    4.52
  -4  -3  -6  190.56    6.96
  -4  -3  -6  208.84    7.41
  -4  -3  -6  196.82    6.92
  -4  -3  -6  200.25    7.09
   4  -3   7   58.43    3.29
  -4  -3  -7   49.07    3.41
  -4  -3  -7   54.00    3.86
  -4  -3  -7   59.16    4.07
  -4  -3  -7   48.26    3.62
  -4  -3  -7   48.71    3.72
  -4  -3  -8  152.05    7.07
   4  -3   8  181.63    6.46
  -4  -3  -8  135.59    6.23
   4  -3   8  183.73    5.90
  -4  -3  -8  187.86    7.43
  -4  -3  -8  152.33    6.99
  -4  -3  -8  178.41    7.37
  -4  -3  -8  174.93    6.72
   4  -3   9  385.06    9.80
   4  -3   9  393.42   10.80
  -4  -3  -9  394.64   11.57
  -4  -3  -9  414.58   12.63
  -4  -3  -9  411.73   12.80
  -4  -3  -9  395.47   11.82
  -4  -3  -9  373.79   10.62
   4  -3  10  164.12    6.08
  -4  -3 -10  202.94    8.85
  -4  -3 -10  191.70    7.67
  -4  -3 -10  188.33    8.53
  -4  -3 -10  162.17    6.43
  -4  -3 -10  199.80    8.53
   4  -3  11   51.83    3.37
  -4  -3 -11   60.71    4.72
  -4  -3 -11   52.15    3.42
  -4  -3 -11   65.42    4.99
  -4  -3 -11   68.31    5.05
  -4  -3 -12   31.43    3.44
  -4  -3 -12   30.39    3.06
   4  -3  12   22.29    2.21
  -4  -3 -13   51.74    3.64
  -4  -3 -13   52.48    3.80
  -4  -3 -14   12.71    1.77
  -4  -3 -14   11.11    1.77
   4  -3  14    9.74    1.35
   4  -3  14    8.20    1.04
  -4  -3 -15    0.47    0.69
  -4  -2  15   33.94    2.41
  -4  -2  14   79.90    3.95
  -4  -2  14   87.92    4.44
  -4  -2  14   86.37    4.42
  -4  -2  14   85.66    4.38
  -4  -2  13   51.60    3.61
  -4  -2  13   52.34    3.88
  -4  -2  13   51.16    3.84
  -4  -2  13   52.61    3.97
  -4  -2  12  289.19    9.77
  -4  -2  12  296.32    9.89
  -4  -2  12  313.46   10.33
  -4  -2  12  311.62   10.07
  -4  -2  12  303.49    9.84
  -4  -2  12  275.60    8.25
  -4  -2  11  247.50    8.98
  -4  -2  11  240.97    8.98
  -4  -2  11  231.01    7.36
  -4  -2  11  238.13    8.93
  -4  -2  11  247.44    8.91
  -4  -2  10  414.63   12.04
  -4  -2  10  382.99    9.97
  -4  -2  10  410.95   12.12
  -4  -2  10  423.31   11.93
  -4  -2  10  425.20   12.17
   4  -2  -9  178.62    7.15
  -4  -2   9  142.16    5.11
  -4  -2   9  138.32    4.85
  -4  -2   9  149.07    6.51
  -4  -2   9  160.66    6.56
  -4  -2   9  157.16    6.62
  -4  -2   9  158.27    6.68
  -4  -2   8   62.13    3.04
  -4  -2   8   59.67    2.91
  -4  -2   8   54.80    3.66
  -4  -2   8   56.91    3.75
  -4  -2   8   65.00    3.97
  -4  -2   8   58.25    3.77
  -4  -2   7  172.21    6.42
  -4  -2   7  185.18    6.51
  -4  -2   7  185.47    6.62
  -4  -2   6   90.03    4.16
  -4  -2   6  105.50    4.41
  -4  -2   5  121.76    4.54
  -4  -2   5  120.82    4.40
  -4  -2   4   18.23    1.58
  -4  -2   4   18.11    1.54
  -4  -2   3   94.73    2.81
  -4  -2   3   93.97    3.32
  -4  -2   3   98.51    3.30
  -4  -2   2  541.75    9.87
  -4  -2   2  530.41    9.33
  -4  -2   1  881.68   14.74
  -4  -2   1  894.61   14.28
  -4  -2   1  846.63   14.27
  -4  -2   0  590.52   10.40
  -4  -2   0  610.42   10.80
  -4  -2  -1   81.14    2.67
  -4  -2  -1   84.48    2.84
  -4  -2  -1   78.62    1.98
  -4  -2  -1   84.66    2.79
  -4  -2  -1   76.82    2.50
  -4  -2  -2  424.45    8.57
  -4  -2  -2  428.15    8.29
  -4  -2  -3  200.69    5.48
  -4  -2  -4 1806.16   29.91
  -4  -2  -5  112.45    4.69
  -4  -2  -6  358.86   10.06
  -4  -2  -6  342.57    9.76
  -4  -2  -6  360.95   10.02
  -4  -2  -7   26.47    2.92
  -4  -2  -7   29.53    2.88
  -4  -2  -7   33.16    3.17
  -4  -2  -7   26.49    2.77
  -4  -2  -7   22.13    2.49
  -4  -2  -7   29.19    2.94
  -4  -2  -8  116.40    5.98
  -4  -2  -8  108.36    5.24
   4  -2   8  119.85    5.09
  -4  -2  -8  120.31    6.02
  -4  -2  -8  116.56    6.10
  -4  -2  -8  110.42    5.86
   4  -2   9    7.81    1.53
  -4  -2  -9   14.74    2.86
   4  -2   9   10.60    1.85
  -4  -2  -9    8.68    2.02
  -4  -2  -9   10.02    2.34
  -4  -2  -9   10.21    2.40
  -4  -2  -9    9.24    1.97
   4  -2  10  162.07    6.03
  -4  -2 -10  172.36    7.60
   4  -2  10  163.59    6.61
  -4  -2 -10  182.25    8.31
  -4  -2 -10  158.44    6.38
  -4  -2 -10  175.55    8.30
  -4  -2 -11  130.99    7.04
  -4  -2 -11  124.35    6.34
  -4  -2 -11  125.85    6.89
   4  -2  11  105.26    4.81
  -4  -2 -11  122.84    6.33
  -4  -2 -11  114.95    6.65
   4  -2  12    3.22    1.29
  -4  -2 -12    3.87    1.93
  -4  -2 -12    2.76    1.66
  -4  -2 -12    2.72    1.98
   4  -2  13    0.96    0.97
  -4  -2 -13    0.87    1.54
  -4  -2 -13    0.67    1.46
   4  -2  14   34.15    2.26
   4  -2  14   31.86    1.99
   4  -2  15    0.48    0.62
  -4  -2 -15    0.69    0.74
  -4  -2 -15    0.26    0.73
  -4  -1  16    7.59    0.94
   4  -1 -16   10.14    1.10
  -4  -1  15   14.81    1.60
  -4  -1  14    4.07    1.39
  -4  -1  14    4.16    1.51
  -4  -1  13    8.00    1.92
  -4  -1  13    6.88    1.99
  -4  -1  12   80.34    4.98
  -4  -1  12   80.29    4.88
  -4  -1  12   76.48    5.03
  -4  -1  12   69.48    3.93
  -4  -1  12   75.72    4.78
  -4  -1  11   24.42    2.96
  -4  -1  11   25.12    3.20
  -4  -1  11   21.36    2.33
  -4  -1  11   22.49    2.84
   4  -1 -11   24.31    2.95
  -4  -1  11   23.59    2.92
  -4  -1  10  169.60    6.10
  -4  -1  10  190.47    7.59
  -4  -1  10  188.39    7.56
  -4  -1  10  192.33    7.68
  -4  -1   9   69.17    3.50
  -4  -1   9   71.98    4.36
  -4  -1   9   78.27    4.56
  -4  -1   9   75.38    4.49
  -4  -1   8  813.42   17.24
  -4  -1   8  810.24   15.38
  -4  -1   8  782.73   15.06
  -4  -1   8  835.12   17.41
  -4  -1   8  825.87   17.54
  -4  -1   7   83.93    3.27
  -4  -1   7   84.58    4.30
  -4  -1   7   85.27    4.22
  -4  -1   7   78.79    3.95
  -4  -1   6  669.31   13.72
  -4  -1   6  673.64   14.04
  -4  -1   5  391.02    8.86
  -4  -1   5  394.84    9.29
  -4  -1   4 2358.70   37.67
  -4  -1   4 2311.89   38.06
  -4  -1   3   74.90    2.45
  -4  -1   3   72.47    2.90
  -4  -1   2 1237.08   19.01
  -4  -1   2 1165.35   18.60
  -4  -1   2 1197.48   18.94
  -4  -1   2 1182.11   19.45
  -4  -1   1  736.32   11.85
  -4  -1   1  735.35   12.11
  -4  -1   0 3228.20   44.33
  -4  -1   0 3281.16   44.93
  -4  -1   0 3151.71   43.29
  -4  -1   0 3319.31   45.25
  -4  -1  -1  265.02    4.81
  -4  -1  -1  259.79    5.21
  -4  -1  -1  260.10    5.81
  -4  -1  -1  271.05    5.71
  -4  -1  -2 1132.95   18.88
  -4  -1  -2 1141.74   18.13
  -4  -1  -3  270.27    6.60
  -4  -1  -4  241.82    6.66
  -4  -1  -5  195.97    6.40
  -4  -1  -6   63.52    3.91
  -4  -1  -6   62.03    3.82
  -4  -1  -6   84.73    4.63
  -4  -1  -6   76.55    4.26
  -4  -1  -6   80.54    4.35
  -4  -1  -7   94.12    5.23
  -4  -1  -7   85.27    4.88
  -4  -1  -7   94.26    5.16
  -4  -1  -7   88.15    4.69
  -4  -1  -7   87.63    4.84
  -4  -1  -7   94.13    5.61
  -4  -1  -8   84.31    5.17
  -4  -1  -8   88.69    5.77
  -4  -1  -8   81.24    5.15
  -4  -1  -8   80.89    5.03
  -4  -1  -8   74.80    4.39
   4  -1   9   18.71    2.10
  -4  -1  -9   21.86    3.33
  -4  -1  -9   18.64    2.72
  -4  -1  -9   14.90    2.76
  -4  -1  -9   17.02    2.82
  -4  -1  -9   13.68    2.21
   4  -1  10    5.13    1.54
  -4  -1 -10    9.07    2.57
   4  -1  10    4.47    1.54
  -4  -1 -10    5.68    2.01
  -4  -1 -10    5.51    2.21
  -4  -1 -10    6.99    2.37
  -4  -1 -10    4.98    1.82
  -4  -1 -11   13.67    2.66
   4  -1  11   13.05    1.92
  -4  -1 -11   20.34    3.18
  -4  -1 -11   17.49    2.97
  -4  -1 -11   15.26    2.91
  -4  -1 -11   14.32    2.76
  -4  -1 -11   20.75    2.94
  -4  -1 -12   29.58    3.55
   4  -1  12   25.32    2.41
  -4  -1 -12   32.95    3.33
  -4  -1 -12   31.22    3.52
  -4  -1 -13   16.14    2.45
  -4  -1 -13   12.22    2.33
   4  -1  13   10.07    1.60
  -4  -1 -14   40.70    3.04
   4  -1  14   30.12    2.04
   4  -1  14   30.44    2.20
  -4  -1 -14   44.34    3.04
  -4  -1 -15   11.70    1.43
   4  -1  15    9.87    1.11
  -4  -1 -15   12.51    1.42
   4   0 -16  151.40    4.22
  -4   0  15  105.38    4.20
  -4   0  15   92.72    3.82
  -4   0  14   86.94    4.44
  -4   0  14   78.63    4.28
  -4   0  14   78.71    4.17
  -4   0  13   64.99    4.21
  -4   0  13   69.28    4.39
  -4   0  12  122.18    6.04
  -4   0  12  126.60    6.19
  -4   0  12  123.43    6.15
  -4   0  11  109.55    5.76
  -4   0  11  106.71    5.78
   4   0 -11  123.88    5.94
  -4   0  11  114.41    5.82
  -4   0  11  108.02    5.85
  -4   0  11  104.83    4.93
  -4   0  10  795.71   16.82
  -4   0  10  815.81   18.57
  -4   0  10  830.45   18.58
  -4   0  10  813.38   18.52
  -4   0  10  800.06   18.72
  -4   0   9   95.68    4.27
  -4   0   9   88.90    4.79
   4   0  -9  101.55    5.59
  -4   0   9   86.09    4.78
  -4   0   9   91.12    4.83
  -4   0   9   86.35    4.85
  -4   0   8  180.41    6.49
  -4   0   8  172.68    5.36
  -4   0   8  168.65    6.55
  -4   0   8  177.91    6.52
  -4   0   8  167.50    6.64
  -4   0   7   17.46    1.60
  -4   0   7   11.27    1.77
  -4   0   7   10.91    1.71
  -4   0   7    9.88    1.65
  -4   0   7   20.17    2.04
   4   0  -6  149.28    5.73
  -4   0   6  164.05    5.17
  -4   0   5  146.34    4.58
   4   0  -5  136.11    5.19
  -4   0   5  142.62    4.22
  -4   0   5  141.35    4.92
  -4   0   4   19.77    1.46
  -4   0   4   18.61    1.42
  -4   0   3  162.97    4.75
  -4   0   3  179.89    4.46
  -4   0   2 1605.56   24.81
  -4   0   2 1575.51   25.41
  -4   0   2 1597.57   24.93
  -4   0   1  414.50    7.64
  -4   0   1  406.44    7.17
  -4   0   0  268.71    4.24
  -4   0   0  259.98    5.29
  -4   0   0  253.62    4.29
  -4   0  -1 1591.16   24.79
  -4   0  -1 1555.32   23.86
  -4   0  -1 1528.29   24.90
  -4   0  -2 1187.24   18.74
  -4   0  -2 1172.16   19.48
  -4   0  -3   73.32    2.85
  -4   0  -3   58.01    2.71
  -4   0  -4  553.15   11.88
  -4   0  -4  604.56   12.11
  -4   0  -5  303.78    8.88
  -4   0  -5  362.74    9.09
  -4   0  -6  424.87   10.96
  -4   0  -6  381.11   11.25
  -4   0  -6  369.15   10.70
  -4   0  -6  411.67   10.68
  -4   0  -6  421.71   11.45
  -4   0  -7  358.54   10.97
  -4   0  -7  401.55   12.24
  -4   0  -7  406.70   10.91
  -4   0  -7  379.16   11.42
  -4   0  -7  359.95   10.82
  -4   0  -7  400.07   11.70
  -4   0  -8   47.84    3.61
  -4   0  -8   45.95    4.03
  -4   0  -8   46.64    3.94
  -4   0  -8   57.56    4.78
  -4   0  -9   56.28    3.96
  -4   0  -9   64.26    5.22
  -4   0  -9   56.97    4.66
  -4   0  -9   59.52    4.66
  -4   0 -10   83.66    5.79
  -4   0 -10   64.30    5.04
   4   0  10   66.58    3.86
  -4   0 -10   83.33    5.98
  -4   0 -10   70.02    5.35
  -4   0 -10   66.61    5.10
  -4   0 -11    3.49    2.26
  -4   0 -11    4.24    2.06
   4   0  11    2.16    1.39
  -4   0 -11    4.42    2.18
   4   0  11    4.00    1.41
  -4   0 -11    3.52    2.28
  -4   0 -11    1.61    1.95
   4   0  12   22.43    2.37
  -4   0 -12   23.55    3.37
  -4   0 -12   20.48    3.10
  -4   0 -12   21.35    2.92
   4   0  13   18.24    1.97
  -4   0 -13   22.76    2.87
  -4   0 -13   21.55    2.89
  -4   0 -13   23.35    2.69
  -4   0 -14    4.52    1.51
  -4   0 -14    3.52    1.46
   4   0  14    3.93    1.10
   4   0  14    3.86    1.27
   4   0  15    7.46    0.90
  -4   0 -15    9.94    1.28
  -4   0 -15    9.06    1.31
  -4   1  15   17.62    1.85
  -4   1  15   18.00    1.83
  -4   1  14    2.96    1.42
  -4   1  14    3.70    1.48
  -4   1  14    3.84    1.44
  -4   1  13    5.17    1.85
  -4   1  13    5.80    1.82
  -4   1  13    7.37    1.99
  -4   1  12   80.20    4.80
  -4   1  12   84.79    4.88
  -4   1  12   77.23    5.03
  -4   1  11   25.47    2.85
  -4   1  11   25.58    3.27
  -4   1  11   21.80    2.38
  -4   1  11   25.41    2.87
  -4   1  10  203.88    7.62
  -4   1  10  214.04    8.61
   4   1 -10  218.31    7.84
  -4   1  10  215.19    7.79
  -4   1  10  197.62    6.93
  -4   1   9   65.40    3.71
  -4   1   9   63.73    4.61
  -4   1   9   65.42    4.11
  -4   1   9   74.99    4.19
  -4   1   8  830.61   17.18
  -4   1   8  872.25   16.72
  -4   1   8  864.49   17.66
  -4   1   7   75.08    3.24
   4   1  -7   77.63    4.41
  -4   1   7   82.29    3.80
  -4   1   7   76.25    3.85
  -4   1   6  666.52   13.26
   4   1  -6  676.25   14.86
  -4   1   5  438.79    9.20
  -4   1   5  488.77    9.46
  -4   1   4 2406.96   38.69
   4   1  -4 2323.65   40.19
  -4   1   3   85.64    2.89
  -4   1   3   85.69    2.63
  -4   1   2 1096.76   16.86
  -4   1   2 1047.60   17.93
  -4   1   1  738.73   10.58
   4   1  -1  730.72   11.33
  -4   1   0 3454.91   43.28
   4   1   0 3215.45   42.94
  -4   1  -1  238.67    4.65
  -4   1  -1  213.05    3.81
  -4   1  -2 1255.30   20.03
  -4   1  -3  287.38    6.63
  -4   1  -4  203.37    5.95
  -4   1  -5  182.07    6.37
  -4   1  -6   65.74    4.17
  -4   1  -6   61.01    3.80
  -4   1  -6   75.31    4.17
  -4   1  -6   60.48    3.95
  -4   1  -6   76.47    4.55
  -4   1  -6   60.64    3.24
  -4   1  -7   79.26    4.94
  -4   1  -7   75.42    5.06
  -4   1  -7   81.04    4.56
  -4   1  -8  100.55    6.25
  -4   1  -8   96.01    5.12
  -4   1  -9   17.21    3.22
  -4   1  -9   22.07    3.37
  -4   1 -10   11.21    2.99
   4   1  10    6.63    1.75
  -4   1 -10   10.31    2.52
  -4   1 -10   15.84    3.24
  -4   1 -11   17.65    3.21
   4   1  11   13.66    1.99
  -4   1 -11   16.79    3.22
  -4   1 -11   19.65    3.09
  -4   1 -12   29.82    3.47
  -4   1 -12   35.85    3.97
   4   1  12   23.31    2.40
  -4   1 -13   14.60    2.32
   4   1  13   12.73    1.75
  -4   1 -13   16.53    2.61
   4   1  14   27.57    2.04
  -4   1 -14   38.85    2.94
   4   1  15    9.13    1.08
   4   1  15    8.24    0.94
  -4   2  14   86.99    4.22
  -4   2  14   86.44    4.33
  -4   2  14   85.04    4.29
  -4   2  13   45.88    3.43
  -4   2  13   43.30    3.46
  -4   2  13   46.84    3.68
  -4   2  12  334.88   10.85
  -4   2  12  327.83   10.45
  -4   2  12  347.99   10.34
  -4   2  12  346.23   10.35
  -4   2  12  316.26   10.40
  -4   2  11  231.86    8.22
  -4   2  11  233.91    8.57
  -4   2  11  250.19    8.56
  -4   2  11  235.02    9.05
  -4   2  11  224.24    8.55
  -4   2  10  443.46   12.89
  -4   2  10  446.34   11.63
  -4   2  10  423.42   11.99
  -4   2  10  452.55   11.87
   4   2 -10  384.30    9.07
  -4   2  10  408.21   10.58
  -4   2  10  428.32   12.23
  -4   2   9  189.06    7.83
  -4   2   9  202.51    6.94
  -4   2   9  184.47    7.22
  -4   2   9  195.84    6.99
   4   2  -9  186.20    6.77
  -4   2   9  199.29    6.67
  -4   2   9  194.66    7.57
  -4   2   8   54.96    4.20
  -4   2   8   60.72    3.51
  -4   2   8   56.82    3.81
  -4   2   8   54.78    3.44
   4   2  -8   53.14    3.30
  -4   2   8   64.43    3.57
  -4   2   8   56.55    3.74
  -4   2   7  197.21    5.52
  -4   2   7  177.82    6.55
  -4   2   7  199.23    6.39
  -4   2   7  181.38    6.61
   4   2  -7  200.06    7.45
  -4   2   7  194.18    7.44
  -4   2   6   99.91    4.48
   4   2  -6  115.82    5.14
   4   2  -5  114.27    4.82
  -4   2   5  113.97    4.57
   4   2  -4   18.56    1.80
  -4   2   4   24.03    1.86
  -4   2   4   19.63    1.66
   4   2  -3   99.13    2.10
   4   2  -3  111.62    3.79
  -4   2   3  107.93    3.58
  -4   2   3  106.70    3.43
   4   2  -2  524.28   10.09
  -4   2   2  550.50   10.13
  -4   2   2  590.90    9.85
  -4   2   2  565.25    8.87
  -4   2   1  866.21   14.21
  -4   2   1  887.89   14.02
  -4   2   1  867.24   13.46
  -4   2   0  698.46   11.52
  -4   2   0  691.31   11.95
  -4   2  -1   64.73    2.45
  -4   2  -1   70.58    2.45
  -4   2  -2  473.71    8.56
  -4   2  -2  469.10    8.30
  -4   2  -3  197.13    5.41
  -4   2  -3  204.84    5.41
  -4   2  -4 1798.48   30.05
  -4   2  -4 1848.44   30.26
  -4   2  -5  120.63    4.90
  -4   2  -5  123.02    5.17
  -4   2  -6  229.87    8.41
  -4   2  -6  275.46    8.69
  -4   2  -6  282.44    8.60
  -4   2  -6  350.34    8.09
  -4   2  -6  267.07    8.50
  -4   2  -6  267.89    9.09
  -4   2  -6  323.21    7.99
  -4   2  -7   19.71    2.59
  -4   2  -7   18.56    2.45
  -4   2  -7   21.27    2.74
  -4   2  -7   20.56    2.93
  -4   2  -7   25.27    2.33
  -4   2  -8  126.91    6.60
  -4   2  -8  114.00    6.75
  -4   2  -8  130.70    7.33
  -4   2  -8  118.75    6.26
  -4   2  -8  141.20    5.25
  -4   2  -9   11.87    3.01
  -4   2  -9   10.95    2.62
  -4   2  -9   10.95    2.86
  -4   2  -9   10.94    2.52
  -4   2 -10  202.55    9.94
  -4   2 -10  174.64    8.62
  -4   2 -10  179.03    8.71
  -4   2 -10  176.59    8.47
  -4   2 -10  207.73    9.60
  -4   2 -11  126.82    7.22
  -4   2 -11  138.04    7.44
  -4   2 -11  146.81    8.25
  -4   2 -11  134.08    7.31
  -4   2 -11  152.74    8.14
  -4   2 -12    8.06    2.57
  -4   2 -12    2.91    2.03
  -4   2 -12    4.32    2.03
   4   2  12    5.74    1.57
  -4   2 -13    1.01    1.64
  -4   2 -13    1.60    1.57
  -4   2 -13    0.61    1.48
   4   2  13    0.31    1.08
  -4   2 -14   49.42    3.23
  -4   2 -14   41.41    3.01
  -4   2 -14   44.58    3.05
   4   2  14   34.68    2.30
   4   2  14   37.33    2.29
  -4   2 -15   -0.17    0.78
   4   2  15    0.02    0.56
   4   2  15    0.80    0.62
  -4   2 -15    0.10    0.64
  -4   3  15    0.85    0.99
  -4   3  14   31.83    2.73
  -4   3  14   34.61    2.69
  -4   3  14   37.96    2.73
  -4   3  13   17.94    2.57
  -4   3  13   22.47    2.45
  -4   3  13   23.83    2.72
  -4   3  13   19.65    2.50
  -4   3  12   23.51    3.03
   4   3 -12   23.88    1.90
  -4   3  12   20.42    2.66
  -4   3  12   25.76    2.76
  -4   3  12   25.42    3.01
  -4   3  11   66.18    4.75
  -4   3  11   70.59    4.25
  -4   3  11   64.81    4.49
  -4   3  11   70.19    4.33
   4   3 -11   53.23    2.94
  -4   3  11   60.73    4.41
  -4   3  10  207.19    7.25
   4   3 -10  173.43    5.57
  -4   3  10  197.58    7.75
  -4   3  10  199.93    7.36
  -4   3  10  198.03    7.90
  -4   3  10  197.90    8.28
  -4   3   9  220.76    7.99
  -4   3   9  238.37    7.71
  -4   3   9  226.83    8.26
  -4   3   9  242.91    9.03
  -4   3   8  362.45    8.55
  -4   3   8  375.15   10.55
  -4   3   8  417.34   10.21
   4   3  -8  333.45    9.05
   4   3  -8  343.17    8.20
  -4   3   8  388.00   10.81
  -4   3   8  400.43   11.75
   4   3  -7  161.66    4.82
   4   3  -7  165.18    5.31
  -4   3   7  167.41    6.42
  -4   3   7  155.34    6.22
  -4   3   7  180.88    5.98
  -4   3   7  156.96    6.87
   4   3  -6 1201.43   20.42
  -4   3   6 1243.63   22.82
  -4   3   5  721.67   15.04
   4   3  -5  734.27   12.96
  -4   3   4 1968.66   31.59
   4   3  -4 1928.18   29.07
  -4   3   3  410.94    8.55
  -4   3   3  436.75    8.84
  -4   3   2  255.86    5.77
  -4   3   2  249.85    4.53
  -4   3   1  899.05   14.57
  -4   3   1  898.70   14.46
  -4   3   1  897.37   14.80
   4   3   0  740.29   12.07
  -4   3   0  742.58   12.76
  -4   3   0  775.50   12.77
  -4   3  -1  896.26   13.39
  -4   3  -1  709.36   11.98
   4   3   1  746.28   11.81
  -4   3  -1  832.44   13.41
  -4   3  -2 1180.09   18.53
  -4   3  -2 1339.32   20.34
  -4   3  -3  146.86    4.52
  -4   3  -3  142.61    4.41
  -4   3  -4  409.61    9.47
  -4   3  -4  374.38    8.98
  -4   3  -5  137.01    5.53
  -4   3  -5  131.65    5.16
  -4   3  -6  180.12    6.88
  -4   3  -6  223.81    6.42
  -4   3  -6  174.23    6.68
  -4   3  -6  176.46    7.28
  -4   3  -6  210.98    6.21
  -4   3  -7   44.81    2.76
  -4   3  -7   38.96    3.76
  -4   3  -7   35.98    3.35
  -4   3  -7   54.43    3.26
  -4   3  -7   38.39    3.38
  -4   3  -7   35.42    3.77
  -4   3  -7   51.06    3.17
  -4   3  -8  157.93    8.02
  -4   3  -8  153.08    7.40
  -4   3  -8  182.31    6.27
  -4   3  -8  151.89    7.21
  -4   3  -8  168.08    8.48
  -4   3  -8  168.18    6.25
  -4   3  -9  451.27   14.82
  -4   3  -9  457.07   10.95
  -4   3  -9  398.60   13.14
  -4   3  -9  395.27   13.38
  -4   3  -9  439.51   15.07
  -4   3 -10  193.27    9.10
  -4   3 -10  186.00    8.74
  -4   3 -11   49.93    4.77
   4   3  11   48.96    3.40
  -4   3 -11   53.99    4.77
   4   3  12   29.27    2.51
  -4   3 -12   36.74    3.81
  -4   3 -12   45.14    4.39
  -4   3 -12   41.33    3.98
   4   3  13   41.81    2.73
  -4   3 -13   49.70    3.83
  -4   3 -13   55.67    4.16
  -4   3 -13   54.22    4.04
   4   3  14    8.26    1.29
   4   3  14    9.22    1.32
  -4   3 -14    8.34    1.64
  -4   3 -14    8.91    1.66
  -4   3 -14    9.53    1.74
   4   3  15    0.32    0.55
  -4   4  15   33.10    2.20
  -4   4  14   49.54    3.24
  -4   4  13  193.14    6.56
  -4   4  13  181.58    6.65
  -4   4  13  182.12    6.74
  -4   4  13  180.35    7.05
  -4   4  12  248.43    8.54
  -4   4  12  250.87    8.07
   4   4 -12  230.27    6.43
  -4   4  12  248.15    8.72
  -4   4  12  247.77    8.98
  -4   4  11   27.58    3.22
  -4   4  11   26.39    2.67
   4   4 -11   35.75    3.97
   4   4 -11   26.73    2.15
  -4   4  11   31.36    3.29
  -4   4  11   27.72    2.84
  -4   4  11   25.74    2.98
  -4   4  10   85.77    5.45
  -4   4  10   88.68    4.62
   4   4 -10   76.39    3.66
  -4   4  10   89.93    4.76
  -4   4  10   78.36    4.96
  -4   4  10   80.17    5.04
  -4   4   9  534.64   14.31
   4   4  -9  437.12   10.36
  -4   4   9  485.28   13.04
  -4   4   9  529.83   12.47
  -4   4   9  483.12   13.18
  -4   4   8  343.90   10.93
  -4   4   8  333.84    8.06
  -4   4   8  320.26    9.91
  -4   4   8  334.26   10.14
  -4   4   7   26.70    2.98
   4   4  -7   19.33    1.78
   4   4  -7   16.93    1.65
  -4   4   7   21.22    2.13
  -4   4   7   18.88    2.32
  -4   4   7   24.66    1.94
  -4   4   7   23.85    2.56
  -4   4   6  181.56    6.53
   4   4  -6  188.29    5.16
   4   4  -5   41.82    1.85
  -4   4   5   46.20    2.86
  -4   4   4  148.45    4.81
  -4   4   3  400.79    8.49
   4   4  -2  129.73    4.04
  -4   4   2  139.36    3.90
  -4   4   1   35.72    1.74
  -4   4   1   31.43    1.69
  -4   4   1   31.09    1.59
  -4   4   0  732.26   12.55
   4   4   0  728.39   12.24
  -4   4   0  738.41   12.53
  -4   4   0  754.30   13.01
  -4   4  -1  374.72    7.00
   4   4   1  378.34    6.82
  -4   4  -2  210.52    5.15
  -4   4  -2  198.10    4.37
  -4   4  -3 1092.35   18.94
  -4   4  -3 1135.22   19.59
  -4   4  -4  108.93    4.20
  -4   4  -4  114.43    4.52
  -4   4  -5  543.64   13.41
  -4   4  -5  618.11   12.53
  -4   4  -5  619.58   13.88
  -4   4  -5  568.33   12.85
  -4   4  -6  429.17   11.73
  -4   4  -6  516.16   10.87
  -4   4  -6  529.19   11.37
[truncated: 703,290 more chars]
